# Supplementary material for: The transcriptome of Mycobacterium tuberculosis in a lipid-rich dormancy model through RNAseq analysis
Source: Sci Rep. 2017 Dec 15;7:17665. doi: 10.1038/s41598-017-17751-x (PMC5732278; doi:10.1038/s41598-017-17751-x)
Supplement: Supplementary file 1 — Supplementary Table S1. [file 41598_2017_17751_MOESM1_ESM.xlsx]

## Sheet: Table S1_DGE_Lipid vs Dextrose
The transcriptome of Mycobacterium tuberculosis in a lipid-rich dormancy model through RNAseq analysis
Diana A. Aguilar-Ayala, Laurentijn Tilleman, Filip Van Nieuwerburgh, Dieter Deforce, Juan Carlos Palomino, Peter Vandamme, Jorge A. Gonzalez-Y-Merchand, Anandi Martin
Supplemental material. Table S1. General lineal model 1) DGE analysis for all Dextrose vs Lipids’ stages (368 significant expressed genes)
Gene	logFC	logCPM	F	PValue	FDR	FunctionalCategories		Overlapped stages where a gene was found in subsequent DGE models per stage of growth (Venn Diagram)
Rv3161c	4.81991	11.4277	112.675	2.54e-07	0.000402077	Intermediary_Metabolism_Respiration		LE, LS and LNRP1
Rv3160c	4.47518	9.51586	130.176	1.18e-07	0.000279405	Regulatory_Proteins		LE, LS and LNRP1
Rv0678	4.10501	9.21826	72.1568	2.56e-06	0.00135021	Conserved_Hypotheticals		LE, LS and LNRP1
Rv1217c	3.68402	8.53611	31.1915	0.000134833	0.0109349	Cell_Wall_Cell_Processes		LE, LS and LNRP1
PPE53	2.97867	7.58793	103.401	4e-07	0.000474527	PE_PPE		LE, LS and LNRP1
che1	1.55414	6.67342	72.4114	2.51e-06	0.00135021	Intermediary_Metabolism_Respiration		LE, LS and LNRP1
mmpL5	3.68187	10.2642	133.118	1.04e-07	0.000279405	Cell_Wall_Cell_Processes		LS, LNRP1
Rv1216c	3.40913	7.04921	27.3655	0.000235673	0.013131	Cell_Wall_Cell_Processes		LS, LNRP1
Rv1218c	2.83915	6.95285	17.449	0.00137849	0.0241876	Cell_Wall_Cell_Processes		LS, LNRP1
Rv0188	2.45508	8.39406	36.5627	6.68e-05	0.00869318	Cell_Wall_Cell_Processes		LS, LNRP1
Rv1219c	2.44175	6.44476	13.2908	0.00353734	0.0375578	Regulatory_Proteins		LE and LNRP1
IGR866_Rodriguez_Rv3661-Rv3662c	2.43106	3.20235	17.4782	0.00137013	0.0241876	other ncRNA candidates		LE and LNRP1
ctpJ	2.29787	7.49001	22.7312	0.000503067	0.0166607	Cell_Wall_Cell_Processes		LE and LNRP1
IGR361_Rodriguez_Rv1551-Rv1552	2.27169	1.47745	16.7543	0.00159664	0.0260796	other ncRNA candidates		LE and LNRP1
Rv2159c	2.26892	9.79578	21.3808	0.000640334	0.0173732	Conserved_Hypotheticals		LE and LNRP1
mmpS5	3.20381	8.86999	30.2677	0.000153543	0.0117107	Cell_Wall_Cell_Processes		LE and LS
MTS2823	2.25668	18.0438	14.4258	0.00269159	0.0341023	Stable_RNAs		LE and LS
Rv3175	2.19655	3.97044	26.175	0.000283691	0.0136057	Intermediary_Metabolism_Respiration		LE and LS
Rv0789c	2.12692	6.46442	17.4274	0.00138471	0.0241876	Conserved_Hypotheticals		LE and LS
IGR142_Rodriguez_Rv0680c-Rv0681	2.09701	0.345008	18.8942	0.00102738	0.0214724	other ncRNA candidates		LE and LS
IGR842_Rodriguez_Rv3546-Rv3547	2.07042	2.24685	12.0384	0.00486081	0.0437934	other ncRNA candidates		LE and LS
fadA5	2.06199	7.93605	16.7865	0.00158567	0.0260511	Lipid_Metabolism		LE and LS
Rv2160c	2.05828	8.91294	19.5068	0.000911066	0.0205399	Regulatory_Proteins		LE and LS
IGR510_Rodriguez_Rv2158c-Rv2159c	1.99928	6.96867	23.4925	0.000441011	0.0152867	other ncRNA candidates		LE and LS
Rv3174	1.99538	4.67318	19.252	0.000957458	0.0208161	Intermediary_Metabolism_Respiration		LE and LS
IGR827_Rodriguez_Rv3514-Rv3515c	1.97825	5.30468	13.0018	0.00380047	0.0386775	other ncRNA candidates		LE and LS
ltp2	1.96062	5.52459	11.0896	0.00626296	0.0489624	Lipid_Metabolism		LE and LS
Rv2557	1.91622	8.95385	13.7054	0.00319639	0.0361289	Conserved_Hypotheticals		LE and LS
Rv1670	1.86849	4.94841	24.9245	0.000347008	0.0149766	Conserved_Hypotheticals		LE and LS
frdB	1.85917	3.24118	44.9154	2.59e-05	0.00586143	Intermediary_Metabolism_Respiration		LE and LS
Rv3566A	1.83779	3.73936	27.4339	0.00023322	0.013131	Conserved_Hypotheticals		LE and LS
IGR986_Rodriguez_Rv3289c-Rv3290c	1.83657	7.0449	27.763	0.000221813	0.013131	other ncRNA candidates		LE and LS
hsaC	1.83122	7.43294	15.0998	0.00230234	0.0316986	Intermediary_Metabolism_Respiration		LE and LS
hsaB	1.8271	5.57561	16.9829	0.00152064	0.0256029	Intermediary_Metabolism_Respiration		LE and LS
murE	1.79397	9.78363	19.1328	0.000980117	0.0209621	Cell_Wall_Cell_Processes		LE and LS
frdA	1.79171	4.86904	43.4075	3.04e-05	0.00623129	Intermediary_Metabolism_Respiration		LE and LS
IGR100_Rodriguez_Rv0451c-Rv0452	1.75786	3.83031	58.5652	7.24e-06	0.00286551	other ncRNA candidates		LE and LS
PE_PGRS54	1.74991	9.08521	48.04	1.89e-05	0.00492128	PE_PPE		LE and LS
kstD	1.72387	7.35152	17.5592	0.0013472	0.0241378	Intermediary_Metabolism_Respiration		LE and LS
IGR454_Rodriguez_Rv1916-Rv1917c	1.71777	2.64862	19.7933	0.000862009	0.0200021	other ncRNA candidates		LE and LS
fusA2	1.71405	6.90015	21.7119	0.000602978	0.0173732	Information_Pathways		LE and LS
Rv3289c	1.71106	8.37308	21.9974	0.000572814	0.017059	Cell_Wall_Cell_Processes		LE and LS
IGR275_Rodriguez_Rv1155-Rv1156	1.66713	0.457976	11.419	0.00572795	0.046998	other ncRNA candidates		LE and LS
IGR27_Rodriguez_Rv0064-Rv0064A	1.66236	2.7724	25.6748	0.000307239	0.0140812	other ncRNA candidates		LE and LS
katG	1.66211	9.40833	38.0414	5.58e-05	0.00844845	Virulence_Detosification_Adaptation		LE and LS
Rv3527	1.65759	6.14952	10.9478	0.00651147	0.0499458	Conserved_Hypotheticals		LE and LS
Rv0580c	1.63742	7.38601	36.4711	6.75e-05	0.00869318	Conserved_Hypotheticals		LE and LS
IGR71_Rodriguez_Rv0311-Rv0312	1.63509	0.484873	21.1085	0.000673096	0.017854	other ncRNA candidates		LE and LS
Miotto_candidate_1192	1.63433	3.37958	12.3853	0.00444306	0.0415337	other ncRNA candidates		LE and LS
lat	1.63416	11.9408	13.8229	0.00310689	0.0360349	Intermediary_Metabolism_Respiration		LE and LS
frdD	1.62158	2.03388	26.9987	0.000249372	0.0131558	Intermediary_Metabolism_Respiration		LE and LS
nat	1.60599	5.73583	26.7214	0.000260351	0.0132441	Intermediary_Metabolism_Respiration		LE and LS
usfY	1.60208	7.72093	62.6925	5.18e-06	0.00245714	Conserved_Hypotheticals		LE and LS
fadE9	1.59443	8.21981	26.6879	0.000261715	0.0132441	Lipid_Metabolism		LE and LS
mmsB	1.59215	7.59734	35.1624	7.96e-05	0.00906307	Intermediary_Metabolism_Respiration		LE and LS
Rv0459	1.58776	6.17097	50.5675	1.48e-05	0.00447453	Conserved_Hypotheticals		LE and LS
IGR835_Rodriguez_Rv3527-Rv3528c	1.58751	2.70985	12.5061	0.00430755	0.0409865	other ncRNA candidates		LE and LS
PE_PGRS5	1.57929	8.45069	21.9775	0.00057486	0.017059	PE_PPE		LE and LS
frdC	1.57098	1.6597	14.6078	0.00257932	0.0336032	Intermediary_Metabolism_Respiration		LE and LS
zur	1.56679	5.52574	16.1575	0.00181706	0.0277518	Regulatory_Proteins		LE and LS
Rv3238c	1.54696	5.95564	17.3152	0.00141764	0.0245287	Cell_Wall_Cell_Processes		LE and LS
Rv0738	1.53455	6.00327	16.3567	0.00173971	0.0273053	Conserved_Hypotheticals		LE and LS
Rv2558	1.51878	9.67435	14.4229	0.00269342	0.0341023	Conserved_Hypotheticals		LE and LS
cyp125	1.51662	8.37039	12.231	0.00462338	0.0427068	Intermediary_Metabolism_Respiration		LE and LS
Rv2161c	1.50435	10.4415	18.7668	0.00105372	0.0215649	Intermediary_Metabolism_Respiration		LE and LS
helY	1.50349	8.05816	31.8534	0.000123063	0.0109349	Information_Pathways		LE and LS
IGR807_Rodriguez_Rv3431c-Rv3432c	1.50255	4.66468	24.2404	0.000388623	0.0149766	other ncRNA candidates		LE and LS
Rv1462	1.49009	8.4254	13.1655	0.00364866	0.0377525	Conserved_Hypotheticals		LE and LS
Rv1466	1.48464	6.65374	13.2348	0.00358659	0.0375578	Conserved_Hypotheticals		LE and LS
Rv0377	1.48428	5.44505	20.4049	0.000767321	0.0191027	Regulatory_Proteins		LE and LS
IGR753_Rodriguez_Rv3172c-Rv3173c	1.47111	5.33346	35.1318	7.99e-05	0.00906307	other ncRNA candidates		LE and LS
Rv1894c	1.46614	8.30601	11.1945	0.00608645	0.0483923	Conserved_Hypotheticals		LE and LS
mpa	1.46597	10.2381	23.5726	0.000435021	0.0152867	Cell_Wall_Cell_Processes		LE and LS
ribA1	1.4394	4.98296	24.2149	0.000390287	0.0149766	Intermediary_Metabolism_Respiration		LE and LS
Rv1488	1.41272	7.93793	25.7831	0.000301949	0.0140812	Cell_Wall_Cell_Processes		LE and LS
hemA	1.41127	8.90956	17.7137	0.00130473	0.0235546	Intermediary_Metabolism_Respiration		LE and LS
Rv0458	1.40183	8.07262	27.5193	0.000230195	0.013131	Intermediary_Metabolism_Respiration		LE and LS
vapC22	1.40004	6.12794	37.8765	5.69e-05	0.00844845	Virulence_Detosification_Adaptation		LE and LS
Rv1671	1.38794	2.59574	27.4235	0.000233589	0.013131	Cell_Wall_Cell_Processes		LE and LS
Rv0207c	1.38402	6.84331	13.2165	0.00360284	0.0375578	Conserved_Hypotheticals		LE and LS
csd	1.3767	7.79052	14.5231	0.00263088	0.0340058	Intermediary_Metabolism_Respiration		LE and LS
cyp138	1.37512	7.31204	13.7516	0.00316079	0.0361289	Intermediary_Metabolism_Respiration		LE and LS
fdxD	1.37375	5.65175	12.7769	0.00402134	0.039449	Intermediary_Metabolism_Respiration		LE and LS
Rv0874c	1.373	6.0406	30.3692	0.000151344	0.0117107	Conserved_Hypotheticals		LE and LS
Rv3706c	1.36988	3.91636	11.7423	0.00525432	0.0452428	Conserved_Hypotheticals		LE and LS
cobS	1.36947	5.58535	24.6783	0.00036135	0.0149766	Intermediary_Metabolism_Respiration		LE and LS
IGR50_Rodriguez_Rv0166-Rv0167	1.36511	7.20093	21.7726	0.000596418	0.017373	other ncRNA candidates		LE and LS
hsd4A	1.34906	7.50637	47.6078	1.97e-05	0.00492128	Intermediary_Metabolism_Respiration		LE and LS
Rv2137c	1.34229	9.46153	10.9359	0.00653271	0.0499583	Conserved_Hypotheticals		LE and LS
PE_PGRS10	1.33796	8.03486	13.7288	0.00317831	0.0361289	PE_PPE		LE and LS
cysH	1.33558	7.29798	32.9001	0.000106819	0.010791	Intermediary_Metabolism_Respiration		LE and LS
IGR703_Rodriguez_Rv2997-Rv2998	1.33052	2.07667	14.6459	0.00255652	0.033439	other ncRNA candidates		LE and LS
IGR309_Rodriguez_Rv1286-Rv1287	1.32972	4.90273	12.1801	0.00468473	0.0427836	other ncRNA candidates		LE and LS
Rv3085	1.32486	4.2173	17.0316	0.00150502	0.0255209	Intermediary_Metabolism_Respiration		LE and LS
mmsA	1.32347	9.34241	25.6386	0.00030903	0.0140812	Intermediary_Metabolism_Respiration		LE and LS
pks2	1.32082	11.6119	14.3819	0.00271953	0.0342538	Lipid_Metabolism		LE and LS
IGR343_Rodriguez_Rv1466-Rv1467c	1.31941	0.844181	13.98	0.00299179	0.0352558	other ncRNA candidates		LE and LS
Rv0470A	1.31626	3.33118	16.2392	0.00178485	0.0274277	Conserved_Hypotheticals		LE and LS
IGR553_Rodriguez_Rv2327-Rv2328	1.31398	3.65517	22.0619	0.000566252	0.017059	other ncRNA candidates		LE and LS
Rv2302	1.29758	5.70935	38.5312	5.27e-05	0.00842203	Conserved_Hypotheticals		LE and LS
Rv1463	1.29385	7.15487	11.568	0.0055036	0.0460866	Cell_Wall_Cell_Processes		LE and LS
Rv3572	1.29229	5.40622	17.2899	0.00142519	0.0245287	Conserved_Hypotheticals		LE and LS
Rv3241c	1.29214	6.95864	11.544	0.0055391	0.0462208	Information_Pathways		LE and LS
htpX	1.29031	8.233	31.104	0.000136484	0.0109349	Virulence_Detosification_Adaptation		LE and LS
Rv1487	1.28749	5.9618	28.1165	0.000210287	0.013131	Cell_Wall_Cell_Processes		LE and LS
Rv3173c	1.28532	7.99173	27.1516	0.000243552	0.013131	Regulatory_Proteins		LE and LS
Rv0898c	1.27631	6.88922	24.6019	0.000365942	0.0149766	Conserved_Hypotheticals		LE and LS
IGR122_Rodriguez_Rv0563-Rv0564c	1.27381	6.66696	26.3159	0.000277447	0.013442	other ncRNA candidates		LE and LS
murF	1.26946	7.5438	14.448	0.00267758	0.0341023	Cell_Wall_Cell_Processes		LE and LS
Rv2828A	1.26762	5.17839	31.1528	0.00013556	0.0109349	Conserved_Hypotheticals		LE and LS
Rv0492c	1.26382	5.03811	33.6454	9.68e-05	0.00998934	Intermediary_Metabolism_Respiration		LE and LS
lipR	1.25953	4.27203	14.2039	0.00283637	0.0347092	Intermediary_Metabolism_Respiration		LE and LS
PE_PGRS57	1.2576	8.46074	40.1144	4.38e-05	0.00770499	PE_PPE		LE and LS
IGR370_Rodriguez_Rv1597-Rv1598c	1.25572	3.29743	54.199	1.06e-05	0.00386072	other ncRNA candidates		LE and LS
IGR862_Rodriguez_Rv3653-Rv3654c	1.25425	0.838875	13.6962	0.00320351	0.0361289	other ncRNA candidates		LE and LS
Rv1155	1.25274	6.55126	22.1842	0.000554036	0.017059	Intermediary_Metabolism_Respiration		LE and LS
Rv3633	1.24881	7.33723	14.811	0.00246044	0.0326318	Conserved_Hypotheticals		LNRP1
murX	1.24868	7.04522	11.6355	0.00540544	0.0457605	Cell_Wall_Cell_Processes		LNRP1
Rv3618	1.24204	4.81402	20.0271	0.000824281	0.0194711	Intermediary_Metabolism_Respiration		LNRP1
mycP3	1.23077	9.34928	13.59	0.0032872	0.0365519	Intermediary_Metabolism_Respiration		LNRP1
tgs2	1.2272	7.07596	20.3615	0.000773611	0.0191308	Lipid_Metabolism		LNRP1
mutA	1.22561	7.6904	27.3688	0.000235555	0.013131	Lipid_Metabolism		LS
Rv0628c	1.21773	7.94785	16.3999	0.00172346	0.0272165	Conserved_Hypotheticals		LS
lpdB	1.21752	5.65084	39.0645	4.95e-05	0.00838919	Intermediary_Metabolism_Respiration		LS
Rv1109c	1.20979	7.72391	21.3973	0.000638405	0.0173732	Conserved_Hypotheticals		LS
Rv0530A	1.20863	5.26276	12.125	0.00475225	0.0430703	Conserved_Hypotheticals		LS
Rv3312c	1.19347	5.07632	14.7758	0.00248056	0.032807	Conserved_Hypotheticals		LS
IGR324_Rodriguez_Rv1351-Rv1352	1.19253	0.323285	15.1944	0.00225323	0.031545	other ncRNA candidates		LS
Rv3087	1.19069	6.2426	12.481	0.00433537	0.0410839	Lipid_Metabolism		LS
moaA2	1.18699	7.81601	20.4682	0.000758236	0.0191027	Intermediary_Metabolism_Respiration		LS
clgR	1.18421	8.48159	24.154	0.000394288	0.0149766	Regulatory_Proteins		LS
cysO	1.17642	5.07145	14.8549	0.0024356	0.0325491	Intermediary_Metabolism_Respiration		LS
kdpD	1.17524	6.25131	14.871	0.00242657	0.0325491	Regulatory_Proteins		LS
rsbW	1.17304	6.43771	37.5702	5.91e-05	0.00849949	Information_Pathways		LS
purF	1.16925	8.8018	13.6746	0.00322029	0.0361464	Intermediary_Metabolism_Respiration		LS
mkl	1.16411	9.60498	16.4894	0.00169036	0.027023	Cell_Wall_Cell_Processes		LS
Rv0064	1.16173	9.275	18.1089	0.00120305	0.0230326	Cell_Wall_Cell_Processes		LS
Rv2405	1.16093	6.27763	26.6416	0.000263617	0.0132441	Conserved_Hypotheticals		LS
Rv0142	1.14392	5.79304	15.7989	0.00196673	0.0291814	Conserved_Hypotheticals		LS
PE_PGRS15	1.13598	9.28833	11.4547	0.00567314	0.0467758	PE_PPE		LS
fadD2	1.13514	9.37287	28.7056	0.000192603	0.013131	Lipid_Metabolism		LS
Rv2091c	1.13358	7.94489	23.3204	0.00045422	0.0152867	Cell_Wall_Cell_Processes		LS
mutT1	1.12888	4.49462	26.4603	0.000271213	0.0134137	Information_Pathways		LS
ephA	1.12559	5.50551	24.0773	0.000399395	0.0150478	Virulence_Detosification_Adaptation		LS
vapB48	1.12272	4.23236	49.1942	1.68e-05	0.00470585	Virulence_Detosification_Adaptation		LS
IGR930_Rodriguez_Rv3836-Rv3837c	1.1184	2.11042	18.5594	0.00109831	0.0221906	other ncRNA candidates		LS
Rv3237c	1.11827	5.05465	14.2665	0.00279462	0.0346473	Conserved_Hypotheticals		LS
Rv2926c	1.11419	7.43472	19.5008	0.00091213	0.0205399	Conserved_Hypotheticals		LE
Rv2708c	1.11266	6.48078	15.731	0.00199669	0.0293419	Conserved_Hypotheticals		LE
sirA	1.10411	9.27407	13.4245	0.00342286	0.0372071	Intermediary_Metabolism_Respiration		LE
fadE7	1.10353	6.97109	29.8156	0.000163803	0.0117107	Lipid_Metabolism		LE
Rv0311	1.10052	5.71879	25.0315	0.000340979	0.0149766	Conserved_Hypotheticals		LE
mtr	1.09874	4.88275	20.0713	0.000817365	0.0194711	Intermediary_Metabolism_Respiration		LE
IGR264_Rodriguez_Rv1110-Rv1111c	1.09627	3.86637	44.8759	2.6e-05	0.00586143	other ncRNA candidates		LE
Rv0080	1.09121	8.33776	14.8462	0.0024405	0.0325491	Conserved_Hypotheticals		LE
Rv1063c	1.08834	6.46317	16.3493	0.00174252	0.0273053	Conserved_Hypotheticals		LE
Rv2743c	1.08595	7.5628	20.7865	0.000714417	0.0182452	Cell_Wall_Cell_Processes		LE
PE_PGRS53	1.08479	7.59421	13.369	0.00346985	0.0374428	PE_PPE		LE
PE_PGRS33	1.07988	7.47473	15.4053	0.00214802	0.0307192	PE_PPE		LE
Rv3142c	1.07661	6.45563	11.55	0.00553014	0.0462208	Conserved_Hypotheticals		LE
Rv3519	1.07415	7.88374	31.0313	0.000137876	0.0109349	Conserved_Hypotheticals		LE
pdc	1.06233	5.78502	18.1555	0.00119171	0.0230146	Intermediary_Metabolism_Respiration		LE
ggtB	1.0605	7.04795	23.9847	0.000405669	0.0150478	Intermediary_Metabolism_Respiration		LE
Rv2978c	1.06028	6.40079	13.2038	0.00361419	0.0375578	Insertion_Seqs_Phages		LE
aceAb	1.05297	6.31013	12.3846	0.0044438	0.0415337	Intermediary_Metabolism_Respiration		LE
pfkA	1.05135	6.9908	17.1838	0.00145735	0.0249801	Intermediary_Metabolism_Respiration		LE
Rv3729	1.04655	5.2297	12.5237	0.00428825	0.0408847	Intermediary_Metabolism_Respiration		LE
Rv2507	1.04622	6.3897	25.924	0.000295233	0.0140177	Cell_Wall_Cell_Processes		LE
Rv3776	1.04613	4.60619	24.2332	0.000389094	0.0149766	Conserved_Hypotheticals		LE
Rv0250c	1.04493	7.91402	16.7492	0.00159839	0.0260796	Conserved_Hypotheticals		LE
Rv1425	1.04402	6.79525	12.8549	0.00394301	0.0391662	Lipid_Metabolism		LE
pncA	1.0379	7.18715	15.8098	0.00196197	0.0291814	Intermediary_Metabolism_Respiration		LE
ligD	1.03691	8.02606	24.6977	0.000360194	0.0149766	Information_Pathways		LE
glnD	1.03193	7.24368	11.7051	0.00530649	0.0453968	Intermediary_Metabolism_Respiration		LE
cyp124	1.0249	6.916	16.6558	0.00163076	0.0265052	Intermediary_Metabolism_Respiration		LE
blaR	1.0248	7.53689	31.4217	0.000130595	0.0109349	Cell_Wall_Cell_Processes		LE
blaI	1.02271	8.72748	24.2462	0.000388249	0.0149766	Regulatory_Proteins		none
Rv3837c	1.02239	7.19787	13.5722	0.00330148	0.0366249	Intermediary_Metabolism_Respiration		none
Rv1939	1.02043	3.70543	12.4886	0.0043269	0.0410839	Intermediary_Metabolism_Respiration		none
adhA	1.01931	5.77415	22.1859	0.000553871	0.017059	Intermediary_Metabolism_Respiration		none
Rv3705A	1.01496	3.63033	22.1074	0.000561674	0.017059	Conserved_Hypotheticals		none
Rv3654c	1.0107	2.68555	31.8632	0.000122898	0.0109349	Conserved_Hypotheticals		none
lpqK	1.00976	4.87363	17.7745	0.00128845	0.0235291	Cell_Wall_Cell_Processes		none
Rv2134c	1.00537	8.35477	23.418	0.000446676	0.0152867	Conserved_Hypotheticals		none
Rv3699	1.00129	7.51696	13.535	0.00333158	0.0368726	Conserved_Hypotheticals		none
Rv1456c	-1.03413	4.20648	13.3457	0.00348983	0.0374736	Cell_Wall_Cell_Processes
Rv2560	-1.06951	3.81528	21.0263	0.000683368	0.0178991	Cell_Wall_Cell_Processes
Rv2972c	-1.08726	2.07387	24.5271	0.000370508	0.0149766	Cell_Wall_Cell_Processes
Rv1291c	-1.11333	0.533827	11.2238	0.00603821	0.0483923	Cell_Wall_Cell_Processes
lpqZ	-1.16507	4.2981	36.6527	6.61e-05	0.00869318	Cell_Wall_Cell_Processes
Rv3453	-1.19952	3.1396	27.6826	0.000224539	0.013131	Cell_Wall_Cell_Processes
mmpS1	-1.2073	2.00937	31.7987	0.000123987	0.0109349	Cell_Wall_Cell_Processes
Rv3395A	-1.27989	-0.222346	16.4435	0.00170722	0.027201	Cell_Wall_Cell_Processes
Rv1979c	-1.28882	5.18078	18.8501	0.00103643	0.0214724	Cell_Wall_Cell_Processes
chaA	-1.29094	4.29159	28.5641	0.000196686	0.013131	Cell_Wall_Cell_Processes
Rv0359	-1.31819	2.36393	21.1619	0.000666524	0.017779	Cell_Wall_Cell_Processes
mgtE	-1.32825	3.42521	19.8696	0.000849476	0.0198685	Cell_Wall_Cell_Processes
lprO	-1.33273	6.63657	12.6126	0.00419224	0.04024	Cell_Wall_Cell_Processes
Rv0488	-1.33448	2.66632	31.0634	0.000137259	0.0109349	Cell_Wall_Cell_Processes
lpqJ	-1.358	0.767225	23.9892	0.000405362	0.0150478	Cell_Wall_Cell_Processes
Rv0817c	-1.39806	2.50284	19.9304	0.000839643	0.0197358	Cell_Wall_Cell_Processes
mntH	-1.45184	4.13443	11.9556	0.00496726	0.0440826	Cell_Wall_Cell_Processes
Rv1491c	-1.47364	5.5538	30.1551	0.000156026	0.0117107	Cell_Wall_Cell_Processes
lppN	-1.48057	1.48539	19.6259	0.000890285	0.0203225	Cell_Wall_Cell_Processes
Rv1115	-1.61355	2.03524	13.4512	0.0034006	0.0372071	Cell_Wall_Cell_Processes
Rv3901c	-1.66061	3.06522	13.2423	0.00357994	0.0375578	Cell_Wall_Cell_Processes
Rv0420c	-1.81935	3.57711	85.2505	1.09e-06	0.00103727	Cell_Wall_Cell_Processes
lprP	-1.83722	0.552503	12.4356	0.00438601	0.0414012	Cell_Wall_Cell_Processes
gca	-1.94701	4.54342	60.9452	5.95e-06	0.0025692	Cell_Wall_Cell_Processes
lprI	-1.97754	2.40155	13.1557	0.00365757	0.0377525	Cell_Wall_Cell_Processes
narU	-2.03864	2.44739	41.1959	3.88e-05	0.00707893	Cell_Wall_Cell_Processes
Rv2864c	-2.23766	5.92066	13.0119	0.00379089	0.0386775	Cell_Wall_Cell_Processes
rpfE	-2.38874	3.69375	11.1186	0.0062136	0.0487639	Cell_Wall_Cell_Processes
Rv2300c	-1.00373	3.20593	11.9535	0.00496992	0.0440826	Conserved_Hypotheticals
Rv1501	-1.00963	4.07915	41.4033	3.79e-05	0.00707893	Conserved_Hypotheticals
Rv2955c	-1.01789	4.19247	29.7171	0.000166143	0.0117107	Conserved_Hypotheticals
Rv0138	-1.02405	3.25794	21.4281	0.000634835	0.0173732	Conserved_Hypotheticals
Rv3714c	-1.03014	3.2328	23.7289	0.000423609	0.0152867	Conserved_Hypotheticals
Rv2415c	-1.05405	2.44599	14.193	0.0028437	0.0347092	Conserved_Hypotheticals
wbbL2	-1.05503	4.3193	11.9169	0.00501793	0.0441149	Conserved_Hypotheticals
Rv1112	-1.06651	2.51459	12.6387	0.00416447	0.0401888	Conserved_Hypotheticals
Rv1507c	-1.06852	3.74538	15.2928	0.00220338	0.0310435	Conserved_Hypotheticals
Rv3722c	-1.07325	7.11553	36.4476	6.77e-05	0.00869318	Conserved_Hypotheticals
Rv2512a	-1.08422	3.41805	27.4175	0.000233803	0.013131	Conserved_Hypotheticals
Rv1503c	-1.10202	2.8594	14.8946	0.00241342	0.0325491	Conserved_Hypotheticals
Rv2548A	-1.17177	5.77149	15.6511	0.00203263	0.0296951	Conserved_Hypotheticals
Rv1815	-1.18482	5.62771	11.6897	0.00532819	0.0455005	Conserved_Hypotheticals
Rv0021c	-1.1874	3.83531	18.2428	0.00117076	0.0228755	Conserved_Hypotheticals
Rv2670c	-1.20834	2.69129	12.1649	0.00470332	0.0427836	Conserved_Hypotheticals
Rv2076c	-1.21545	4.40556	12.9979	0.00380419	0.0386775	Conserved_Hypotheticals
Rv1669	-1.26119	0.193724	19.7576	0.000867947	0.0200021	Conserved_Hypotheticals
Rv2960c	-1.27764	2.46405	35.5783	7.55e-05	0.00906307	Conserved_Hypotheticals
Rv0964c	-1.31072	1.96889	11.9593	0.00496238	0.0440826	Conserved_Hypotheticals
Rv2513	-1.33897	4.97176	34.5519	8.6e-05	0.0092826	Conserved_Hypotheticals
Rv2000	-1.34643	3.14354	31.118	0.000136218	0.0109349	Conserved_Hypotheticals
Rv2491	-1.34734	1.16367	15.8107	0.0019616	0.0291814	Conserved_Hypotheticals
Rv1592c	-1.37433	6.60683	11.5931	0.00546691	0.0459414	Conserved_Hypotheticals
Rv2451	-1.42893	2.41227	15.5431	0.00208239	0.0301271	Conserved_Hypotheticals
Rv1897c	-1.43473	3.11879	16.9191	0.00154142	0.0257121	Conserved_Hypotheticals
Rv1929c	-1.44246	6.54738	17.4348	0.00138259	0.0241876	Conserved_Hypotheticals
Rv0310c	-1.47732	2.4438	17.9916	0.00123224	0.0233107	Conserved_Hypotheticals
Rv2275	-1.48516	3.58983	14.4327	0.00268721	0.0341023	Conserved_Hypotheticals
Rv3902c	-1.5038	3.7701	26.6083	0.000264991	0.0132441	Conserved_Hypotheticals
Rv0026	-1.51484	4.22524	18.8101	0.00104468	0.0214724	Conserved_Hypotheticals
Rv0923c	-1.57301	4.26697	13.8428	0.00309201	0.0359825	Conserved_Hypotheticals
Rv2577	-1.60592	3.35485	38.4448	5.32e-05	0.00842203	Conserved_Hypotheticals
Rv2816c	-1.64689	-0.337201	14.4694	0.00266416	0.0340955	Conserved_Hypotheticals
Rv1356c	-1.65793	1.18842	43.0821	3.15e-05	0.00623129	Conserved_Hypotheticals
Rv0259c	-1.75263	3.80643	28.0078	0.000213755	0.013131	Conserved_Hypotheticals
Rv1505c	-1.89441	2.5465	19.497	0.000912789	0.0205399	Conserved_Hypotheticals
Rv2104a	-1.92577	0.907549	21.0047	0.000686108	0.0178991	Conserved_Hypotheticals
Rv1754c	-1.94568	2.73866	31.7694	0.000124487	0.0109349	Conserved_Hypotheticals
Rv3013	-2.21933	3.95735	28.2248	0.000206897	0.013131	Conserved_Hypotheticals
Rv1518	-2.35067	2.81725	27.1387	0.000244037	0.013131	Conserved_Hypotheticals
Rv3108	-2.71873	-0.736343	17.6913	0.0013108	0.0235745	Conserved_Hypotheticals
Rv1682	-2.86401	5.44511	14.7084	0.00251965	0.0331393	Conserved_Hypotheticals
rpsT	-1.01261	5.45888	21.5048	0.00062603	0.0173732	Information_Pathways
sigM	-1.09889	3.41089	27.7927	0.000220819	0.013131	Information_Pathways
ruvA	-1.16044	3.46555	19.7332	0.000872036	0.0200021	Information_Pathways
gatC	-1.70493	1.81711	14.5037	0.00264283	0.0340058	Information_Pathways
Rv2646	-1.88331	5.05716	15.1	0.00230227	0.0316986	Insertion_Seqs_Phages
Rv3427c	-1.98559	3.86399	33.6507	9.67e-05	0.00998934	Insertion_Seqs_Phages
Rv2647	-2.01723	3.95166	14.5317	0.00262556	0.0340058	Insertion_Seqs_Phages
Rv1199c	-2.07141	3.61354	12.7138	0.00408591	0.0397539	Insertion_Seqs_Phages
Rv2512c	-2.49438	3.55537	14.0046	0.00297425	0.0352558	Insertion_Seqs_Phages
*MtCM	-1.00581	3.5381	13.8894	0.00305751	0.0357563	Intermediary_Metabolism_Respiration
moeW	-1.02848	4.25801	13.3079	0.00352244	0.0375578	Intermediary_Metabolism_Respiration
Rv3027c	-1.03205	3.39777	20.5782	0.000742749	0.0188587	Intermediary_Metabolism_Respiration
Rv0370c	-1.08939	1.96664	24.3942	0.000378782	0.0149766	Intermediary_Metabolism_Respiration
Rv2957	-1.09576	3.30265	17.8276	0.00127442	0.0233628	Intermediary_Metabolism_Respiration
Rv0669c	-1.0965	4.25116	23.7975	0.000418703	0.0152867	Intermediary_Metabolism_Respiration
purN	-1.15785	3.26703	21.5007	0.000626501	0.0173732	Intermediary_Metabolism_Respiration
Rv2118c	-1.23374	3.83627	24.6075	0.000365606	0.0149766	Intermediary_Metabolism_Respiration
bioF2	-1.25389	3.30076	26.6082	0.000264994	0.0132441	Intermediary_Metabolism_Respiration
tam	-1.3074	2.51026	15.0884	0.00230835	0.0316986	Intermediary_Metabolism_Respiration
Rv0097	-1.31104	3.63236	36.1222	7.05e-05	0.00881256	Intermediary_Metabolism_Respiration
Rv0881	-1.42484	3.46326	11.6647	0.00536371	0.0455579	Intermediary_Metabolism_Respiration
Rv2959c	-1.4825	3.669	21.6005	0.000615251	0.0173732	Intermediary_Metabolism_Respiration
plcA	-1.50939	3.28632	25.5322	0.000314365	0.0140812	Intermediary_Metabolism_Respiration
pntAa	-1.52943	3.83672	23.4115	0.000447173	0.0152867	Intermediary_Metabolism_Respiration
ureA	-1.53469	3.04044	18.1835	0.00118494	0.0230146	Intermediary_Metabolism_Respiration
pntAb	-1.58006	2.5382	23.4766	0.000442215	0.0152867	Intermediary_Metabolism_Respiration
moaB1	-1.58959	1.15168	11.0438	0.00634201	0.0489624	Intermediary_Metabolism_Respiration
ureB	-1.60019	2.81482	12.6098	0.0041952	0.04024	Intermediary_Metabolism_Respiration
moaA1	-2.50536	1.43057	44.4707	2.72e-05	0.00586143	Intermediary_Metabolism_Respiration
pks6	-1.12393	5.65269	16.3201	0.00175366	0.0273893	Lipid_Metabolism
fcoT	-1.14865	2.82434	15.5467	0.00208069	0.0301271	Lipid_Metabolism
nrp	-1.19519	6.80532	13.2194	0.00360024	0.0375578	Lipid_Metabolism
fadD30	-1.21915	3.99912	27.7927	0.000220817	0.013131	Lipid_Metabolism
Rv0893c	-1.3104	2.34355	12.2228	0.0046332	0.0427068	Lipid_Metabolism
IGR692_Rodriguez_Rv2959c-Rv2960c	-1.02658	1.64105	11.8228	0.00514371	0.0444852	other ncRNA candidates
IGR934_Rodriguez_Rv3843c-Rv3844	-1.0287	0.0721763	12.6277	0.0041762	0.0402203	other ncRNA candidates
IGR843_Rodriguez_Rv3555c-Rv3556c	-1.04148	3.90456	12.1655	0.0047025	0.0427836	other ncRNA candidates
IGR681_Rodriguez_Rv2940c-Rv2941	-1.09119	4.61926	25.7479	0.000303657	0.0140812	other ncRNA candidates
IGR569_Rodriguez_Rv2364c-Rv2365c	-1.10568	0.711122	13.7009	0.00319982	0.0361289	other ncRNA candidates
IGR229_Rodriguez_Rv1008-Rv1009	-1.10909	2.81908	19.7405	0.000870814	0.0200021	other ncRNA candidates
IGR937_Rodriguez_Rv3843c-Rv3844	-1.11203	3.1433	14.8684	0.00242801	0.0325491	other ncRNA candidates
IGR123_Rodriguez_Rv0566c-Rv0567	-1.11584	2.23347	22.466	0.000527063	0.017059	other ncRNA candidates
IGR171_Rodriguez_Rv0815c-Rv0816c	-1.11878	2.23308	15.9471	0.00190318	0.0287389	other ncRNA candidates
Miotto_candidate_1405	-1.13893	-0.368759	14.2507	0.00280509	0.0346838	other ncRNA candidates
Miotto_candidate_490	-1.156	4.65453	22.706	0.000505294	0.0166607	other ncRNA candidates
IGR878_Rodriguez_Rv3684-Rv3685c	-1.1599	-0.369021	11.3628	0.00581517	0.0472506	other ncRNA candidates
IGR311_Rodriguez_Rv1296-Rv1297	-1.18021	3.45625	26.3793	0.000274687	0.013442	other ncRNA candidates
IGR791_Rodriguez_Rv3347c-Rv3348	-1.18109	4.59655	19.3692	0.000935773	0.020757	other ncRNA candidates
IGR813_Rodriguez_Rv3475-Rv3476c	-1.24748	0.436429	11.0751	0.00628792	0.0489624	other ncRNA candidates
IGR714_Rodriguez_Rv3029c-Rv3030	-1.26883	1.60885	29.9583	0.000160481	0.0117107	other ncRNA candidates
Miotto_candidate_355	-1.34582	-0.103851	20.397	0.000768453	0.0191027	other ncRNA candidates
IGR888_Rodriguez_Rv3723-Rv3724A	-1.35283	0.498975	20.0509	0.000820547	0.0194711	other ncRNA candidates
IGR691_Rodriguez_Rv2958c-Rv2959c	-1.35498	0.482339	12.1646	0.00470367	0.0427836	other ncRNA candidates
IGR717_Rodriguez_Rv3049c-Rv3050c	-1.35747	6.07497	31.7219	0.000125302	0.0109349	other ncRNA candidates
Miotto_candidate_1611	-1.36696	3.57252	73.0775	2.4e-06	0.00135021	other ncRNA candidates
IGR634_Rodriguez_Rv2664-Rv2665	-1.43464	4.73557	22.5295	0.000521194	0.017059	other ncRNA candidates
IGR897_Rodriguez_Rv3739c-Rv3740c	-1.48614	0.136238	21.328	0.000646535	0.0174417	other ncRNA candidates
IGR952_Rodriguez_Rv3859c-Rv3860	-1.48802	1.68194	13.1225	0.00368785	0.0379825	other ncRNA candidates
Miotto_candidate_88	-1.52037	1.40581	21.2149	0.000660069	0.0177063	other ncRNA candidates
IGR576_Rodriguez_Rv2431c-Rv2432c	-1.52261	3.21581	27.0832	0.000246137	0.013131	other ncRNA candidates
IGR88_Rodriguez_Rv0403c-Rv0404	-1.5325	-0.572682	13.7399	0.00316974	0.0361289	other ncRNA candidates
IGR107_Rodriguez_Rv0474-Rv0475	-1.57192	2.23521	18.8806	0.00103016	0.0214724	other ncRNA candidates
IGR179_Rodriguez_Rv0831c-Rv0832	-1.60557	-0.536693	19.0624	0.000993793	0.0211593	other ncRNA candidates
Miotto_candidate_280	-1.63514	0.668036	16.1557	0.00181777	0.0277518	other ncRNA candidates
Miotto_candidate_1371	-1.68664	-0.310379	16.0239	0.00187121	0.0283851	other ncRNA candidates
IGR615_Rodriguez_Rv2607-Rv2608	-1.71174	-0.599677	18.3361	0.00114883	0.0227277	other ncRNA candidates
IGR374_Rodriguez_Rv1614-Rv1615	-1.72618	1.44518	23.2825	0.000457184	0.0152867	other ncRNA candidates
IGR340_Rodriguez_Rv1438-Rv1439c	-1.81413	-0.520146	12.9348	0.00386472	0.038959	other ncRNA candidates
IGR16_Rodriguez_Rv0031-Rv0032	-1.89826	1.40119	17.829	0.00127407	0.0233628	other ncRNA candidates
IGR873_Rodriguez_Rv3681c-Rv3682	-1.93097	-0.786728	14.1475	0.00287455	0.0349063	other ncRNA candidates
IGR855_Rodriguez_Rv3616c-Rv3617	-2.01347	0.695754	19.203	0.000966702	0.0208632	other ncRNA candidates
IGR871_Rodriguez_Rv3674c-Rv3675	-2.12347	0.421464	15.8565	0.00194173	0.0290831	other ncRNA candidates
IGR668_Rodriguez_Rv2892c-Rv2893	-2.26019	-0.344246	15.7261	0.00199888	0.0293419	other ncRNA candidates
IGR874_Rodriguez_Rv3682-Rv3683	-2.60239	-0.570493	20.4155	0.000765791	0.0191027	other ncRNA candidates
IGR653_Rodriguez_Rv2786c-Rv2787	-2.73833	-1.33036	11.1988	0.00607938	0.0483923	other ncRNA candidates
IGR459_Rodriguez_Rv1962A-Rv1963c	-3.12678	-0.551198	12.5932	0.00421292	0.0402474	other ncRNA candidates
Miotto_candidate_437	-3.12957	-0.85531	31.0154	0.000138183	0.0109349	other ncRNA candidates
IGR178_Rodriguez_Rv0831c-Rv0832	-4.97905	0.77183	22.0006	0.000572486	0.017059	other ncRNA candidates
PPE1	-1.10015	2.80166	20.7915	0.000713763	0.0182452	PE_PPE
PPE57	-1.15509	2.68079	12.7975	0.0040004	0.039449	PE_PPE
PPE24	-1.20446	4.04099	16.1344	0.00182628	0.0277923	PE_PPE
PE22	-1.22057	1.16337	23.3005	0.000455772	0.0152867	PE_PPE
PE25	-1.23388	4.33764	18.2469	0.00116978	0.0228755	PE_PPE
PE23	-1.27559	4.54638	50.3498	1.51e-05	0.00447453	PE_PPE
PE_PGRS62	-1.29004	4.55586	34.7141	8.42e-05	0.0092826	PE_PPE
PPE22	-1.29828	4.47636	21.5311	0.000623052	0.0173732	PE_PPE
PPE34	-1.34282	2.97565	15.3123	0.00219366	0.0309985	PE_PPE
PPE67	-1.38021	0.598938	15.0374	0.00233546	0.0319561	PE_PPE
PE21	-1.47974	1.49356	14.6013	0.00258323	0.0336032	PE_PPE
PPE21	-1.4877	4.55647	18.3619	0.00114286	0.0227041	PE_PPE
PE15	-1.57114	4.68395	16.9612	0.00152768	0.0256305	PE_PPE
PPE23	-1.58594	4.65346	27.2514	0.000239839	0.013131	PE_PPE
PE3	-1.82934	3.59478	13.432	0.00341656	0.0372071	PE_PPE
PE8	-1.85478	3.68537	20.2704	0.000787043	0.0193333	PE_PPE
nadR	-1.0392	5.36176	14.0698	0.00292827	0.0352558	Regulatory_Proteins
whiB7	-1.27536	2.3643	15.9389	0.00190664	0.0287389	Regulatory_Proteins
Rv0845	-1.27801	3.36475	13.725	0.00318125	0.0361289	Regulatory_Proteins
Rv3143	-1.55495	1.04256	18.03	0.0012226	0.0233107	Regulatory_Proteins
Rv0474	-1.83829	7.54328	35.1029	8.02e-05	0.00906307	Regulatory_Proteins
Rv0260c	-4.18136	3.93644	78.5292	1.66e-06	0.00131745	Regulatory_Proteins
trpT	-1.35485	0.772596	22.1647	0.000555965	0.017059	Stable_RNAs
AS1890	-1.66498	-0.721127	14.4835	0.0026554	0.0340753	Stable_RNAs
gluU	-1.87571	1.80343	18.8276	0.00104107	0.0214724	Stable_RNAs
cysU	-1.87818	0.0594615	22.153	0.000557125	0.017059	Stable_RNAs
valU	-1.96519	-0.834549	11.9056	0.00503282	0.0441149	Stable_RNAs
Rv2645	-1.51984	4.5125	22.1282	0.000559592	0.017059	Unknown
Rv1507A	-2.76513	1.14102	52.7965	1.2e-05	0.00407	Unknown
mazF1	-1.05865	0.953296	13.8743	0.00306862	0.0357981	Virulence_Detosification_Adaptation
vapC33	-1.15649	2.44102	18.516	0.00110792	0.0221958	Virulence_Detosification_Adaptation
vapB33	-1.27339	2.63398	25.1451	0.000334714	0.0148526	Virulence_Detosification_Adaptation
ephE	-1.33472	3.76666	17.1103	0.00148015	0.0252797	Virulence_Detosification_Adaptation
oxyR	-1.40734	1.78708	17.9913	0.0012323	0.0233107	Virulence_Detosification_Adaptation

## Sheet: AllGenes_Dextrose_Lipid
The transcriptome of Mycobacterium tuberculosis in a lipid-rich dormancy model through RNAseq analysis
Diana A. Aguilar-Ayala, Laurentijn Tilleman, Filip Van Nieuwerburgh, Dieter Deforce, Juan Carlos Palomino, Peter Vandamme, Jorge A. Gonzalez-Y-Merchand, Anandi Martin
Supplemental material. Table S1. General lineal model 1) DGE analysis for all Dextrose vs Lipids’ stages (ALL GENES)
Gene	logFC	logCPM	F	PValue	FDR	FunctionalCategories
Rv1217c	3.68402	8.53611	31.1915	0.000134833	0.0109349	Cell_Wall_Cell_Processes
mmpL5	3.68187	10.2642	133.118	1.04395e-07	0.000279405	Cell_Wall_Cell_Processes
Rv1216c	3.40913	7.04921	27.3655	0.000235673	0.013131	Cell_Wall_Cell_Processes
mmpS5	3.20381	8.86999	30.2677	0.000153543	0.0117107	Cell_Wall_Cell_Processes
Rv1218c	2.83915	6.95285	17.449	0.00137849	0.0241876	Cell_Wall_Cell_Processes
Rv0188	2.45508	8.39406	36.5627	6.67887e-05	0.00869318	Cell_Wall_Cell_Processes
ctpC	2.42526	11.3728	8.78636	0.0122228	0.0707066	Cell_Wall_Cell_Processes
ctpJ	2.29787	7.49001	22.7312	0.000503067	0.0166607	Cell_Wall_Cell_Processes
Rv0559c	1.91891	8.44155	7.92043	0.0160804	0.0820886	Cell_Wall_Cell_Processes
Rv2620c	1.86948	5.30068	7.62672	0.0177064	0.0857217	Cell_Wall_Cell_Processes
murE	1.79397	9.78363	19.1328	0.000980117	0.0209621	Cell_Wall_Cell_Processes
Rv3289c	1.71106	8.37308	21.9974	0.000572814	0.017059	Cell_Wall_Cell_Processes
narK2	1.69796	10.278	8.11792	0.0150865	0.0789752	Cell_Wall_Cell_Processes
Rv3238c	1.54696	5.95564	17.3152	0.00141764	0.0245287	Cell_Wall_Cell_Processes
mpa	1.46597	10.2381	23.5726	0.000435021	0.0152867	Cell_Wall_Cell_Processes
Rv1488	1.41272	7.93793	25.7831	0.000301949	0.0140812	Cell_Wall_Cell_Processes
Rv1671	1.38794	2.59574	27.4235	0.000233589	0.013131	Cell_Wall_Cell_Processes
Rv1639c	1.37089	8.31702	3.74855	0.0775956	0.205279	Cell_Wall_Cell_Processes
Rv1463	1.29385	7.15487	11.568	0.0055036	0.0460866	Cell_Wall_Cell_Processes
Rv1487	1.28749	5.9618	28.1165	0.000210287	0.013131	Cell_Wall_Cell_Processes
Rv1733c	1.28645	9.28682	3.57249	0.0839821	0.21519	Cell_Wall_Cell_Processes
murF	1.26946	7.5438	14.448	0.00267758	0.0341023	Cell_Wall_Cell_Processes
murX	1.24868	7.04522	11.6355	0.00540544	0.0457605	Cell_Wall_Cell_Processes
eccD3	1.23524	9.74016	9.37909	0.0102089	0.0642863	Cell_Wall_Cell_Processes
mmpL8	1.16739	7.46295	5.32907	0.0402757	0.137773	Cell_Wall_Cell_Processes
mkl	1.16411	9.60498	16.4894	0.00169036	0.027023	Cell_Wall_Cell_Processes
Rv0064	1.16173	9.275	18.1089	0.00120305	0.0230326	Cell_Wall_Cell_Processes
Rv2091c	1.13358	7.94489	23.3204	0.00045422	0.0152867	Cell_Wall_Cell_Processes
Rv2219	1.12893	7.41856	10.4059	0.00757444	0.0544076	Cell_Wall_Cell_Processes
nagA	1.08966	4.44954	9.75143	0.00914434	0.0602182	Cell_Wall_Cell_Processes
Rv2743c	1.08595	7.5628	20.7865	0.000714417	0.0182452	Cell_Wall_Cell_Processes
Rv2507	1.04622	6.3897	25.924	0.000295233	0.0140177	Cell_Wall_Cell_Processes
espD	1.03103	8.87375	3.38951	0.0913159	0.225787	Cell_Wall_Cell_Processes
esxG	1.03016	8.02394	4.77881	0.0501005	0.157848	Cell_Wall_Cell_Processes
espC	1.02892	8.80455	2.51351	0.139742	0.291154	Cell_Wall_Cell_Processes
blaR	1.0248	7.53689	31.4217	0.000130595	0.0109349	Cell_Wall_Cell_Processes
esxH	1.01895	8.71232	8.55449	0.0131364	0.0735041	Cell_Wall_Cell_Processes
lpqK	1.00976	4.87363	17.7745	0.00128845	0.0235291	Cell_Wall_Cell_Processes
eccC5	1.00649	9.56669	6.45709	0.0264684	0.106937	Cell_Wall_Cell_Processes
mmpL4	0.999045	7.16087	27.633	0.000226239	0.013131	Cell_Wall_Cell_Processes
Rv1619	0.996446	5.59779	7.33504	0.0195182	0.0906773	Cell_Wall_Cell_Processes
mmpS4	0.992604	4.45404	28.1033	0.000210704	0.013131	Cell_Wall_Cell_Processes
Rv3760	0.979965	4.75282	4.64915	0.0528214	0.162749	Cell_Wall_Cell_Processes
eccE3	0.977588	7.73925	8.89585	0.0118176	0.0694429	Cell_Wall_Cell_Processes
Rv1672c	0.96228	6.32816	4.06686	0.0674867	0.188154	Cell_Wall_Cell_Processes
Rv1435c	0.957519	7.62612	1.48399	0.247349	0.425656	Cell_Wall_Cell_Processes
Rv2709	0.954252	6.38509	11.9827	0.00493213	0.0440826	Cell_Wall_Cell_Processes
espB	0.940198	8.65257	15.3414	0.00217926	0.0309135	Cell_Wall_Cell_Processes
lytB2	0.937024	7.34923	29.7695	0.000164893	0.0117107	Cell_Wall_Cell_Processes
esxO	0.930784	7.26956	4.08757	0.0668862	0.18725	Cell_Wall_Cell_Processes
esxN	0.92534	7.29591	11.2645	0.00597184	0.0480581	Cell_Wall_Cell_Processes
lprF	0.914961	5.67855	12.8159	0.00398195	0.039449	Cell_Wall_Cell_Processes
murD	0.910672	7.13201	6.75622	0.0238114	0.101944	Cell_Wall_Cell_Processes
Rv1616	0.903844	5.31273	19.3277	0.000943384	0.020757	Cell_Wall_Cell_Processes
Rv1861	0.882282	2.97666	9.16367	0.0108918	0.0662152	Cell_Wall_Cell_Processes
Rv3197	0.88115	9.30654	14.0356	0.0029523	0.0352558	Cell_Wall_Cell_Processes
Rv3162c	0.880826	3.0235	15.4344	0.00213393	0.03061	Cell_Wall_Cell_Processes
ctpH	0.876467	8.70531	9.12735	0.0110121	0.0665212	Cell_Wall_Cell_Processes
ftsW	0.870432	7.69908	2.61408	0.13277	0.281914	Cell_Wall_Cell_Processes
Rv1132	0.869161	5.85811	2.73199	0.125143	0.27181	Cell_Wall_Cell_Processes
Rv1072	0.860476	11.0747	9.13748	0.0109784	0.0664619	Cell_Wall_Cell_Processes
lprK	0.857625	6.5246	5.314	0.0405121	0.138054	Cell_Wall_Cell_Processes
Rv0686	0.856442	6.30764	6.40008	0.0270142	0.107403	Cell_Wall_Cell_Processes
lpqH	0.847891	5.8761	3.65179	0.0810292	0.211064	Cell_Wall_Cell_Processes
espL	0.847467	6.75237	15.7779	0.00197591	0.0292262	Cell_Wall_Cell_Processes
Rv2169c	0.841136	6.74696	5.03786	0.0451532	0.147955	Cell_Wall_Cell_Processes
esxP	0.8402	6.86467	2.87498	0.116613	0.262035	Cell_Wall_Cell_Processes
murG	0.83189	6.77188	7.02169	0.0217158	0.0959303	Cell_Wall_Cell_Processes
sppA	0.813129	9.92755	12.7774	0.00402078	0.039449	Cell_Wall_Cell_Processes
Rv3843c	0.809842	7.77611	7.64347	0.0176085	0.0854852	Cell_Wall_Cell_Processes
eccCb1	0.807471	8.7929	11.3682	0.00580676	0.0472506	Cell_Wall_Cell_Processes
dsbF	0.803533	5.28032	4.96107	0.0465557	0.150577	Cell_Wall_Cell_Processes
kdpB	0.789624	5.11315	1.53944	0.239209	0.415727	Cell_Wall_Cell_Processes
ppm1	0.774136	7.509	4.04065	0.0682559	0.189631	Cell_Wall_Cell_Processes
rip	0.758878	7.57474	6.62516	0.0249344	0.10385	Cell_Wall_Cell_Processes
Rv1269c	0.756906	2.89903	3.92405	0.0718102	0.196629	Cell_Wall_Cell_Processes
Rv0007	0.749081	6.87619	12.878	0.0039202	0.0391662	Cell_Wall_Cell_Processes
Rv2345	0.747128	6.97755	15.1998	0.00225044	0.031545	Cell_Wall_Cell_Processes
mmr	0.745565	4.58661	1.06826	0.322406	0.500911	Cell_Wall_Cell_Processes
Rv0051	0.743564	5.51976	3.73966	0.0779037	0.205552	Cell_Wall_Cell_Processes
Rv0426c	0.74343	6.42347	12.652	0.00415046	0.0401493	Cell_Wall_Cell_Processes
Rv0870c	0.743201	6.70767	7.18633	0.0205264	0.0937749	Cell_Wall_Cell_Processes
Rv1615	0.742728	6.60724	16.8415	0.00156712	0.0259721	Cell_Wall_Cell_Processes
Rv3437	0.739814	5.33039	10.6181	0.00713539	0.0526887	Cell_Wall_Cell_Processes
Rv1842c	0.737368	5.90038	9.95349	0.00862176	0.0585641	Cell_Wall_Cell_Processes
eccCa1	0.736181	9.51932	13.9814	0.00299076	0.0352558	Cell_Wall_Cell_Processes
murC	0.733919	6.072	4.02568	0.0687001	0.190642	Cell_Wall_Cell_Processes
esxW	0.722749	3.31157	5.42051	0.0388765	0.134559	Cell_Wall_Cell_Processes
Rv0398c	0.720329	3.90349	10.933	0.00653795	0.0499583	Cell_Wall_Cell_Processes
Rv1634	0.707573	6.02187	3.51902	0.0860481	0.218479	Cell_Wall_Cell_Processes
Rv2994	0.704124	5.43241	11.1867	0.00609936	0.0483923	Cell_Wall_Cell_Processes
ltp1	0.70078	6.40167	6.67401	0.0245086	0.103228	Cell_Wall_Cell_Processes
Rv3689	0.698221	6.50488	3.85342	0.0740733	0.200057	Cell_Wall_Cell_Processes
ctpI	0.697251	7.29155	6.4855	0.0262013	0.106603	Cell_Wall_Cell_Processes
Rv3675	0.692389	5.22188	3.80852	0.0755571	0.202681	Cell_Wall_Cell_Processes
Rv1004c	0.690786	6.54845	9.30132	0.0104494	0.0650688	Cell_Wall_Cell_Processes
eccA5	0.690002	7.12503	5.62906	0.0358975	0.128441	Cell_Wall_Cell_Processes
Rv1841c	0.68925	5.41141	14.1484	0.00287395	0.0349063	Cell_Wall_Cell_Processes
cysA1	0.687092	5.18554	3.65396	0.08095	0.211064	Cell_Wall_Cell_Processes
espA	0.686993	10.7686	1.47786	0.248273	0.426329	Cell_Wall_Cell_Processes
tatA	0.682088	8.21954	4.67833	0.0521938	0.161978	Cell_Wall_Cell_Processes
eccE5	0.677064	7.80202	8.1478	0.0149425	0.0785988	Cell_Wall_Cell_Processes
lprC	0.674354	6.10084	11.2187	0.00604646	0.0483923	Cell_Wall_Cell_Processes
Rv2576c	0.672337	7.57018	14.3419	0.00274529	0.0343922	Cell_Wall_Cell_Processes
Rv3605c	0.670146	4.85748	2.3417	0.152755	0.309025	Cell_Wall_Cell_Processes
Rv1230c	0.670115	6.10531	7.94221	0.0159671	0.0820473	Cell_Wall_Cell_Processes
rpfD	0.669703	4.93755	4.57434	0.0544725	0.165246	Cell_Wall_Cell_Processes
lpqB	0.657951	7.03424	3.59447	0.0831507	0.213944	Cell_Wall_Cell_Processes
esxD	0.656645	5.49776	3.12001	0.103611	0.244262	Cell_Wall_Cell_Processes
Rv3851	0.656134	2.86276	5.32662	0.0403139	0.137804	Cell_Wall_Cell_Processes
Rv2459	0.648821	5.56716	7.01943	0.0217327	0.0959303	Cell_Wall_Cell_Processes
esxS	0.640616	2.90988	0.479098	0.502452	0.661942	Cell_Wall_Cell_Processes
Rv2963	0.636457	7.63201	1.69391	0.218342	0.390614	Cell_Wall_Cell_Processes
Rv0347	0.624715	5.68851	1.23222	0.289458	0.466471	Cell_Wall_Cell_Processes
ldtA	0.622898	6.33022	3.88077	0.0731866	0.198681	Cell_Wall_Cell_Processes
Rv0954	0.619532	7.47651	5.65522	0.0355435	0.127559	Cell_Wall_Cell_Processes
Rv2041c	0.619257	4.9181	7.91742	0.0160962	0.0820886	Cell_Wall_Cell_Processes
mtc28	0.617678	6.87744	1.79412	0.206079	0.375033	Cell_Wall_Cell_Processes
caeA	0.614495	8.05056	6.38282	0.0271821	0.10782	Cell_Wall_Cell_Processes
secA2	0.613661	8.45524	6.25183	0.0284975	0.111089	Cell_Wall_Cell_Processes
Rv1312	0.602423	5.04732	2.62526	0.132023	0.280844	Cell_Wall_Cell_Processes
Rv0680c	0.599263	4.23963	9.11936	0.0110388	0.0665977	Cell_Wall_Cell_Processes
Rv1271c	0.595297	1.67117	4.41378	0.0582318	0.172269	Cell_Wall_Cell_Processes
Rv2306A	0.593317	2.92946	7.82932	0.0165651	0.0829018	Cell_Wall_Cell_Processes
Rv1678	0.586979	5.40031	3.86586	0.0736685	0.199556	Cell_Wall_Cell_Processes
ftsK	0.585069	8.69278	2.55952	0.136496	0.28689	Cell_Wall_Cell_Processes
espG3	0.584633	10.467	2.4567	0.143884	0.296905	Cell_Wall_Cell_Processes
Rv3104c	0.580177	6.04766	3.40791	0.0905438	0.224844	Cell_Wall_Cell_Processes
espK	0.577708	8.90861	5.48711	0.037894	0.132783	Cell_Wall_Cell_Processes
mmpL11	0.575319	10.5515	4.44391	0.057503	0.17064	Cell_Wall_Cell_Processes
lppE	0.573767	4.0845	5.53013	0.0372751	0.131585	Cell_Wall_Cell_Processes
Rv3163c	0.572908	4.4356	3.64477	0.0812854	0.211244	Cell_Wall_Cell_Processes
esxC	0.572624	5.29144	3.75764	0.0772823	0.205122	Cell_Wall_Cell_Processes
Rv3679	0.571271	8.76467	3.91079	0.0722287	0.197246	Cell_Wall_Cell_Processes
Rv2326c	0.569931	8.0145	6.4123	0.0268961	0.107403	Cell_Wall_Cell_Processes
Rv3690	0.56886	4.08879	5.49355	0.0378006	0.132749	Cell_Wall_Cell_Processes
Rv0876c	0.568192	7.37693	5.57957	0.036579	0.129803	Cell_Wall_Cell_Processes
Rv1910c	0.567329	4.25797	5.35074	0.0399387	0.137214	Cell_Wall_Cell_Processes
mmpL3	0.561564	9.14866	4.51203	0.0558956	0.167964	Cell_Wall_Cell_Processes
lprA	0.560375	4.23246	2.65659	0.129954	0.277939	Cell_Wall_Cell_Processes
Rv1401	0.558503	5.0023	7.98619	0.0157411	0.0815033	Cell_Wall_Cell_Processes
ffh	0.558226	7.0682	4.48593	0.056505	0.169265	Cell_Wall_Cell_Processes
Rv2235	0.556794	5.49308	3.75457	0.0773881	0.205158	Cell_Wall_Cell_Processes
ponA1	0.556642	7.16905	1.86222	0.198255	0.364851	Cell_Wall_Cell_Processes
Rv2732c	0.541418	5.21358	4.39973	0.0585755	0.172743	Cell_Wall_Cell_Processes
esxR	0.539986	3.13869	0.442088	0.519117	0.673572	Cell_Wall_Cell_Processes
Rv1973	0.537107	2.36915	3.06489	0.106372	0.247941	Cell_Wall_Cell_Processes
Rv0514	0.536121	4.36594	1.17743	0.299917	0.478014	Cell_Wall_Cell_Processes
ftsH	0.535798	9.57536	3.45899	0.0884422	0.221947	Cell_Wall_Cell_Processes
Rv1476	0.532041	4.36796	3.39098	0.0912541	0.225781	Cell_Wall_Cell_Processes
lprJ	0.530607	3.52904	1.7903	0.206529	0.375228	Cell_Wall_Cell_Processes
Rv2575	0.52663	4.79218	6.9312	0.0224045	0.0976877	Cell_Wall_Cell_Processes
Rv0996	0.517523	7.71759	0.656645	0.434057	0.605389	Cell_Wall_Cell_Processes
Rv0435c	0.513928	6.17075	4.39793	0.0586197	0.172766	Cell_Wall_Cell_Processes
lppV	0.512515	3.49634	6.74369	0.0239161	0.102025	Cell_Wall_Cell_Processes
ctpF	0.512265	8.75766	0.417462	0.530781	0.681834	Cell_Wall_Cell_Processes
Rv3645	0.51109	7.50191	6.43079	0.0267186	0.107174	Cell_Wall_Cell_Processes
Rv2197c	0.508185	5.78406	8.00841	0.0156283	0.0810078	Cell_Wall_Cell_Processes
Rv2040c	0.507721	3.71472	2.93919	0.113019	0.257941	Cell_Wall_Cell_Processes
eccD5	0.505153	7.15709	4.22654	0.0630208	0.180414	Cell_Wall_Cell_Processes
mctB	0.503063	6.58003	0.643013	0.438741	0.610355	Cell_Wall_Cell_Processes
esxB	0.501247	9.75415	1.17657	0.300085	0.478122	Cell_Wall_Cell_Processes
Rv1610	0.501091	4.88305	6.74811	0.0238791	0.102022	Cell_Wall_Cell_Processes
Rv2038c	0.500091	3.49063	4.47289	0.0568124	0.169587	Cell_Wall_Cell_Processes
ctpG	0.498042	8.72833	0.616826	0.447974	0.618849	Cell_Wall_Cell_Processes
Rv2219A	0.496164	4.1495	8.7617	0.0123163	0.070882	Cell_Wall_Cell_Processes
Rv3064c	0.495931	3.59796	2.18807	0.165721	0.324873	Cell_Wall_Cell_Processes
fxsA	0.495787	7.68352	2.31118	0.155225	0.311581	Cell_Wall_Cell_Processes
Rv3695	0.493428	5.66804	3.81969	0.0751846	0.202242	Cell_Wall_Cell_Processes
eccA1	0.493082	9.0296	4.11039	0.0662321	0.186408	Cell_Wall_Cell_Processes
pirG	0.490442	7.52716	1.03039	0.330773	0.508092	Cell_Wall_Cell_Processes
ftsZ	0.490008	7.59694	3.3371	0.0935601	0.229336	Cell_Wall_Cell_Processes
Rv1863c	0.486478	6.41136	4.95448	0.0466784	0.150666	Cell_Wall_Cell_Processes
arsC	0.486369	9.0311	0.115463	0.740082	0.842627	Cell_Wall_Cell_Processes
Rv0383c	0.483203	8.18131	4.29633	0.0611818	0.176805	Cell_Wall_Cell_Processes
cut3	0.473533	5.20381	1.31854	0.273983	0.451849	Cell_Wall_Cell_Processes
ftsQ	0.470947	4.92919	1.84131	0.200616	0.367629	Cell_Wall_Cell_Processes
Rv2039c	0.464844	3.12147	2.67424	0.128808	0.276558	Cell_Wall_Cell_Processes
Rv1231c	0.457992	3.7657	2.48481	0.141815	0.29387	Cell_Wall_Cell_Processes
eccB1	0.455111	8.80228	6.11121	0.0299952	0.115131	Cell_Wall_Cell_Processes
Rv2772c	0.45148	4.70537	3.33757	0.0935396	0.229336	Cell_Wall_Cell_Processes
lppC	0.448349	6.35645	3.0755	0.105834	0.24705	Cell_Wall_Cell_Processes
Rv1140	0.446309	5.4981	1.32676	0.27257	0.450581	Cell_Wall_Cell_Processes
kdpC	0.445173	3.83591	0.675275	0.427786	0.599318	Cell_Wall_Cell_Processes
Rv0479c	0.437816	6.47687	1.86557	0.197882	0.364305	Cell_Wall_Cell_Processes
Rv0401	0.434767	2.30477	5.07451	0.0445017	0.146732	Cell_Wall_Cell_Processes
Rv0476	0.432018	6.99425	4.47367	0.0567939	0.169587	Cell_Wall_Cell_Processes
secF	0.430407	7.28848	3.92835	0.0716752	0.196373	Cell_Wall_Cell_Processes
Rv2081c	0.427935	4.27433	3.31091	0.0947064	0.231181	Cell_Wall_Cell_Processes
Rv1184c	0.427524	7.34776	0.583363	0.460251	0.628329	Cell_Wall_Cell_Processes
lpqV	0.42129	2.53995	3.13571	0.102841	0.243658	Cell_Wall_Cell_Processes
Rv0513	0.42067	5.69094	1.00742	0.335999	0.513627	Cell_Wall_Cell_Processes
lppX	0.41583	4.66978	2.15801	0.16842	0.328356	Cell_Wall_Cell_Processes
eccB5	0.406752	7.84811	2.86909	0.11695	0.262419	Cell_Wall_Cell_Processes
Rv2037c	0.404016	5.63491	3.01858	0.108763	0.252131	Cell_Wall_Cell_Processes
Rv1987	0.403314	5.84893	0.458774	0.51148	0.666807	Cell_Wall_Cell_Processes
Rv2617c	0.402645	5.12803	0.423938	0.527667	0.679328	Cell_Wall_Cell_Processes
Rv2639c	0.40259	4.13102	2.81493	0.120104	0.265623	Cell_Wall_Cell_Processes
espF	0.392743	7.01331	2.18173	0.166285	0.325576	Cell_Wall_Cell_Processes
glnH	0.392396	6.67505	3.71942	0.0786105	0.206779	Cell_Wall_Cell_Processes
ceoC	0.391631	4.88061	1.51057	0.243402	0.420856	Cell_Wall_Cell_Processes
ftsY	0.390102	6.49956	2.87677	0.116511	0.261929	Cell_Wall_Cell_Processes
espH	0.389874	8.09406	5.04409	0.0450416	0.147955	Cell_Wall_Cell_Processes
Rv2625c	0.380706	9.76565	0.144198	0.711004	0.822374	Cell_Wall_Cell_Processes
espG1	0.376692	7.6384	3.09382	0.104912	0.245744	Cell_Wall_Cell_Processes
Rv3921c	0.375883	7.09979	1.05624	0.325029	0.503831	Cell_Wall_Cell_Processes
Rv3821	0.374341	5.50216	2.6703	0.129063	0.276655	Cell_Wall_Cell_Processes
lprB	0.369568	6.25734	3.29853	0.0952547	0.232052	Cell_Wall_Cell_Processes
sugI	0.368552	4.98499	1.1305	0.309302	0.487232	Cell_Wall_Cell_Processes
ctpV	0.367183	11.0349	0.222288	0.646046	0.77282	Cell_Wall_Cell_Processes
Rv2206	0.357948	6.29686	3.82933	0.0748648	0.201621	Cell_Wall_Cell_Processes
eccC3	0.35574	9.96567	0.904091	0.361079	0.538782	Cell_Wall_Cell_Processes
pimE	0.352242	4.83094	1.6811	0.219978	0.392653	Cell_Wall_Cell_Processes
ctpA	0.34625	5.62668	1.36847	0.265551	0.444896	Cell_Wall_Cell_Processes
stp	0.342543	4.98431	3.60696	0.0826828	0.213611	Cell_Wall_Cell_Processes
Rv1234	0.34189	6.21002	3.2617	0.0969088	0.234714	Cell_Wall_Cell_Processes
Rv1362c	0.341487	4.04202	2.93515	0.113241	0.257941	Cell_Wall_Cell_Processes
aftA	0.340678	4.44807	1.41977	0.257251	0.436536	Cell_Wall_Cell_Processes
Rv2253	0.339824	0.982717	0.904289	0.361028	0.538782	Cell_Wall_Cell_Processes
espG2	0.334926	4.17676	2.78107	0.12213	0.267963	Cell_Wall_Cell_Processes
esxM	0.332746	6.03481	0.990644	0.339895	0.51858	Cell_Wall_Cell_Processes
esxA	0.326797	10.0773	0.482978	0.500761	0.660448	Cell_Wall_Cell_Processes
Rv2181	0.326785	6.26054	0.83472	0.37951	0.556661	Cell_Wall_Cell_Processes
Rv0175	0.324918	7.18229	1.34784	0.26899	0.447971	Cell_Wall_Cell_Processes
mmpL7	0.32	8.264	1.26655	0.283162	0.460337	Cell_Wall_Cell_Processes
secA1	0.314949	8.15638	1.09066	0.317601	0.496051	Cell_Wall_Cell_Processes
Rv2025c	0.313094	5.69072	0.375715	0.551734	0.698383	Cell_Wall_Cell_Processes
lpqA	0.309399	5.23066	0.950081	0.349588	0.528108	Cell_Wall_Cell_Processes
mpt70	0.308551	3.80451	1.23661	0.288642	0.465862	Cell_Wall_Cell_Processes
eccD2	0.304581	4.43382	2.45545	0.143977	0.29696	Cell_Wall_Cell_Processes
Rv0073	0.301436	5.59328	1.28267	0.280271	0.457609	Cell_Wall_Cell_Processes
smc	0.299674	6.57867	3.89238	0.0728144	0.198231	Cell_Wall_Cell_Processes
lprG	0.297957	7.27556	1.44073	0.25396	0.43272	Cell_Wall_Cell_Processes
efpA	0.295124	9.47051	0.222065	0.64621	0.77282	Cell_Wall_Cell_Processes
Rv0037c	0.292842	6.16796	2.06767	0.176878	0.338105	Cell_Wall_Cell_Processes
Rv0394c	0.292284	4.53667	1.16939	0.301495	0.478772	Cell_Wall_Cell_Processes
Rv1624c	0.290711	4.77117	2.03183	0.180385	0.342509	Cell_Wall_Cell_Processes
Rv0314c	0.290086	5.77188	2.17828	0.166593	0.325756	Cell_Wall_Cell_Processes
Rv0585c	0.274385	4.61752	0.913682	0.358637	0.536911	Cell_Wall_Cell_Processes
ubiA	0.2727	5.51036	0.510837	0.488912	0.652249	Cell_Wall_Cell_Processes
Rv3604c	0.269913	5.97587	1.72494	0.214444	0.384969	Cell_Wall_Cell_Processes
esxL	0.268284	7.15006	0.460289	0.510797	0.666282	Cell_Wall_Cell_Processes
Rv3193c	0.266889	8.05795	1.44048	0.254	0.43272	Cell_Wall_Cell_Processes
Rv3239c	0.266331	5.35168	2.82966	0.119236	0.264653	Cell_Wall_Cell_Processes
Rv0039c	0.265813	4.38159	1.52919	0.240686	0.417835	Cell_Wall_Cell_Processes
eccA2	0.261257	5.02406	1.12793	0.309829	0.487755	Cell_Wall_Cell_Processes
lppW	0.26108	6.73957	0.546326	0.474515	0.639836	Cell_Wall_Cell_Processes
rfe	0.258511	5.79135	0.508138	0.490038	0.652613	Cell_Wall_Cell_Processes
lpqP	0.256822	6.42623	1.30104	0.277027	0.455129	Cell_Wall_Cell_Processes
Rv3694c	0.255005	6.28185	1.01826	0.333518	0.51148	Cell_Wall_Cell_Processes
secG	0.251667	4.10682	1.21706	0.292299	0.469339	Cell_Wall_Cell_Processes
Rv0544c	0.248843	5.01445	1.28671	0.279553	0.456846	Cell_Wall_Cell_Processes
kdpA	0.247219	4.58034	0.19839	0.664222	0.788234	Cell_Wall_Cell_Processes
eccB3	0.243646	9.196	0.519053	0.485512	0.649355	Cell_Wall_Cell_Processes
Rv3658c	0.243329	4.60555	1.93041	0.190806	0.354856	Cell_Wall_Cell_Processes
lspA	0.24276	6.64112	0.93448	0.353424	0.53221	Cell_Wall_Cell_Processes
yajC	0.23901	6.87571	0.907676	0.360163	0.537922	Cell_Wall_Cell_Processes
Rv1086	0.236508	6.55354	1.04055	0.328499	0.506074	Cell_Wall_Cell_Processes
Rv3807c	0.233357	4.67108	0.347846	0.566646	0.711637	Cell_Wall_Cell_Processes
glmU	0.232588	5.74565	1.23642	0.288677	0.465862	Cell_Wall_Cell_Processes
Rv1481	0.230295	6.47322	0.381261	0.548859	0.696757	Cell_Wall_Cell_Processes
Rv0178	0.226746	6.0465	0.476969	0.503384	0.662134	Cell_Wall_Cell_Processes
Rv1337	0.221256	6.87754	1.57037	0.234825	0.410059	Cell_Wall_Cell_Processes
oppC	0.217236	3.36282	1.9321	0.190627	0.354662	Cell_Wall_Cell_Processes
esxV	0.215591	1.84058	0.629785	0.443365	0.614807	Cell_Wall_Cell_Processes
Rv0461	0.201545	4.34229	0.471271	0.505895	0.663096	Cell_Wall_Cell_Processes
Rv0473	0.197055	5.82748	0.469612	0.50663	0.663096	Cell_Wall_Cell_Processes
drrA	0.19693	6.06977	0.519862	0.485179	0.649111	Cell_Wall_Cell_Processes
Rv2077c	0.196453	9.48845	0.613881	0.449033	0.61977	Cell_Wall_Cell_Processes
mpt83	0.195493	3.64768	0.476856	0.503434	0.662134	Cell_Wall_Cell_Processes
pstS1	0.192928	5.56526	0.705172	0.418023	0.591234	Cell_Wall_Cell_Processes
Rv1635c	0.191321	5.96937	0.611836	0.44977	0.620066	Cell_Wall_Cell_Processes
Rv3217c	0.191097	5.33639	1.05547	0.325197	0.503831	Cell_Wall_Cell_Processes
Rv3479	0.189527	7.03523	0.343467	0.569063	0.713411	Cell_Wall_Cell_Processes
Rv0412c	0.186718	7.2663	0.901763	0.361675	0.539502	Cell_Wall_Cell_Processes
Rv3253c	0.186637	3.69465	0.797896	0.389879	0.5661	Cell_Wall_Cell_Processes
Rv2968c	0.183828	4.87484	0.958738	0.347485	0.526149	Cell_Wall_Cell_Processes
lppZ	0.183338	6.69922	0.555439	0.470936	0.636313	Cell_Wall_Cell_Processes
Rv3848	0.182399	6.14164	0.60098	0.453719	0.623699	Cell_Wall_Cell_Processes
Rv3092c	0.180422	6.85905	0.564678	0.467354	0.633819	Cell_Wall_Cell_Processes
Rv0102	0.179648	7.29234	0.751666	0.403528	0.579012	Cell_Wall_Cell_Processes
Rv3910	0.177078	7.85309	1.00435	0.336708	0.514048	Cell_Wall_Cell_Processes
ugpC	0.173596	3.30507	0.682337	0.425447	0.596602	Cell_Wall_Cell_Processes
lppD	0.173344	8.41477	0.43991	0.520129	0.673826	Cell_Wall_Cell_Processes
eccE1	0.172414	5.50754	0.266479	0.615402	0.747296	Cell_Wall_Cell_Processes
rfbD	0.170776	5.36409	0.369431	0.555028	0.70143	Cell_Wall_Cell_Processes
modA	0.169301	5.00121	0.558647	0.469687	0.635711	Cell_Wall_Cell_Processes
TB22.2	0.168407	5.49685	0.885233	0.365954	0.543023	Cell_Wall_Cell_Processes
glfT2	0.168397	6.90338	0.376386	0.551385	0.698313	Cell_Wall_Cell_Processes
Rv3278c	0.162703	2.64401	0.383129	0.547897	0.695752	Cell_Wall_Cell_Processes
Rv1342c	0.162413	4.30631	0.379397	0.549822	0.697253	Cell_Wall_Cell_Processes
lppP	0.16228	2.72921	0.327436	0.578094	0.719285	Cell_Wall_Cell_Processes
aftB	0.161713	6.22759	0.167347	0.689933	0.807615	Cell_Wall_Cell_Processes
Rv3402c	0.158543	4.32492	0.0246346	0.87798	0.932583	Cell_Wall_Cell_Processes
Rv0218	0.155572	3.35994	0.862527	0.371955	0.548631	Cell_Wall_Cell_Processes
oppB	0.153219	4.45264	1.04407	0.327714	0.505201	Cell_Wall_Cell_Processes
Rv2446c	0.151441	2.72668	0.170374	0.687307	0.806159	Cell_Wall_Cell_Processes
Rv0309	0.151426	6.29387	0.665112	0.431189	0.603207	Cell_Wall_Cell_Processes
Rv1459c	0.147548	5.50845	0.636108	0.441145	0.612623	Cell_Wall_Cell_Processes
pstC1	0.14448	5.37412	0.197247	0.665124	0.788714	Cell_Wall_Cell_Processes
eccC2	0.144376	6.76133	0.777144	0.395916	0.572085	Cell_Wall_Cell_Processes
phoY2	0.143382	8.05637	0.306335	0.590447	0.729565	Cell_Wall_Cell_Processes
Rv2799	0.141063	4.51835	0.330783	0.576184	0.718373	Cell_Wall_Cell_Processes
Rv1730c	0.138842	3.99405	0.138915	0.716082	0.825744	Cell_Wall_Cell_Processes
manB	0.138759	6.22519	0.309609	0.588494	0.728027	Cell_Wall_Cell_Processes
Rv0012	0.138242	6.38136	0.126885	0.728078	0.835274	Cell_Wall_Cell_Processes
lpqG	0.136449	4.15303	0.384229	0.547332	0.695752	Cell_Wall_Cell_Processes
esxI	0.133873	1.87867	0.295761	0.59685	0.734055	Cell_Wall_Cell_Processes
Rv1024	0.130438	3.86643	0.197515	0.664913	0.788714	Cell_Wall_Cell_Processes
Rv2223c	0.12908	5.91749	0.30179	0.593181	0.731224	Cell_Wall_Cell_Processes
Rv0955	0.128746	5.66184	0.468747	0.507014	0.663351	Cell_Wall_Cell_Processes
Rv1272c	0.11599	4.93151	0.252315	0.624849	0.756138	Cell_Wall_Cell_Processes
cfp6	0.109333	4.18106	0.386619	0.546109	0.695752	Cell_Wall_Cell_Processes
amt	0.107044	5.57488	0.20535	0.658796	0.783558	Cell_Wall_Cell_Processes
Rv1457c	0.106926	3.95079	0.287358	0.602047	0.738015	Cell_Wall_Cell_Processes
lprN	0.106441	4.73928	0.162952	0.693795	0.809968	Cell_Wall_Cell_Processes
Rv2729c	0.101414	6.7692	0.138817	0.716178	0.825744	Cell_Wall_Cell_Processes
oppA	0.101328	5.48457	0.161142	0.695404	0.810849	Cell_Wall_Cell_Processes
Rv0176	0.101117	5.55919	0.0738964	0.790524	0.877026	Cell_Wall_Cell_Processes
Rv0875c	0.100456	4.54934	0.174402	0.683854	0.804303	Cell_Wall_Cell_Processes
cut4	0.0991123	3.80358	0.288275	0.601474	0.737873	Cell_Wall_Cell_Processes
parB	0.0983324	6.15393	0.346147	0.567581	0.712177	Cell_Wall_Cell_Processes
Rv3888c	0.0967132	4.36369	0.183515	0.676216	0.797683	Cell_Wall_Cell_Processes
ponA2	0.0887001	7.84103	0.2753	0.60968	0.744537	Cell_Wall_Cell_Processes
Rv0531	0.0883385	3.96716	0.231497	0.639364	0.767755	Cell_Wall_Cell_Processes
Rv3779	0.0871643	5.1587	0.19491	0.666978	0.790421	Cell_Wall_Cell_Processes
Rv2969c	0.080447	6.56683	0.144705	0.710522	0.822275	Cell_Wall_Cell_Processes
fecB	0.0800056	5.81259	0.117524	0.737867	0.841555	Cell_Wall_Cell_Processes
mptA	0.0791636	4.87151	0.0794029	0.783072	0.87342	Cell_Wall_Cell_Processes
Rv2767c	0.0772472	2.63547	0.0554399	0.81796	0.896042	Cell_Wall_Cell_Processes
embC	0.0751989	5.69685	0.0853557	0.775326	0.868361	Cell_Wall_Cell_Processes
Rv1097c	0.0746232	5.26088	0.0798968	0.782418	0.87342	Cell_Wall_Cell_Processes
Rv2721c	0.0739638	6.91114	0.0471161	0.83193	0.90527	Cell_Wall_Cell_Processes
Rv1920	0.0732549	4.8942	0.138127	0.71685	0.826317	Cell_Wall_Cell_Processes
Rv0556	0.0707205	4.27787	0.0787358	0.78396	0.873628	Cell_Wall_Cell_Processes
mmpL10	0.067433	3.9916	0.0441638	0.837195	0.909195	Cell_Wall_Cell_Processes
Rv3355c	0.0661481	1.69834	0.0520526	0.823501	0.899715	Cell_Wall_Cell_Processes
espE	0.0619036	8.45458	0.0240747	0.879362	0.933843	Cell_Wall_Cell_Processes
cut2	0.0606585	4.98311	0.124575	0.730455	0.836969	Cell_Wall_Cell_Processes
Rv0227c	0.0575073	5.59687	0.132038	0.722864	0.831434	Cell_Wall_Cell_Processes
lepB	0.0544122	7.34426	0.0358594	0.853079	0.920005	Cell_Wall_Cell_Processes
esxK	0.0531691	6.96016	0.0158572	0.901947	0.945771	Cell_Wall_Cell_Processes
Rv1892	0.0508422	3.83692	0.0293713	0.866878	0.926848	Cell_Wall_Cell_Processes
Rv1101c	0.0481908	5.7801	0.0562235	0.816703	0.895131	Cell_Wall_Cell_Processes
Rv0538	0.0476686	5.74011	0.0575012	0.814675	0.894146	Cell_Wall_Cell_Processes
Rv1139c	0.0467772	3.61812	0.0323579	0.860349	0.924193	Cell_Wall_Cell_Processes
secE1	0.0445993	7.44534	0.059463	0.811606	0.892473	Cell_Wall_Cell_Processes
lpqM	0.0413012	7.65364	0.0264507	0.873603	0.931554	Cell_Wall_Cell_Processes
Rv2136c	0.0397812	6.31502	0.025037	0.876996	0.932575	Cell_Wall_Cell_Processes
Rv3482c	0.03334	4.21978	0.0200349	0.889868	0.938426	Cell_Wall_Cell_Processes
Rv2536	0.0322915	4.94805	0.0202289	0.88934	0.938144	Cell_Wall_Cell_Processes
glfT1	0.0314926	6.32707	0.0235755	0.880609	0.934123	Cell_Wall_Cell_Processes
lpqQ	0.0290436	3.37513	0.00957122	0.923735	0.957201	Cell_Wall_Cell_Processes
drrB	0.0288867	4.95804	0.00839309	0.928568	0.960113	Cell_Wall_Cell_Processes
Rv3657c	0.0286447	2.44325	0.00757191	0.932142	0.962741	Cell_Wall_Cell_Processes
embB	0.0276175	6.01627	0.00844525	0.928347	0.960094	Cell_Wall_Cell_Processes
Rv0229c	0.0263163	5.71972	0.0130211	0.911102	0.950544	Cell_Wall_Cell_Processes
Rv0048c	0.0203123	3.79096	0.00618612	0.93865	0.966728	Cell_Wall_Cell_Processes
irtB	0.0129025	3.94718	0.000468985	0.98309	0.989971	Cell_Wall_Cell_Processes
ceoB	0.00801491	4.42484	0.00100458	0.975254	0.986263	Cell_Wall_Cell_Processes
Rv0219	0.0063004	1.31163	0.000859931	0.977104	0.98675	Cell_Wall_Cell_Processes
eccD1	0.00562426	6.96589	0.00103235	0.974914	0.986263	Cell_Wall_Cell_Processes
drrC	0.00353862	4.80974	0.000115997	0.99159	0.995995	Cell_Wall_Cell_Processes
pitB	0.00306544	4.12301	8.59417e-05	0.992761	0.99675	Cell_Wall_Cell_Processes
Rv0308	-0.00466899	5.71015	0.00071879	0.979067	0.986948	Cell_Wall_Cell_Processes
Rv1739c	-0.00471975	3.91841	0.000440897	0.983604	0.990279	Cell_Wall_Cell_Processes
secD	-0.006339	7.85887	0.00107087	0.974451	0.986081	Cell_Wall_Cell_Processes
Rv0191	-0.00642317	6.06521	0.000372125	0.984937	0.991055	Cell_Wall_Cell_Processes
kdtB	-0.0107214	2.9274	0.00101254	0.975156	0.986263	Cell_Wall_Cell_Processes
rodA	-0.0179391	5.84224	0.00763762	0.931849	0.962668	Cell_Wall_Cell_Processes
Rv1761c	-0.0186619	1.20976	0.00676899	0.935832	0.964773	Cell_Wall_Cell_Processes
lppJ	-0.0225455	3.12275	0.0145385	0.90609	0.947186	Cell_Wall_Cell_Processes
Rv1233c	-0.0242177	5.9516	0.0129613	0.911305	0.950544	Cell_Wall_Cell_Processes
Rv2980	-0.0263934	3.26258	0.00894689	0.926256	0.958976	Cell_Wall_Cell_Processes
Rv0774c	-0.0323096	4.96598	0.0296927	0.866159	0.926793	Cell_Wall_Cell_Processes
Rv1779c	-0.0330385	6.75192	0.0256145	0.875599	0.932552	Cell_Wall_Cell_Processes
Rv0713	-0.0330547	4.36681	0.0104668	0.92026	0.955686	Cell_Wall_Cell_Processes
Rv2146c	-0.0338112	5.82921	0.0453359	0.835083	0.907733	Cell_Wall_Cell_Processes
Rv0446c	-0.0385589	3.80343	0.0250612	0.876937	0.932575	Cell_Wall_Cell_Processes
lppI	-0.0407342	3.37505	0.0447573	0.836122	0.908654	Cell_Wall_Cell_Processes
Rv2395	-0.0415582	5.5267	0.0338135	0.857279	0.922369	Cell_Wall_Cell_Processes
Rv1972	-0.049361	3.16545	0.0122539	0.913749	0.951777	Cell_Wall_Cell_Processes
Rv0204c	-0.0505293	5.3421	0.0446076	0.836392	0.908739	Cell_Wall_Cell_Processes
Rv1424c	-0.0510445	4.55014	0.0296455	0.866264	0.926793	Cell_Wall_Cell_Processes
Rv3335c	-0.0512964	4.1988	0.0462662	0.833428	0.906348	Cell_Wall_Cell_Processes
mesJ	-0.0531751	5.04398	0.0427206	0.839836	0.911646	Cell_Wall_Cell_Processes
Rv2698	-0.0546706	3.52733	0.0326803	0.859663	0.923875	Cell_Wall_Cell_Processes
gabP	-0.0549084	4.48781	0.0519165	0.823728	0.899715	Cell_Wall_Cell_Processes
Rv0364	-0.0570339	4.68902	0.077978	0.784973	0.874208	Cell_Wall_Cell_Processes
tatC	-0.0621769	7.33341	0.0646278	0.803776	0.886117	Cell_Wall_Cell_Processes
sugB	-0.0632236	4.64464	0.0714076	0.79399	0.879166	Cell_Wall_Cell_Processes
cysW	-0.0643945	4.5914	0.0228652	0.882406	0.934962	Cell_Wall_Cell_Processes
Rv0879c	-0.0674556	3.40594	0.0907433	0.768566	0.863909	Cell_Wall_Cell_Processes
Rv3271c	-0.0702711	5.02773	0.0610118	0.809221	0.890796	Cell_Wall_Cell_Processes
eccE2	-0.0709241	4.61874	0.0535044	0.821104	0.898502	Cell_Wall_Cell_Processes
Rv3693	-0.0722184	4.77242	0.0576888	0.814379	0.894028	Cell_Wall_Cell_Processes
phoY1	-0.0729367	4.553	0.214136	0.652105	0.777352	Cell_Wall_Cell_Processes
Rv1417	-0.0747298	4.08959	0.0358217	0.853155	0.920005	Cell_Wall_Cell_Processes
Rv3680	-0.0754548	8.28604	0.0499482	0.827041	0.902295	Cell_Wall_Cell_Processes
Rv1903	-0.0769414	3.22482	0.0735886	0.790949	0.877026	Cell_Wall_Cell_Processes
ugpB	-0.0777992	2.87411	0.110614	0.745379	0.845488	Cell_Wall_Cell_Processes
Rv0621	-0.0844017	5.86839	0.0382354	0.848355	0.916863	Cell_Wall_Cell_Processes
Rv1431	-0.0862536	5.13953	0.110888	0.745077	0.845488	Cell_Wall_Cell_Processes
Rv0246	-0.0881257	3.6303	0.115567	0.739969	0.842627	Cell_Wall_Cell_Processes
Rv2199c	-0.0904388	5.16627	0.276612	0.608839	0.744275	Cell_Wall_Cell_Processes
Rv0090	-0.090882	2.32696	0.131122	0.723782	0.832288	Cell_Wall_Cell_Processes
Rv1458c	-0.0918044	4.22712	0.144313	0.710894	0.822374	Cell_Wall_Cell_Processes
Rv0361	-0.0956241	5.49762	0.163313	0.693475	0.809794	Cell_Wall_Cell_Processes
Rv3835	-0.0959551	5.24024	0.295587	0.596957	0.734055	Cell_Wall_Cell_Processes
Rv1433	-0.0995056	4.50907	0.0260403	0.874578	0.932098	Cell_Wall_Cell_Processes
rpfC	-0.100926	6.81779	0.0999533	0.757502	0.855523	Cell_Wall_Cell_Processes
Rv2686c	-0.10186	5.00831	0.174196	0.68403	0.804303	Cell_Wall_Cell_Processes
Rv2508c	-0.102523	3.66821	0.259431	0.620062	0.751225	Cell_Wall_Cell_Processes
lppR	-0.103288	3.944	0.344262	0.568623	0.713106	Cell_Wall_Cell_Processes
Rv3312A	-0.106371	5.02129	0.067518	0.79954	0.883457	Cell_Wall_Cell_Processes
dppC	-0.106471	2.16304	0.319281	0.582804	0.723034	Cell_Wall_Cell_Processes
apa	-0.109866	4.99575	0.4251	0.527112	0.678982	Cell_Wall_Cell_Processes
Rv0528	-0.110304	6.00299	0.171352	0.686464	0.805513	Cell_Wall_Cell_Processes
Rv1824	-0.110359	3.02246	0.239876	0.633427	0.762138	Cell_Wall_Cell_Processes
Rv1382	-0.11066	2.72517	0.239682	0.633563	0.762138	Cell_Wall_Cell_Processes
secE2	-0.110953	3.57454	0.150234	0.70533	0.818847	Cell_Wall_Cell_Processes
Rv1686c	-0.11142	2.91622	0.221307	0.646768	0.773125	Cell_Wall_Cell_Processes
Rv2401A	-0.114829	1.61477	0.214194	0.652061	0.777352	Cell_Wall_Cell_Processes
Rv3194c	-0.116916	4.69012	0.528352	0.481713	0.646459	Cell_Wall_Cell_Processes
Rv2688c	-0.119981	6.70679	0.133118	0.721786	0.830395	Cell_Wall_Cell_Processes
uspC	-0.124584	3.67567	0.249476	0.626783	0.757086	Cell_Wall_Cell_Processes
TB8.4	-0.12956	7.33882	0.507991	0.490099	0.652613	Cell_Wall_Cell_Processes
modC	-0.132829	6.05899	0.327603	0.577999	0.719285	Cell_Wall_Cell_Processes
Rv3213c	-0.133207	7.14687	0.427797	0.525827	0.678417	Cell_Wall_Cell_Processes
Rv1974	-0.137666	1.18331	0.0591989	0.812016	0.892473	Cell_Wall_Cell_Processes
Rv1002c	-0.141105	4.8476	0.301577	0.593309	0.731224	Cell_Wall_Cell_Processes
hddA	-0.14355	3.4887	0.347134	0.567038	0.711683	Cell_Wall_Cell_Processes
Rv2843	-0.145126	4.68077	0.547274	0.47414	0.63955	Cell_Wall_Cell_Processes
Rv0128	-0.149304	4.16679	0.705691	0.417857	0.591175	Cell_Wall_Cell_Processes
Rv0011c	-0.149721	5.58985	0.383145	0.547889	0.695752	Cell_Wall_Cell_Processes
Rv1227c	-0.15497	4.76153	0.144652	0.710572	0.822275	Cell_Wall_Cell_Processes
oppD	-0.158995	5.07837	0.44431	0.518088	0.673018	Cell_Wall_Cell_Processes
mmpL6	-0.15933	4.06043	0.247224	0.628327	0.758336	Cell_Wall_Cell_Processes
pitA	-0.163145	7.96301	0.32095	0.581833	0.722234	Cell_Wall_Cell_Processes
Rv0477	-0.163492	6.84153	0.44112	0.519566	0.673572	Cell_Wall_Cell_Processes
lppT	-0.163518	3.40911	0.116682	0.73877	0.84235	Cell_Wall_Cell_Processes
Rv2609c	-0.166191	5.41781	0.825101	0.382177	0.558429	Cell_Wall_Cell_Processes
Rv1749c	-0.172844	4.28152	0.763289	0.400027	0.575124	Cell_Wall_Cell_Processes
lppO	-0.174611	4.55938	0.214558	0.651788	0.777352	Cell_Wall_Cell_Processes
Rv2164c	-0.178846	6.71466	0.411178	0.533837	0.683565	Cell_Wall_Cell_Processes
embA	-0.181396	6.14956	0.72396	0.412068	0.586026	Cell_Wall_Cell_Processes
arsB1	-0.181472	4.55694	0.497796	0.494396	0.655879	Cell_Wall_Cell_Processes
Rv1565c	-0.182004	6.38868	1.09628	0.316412	0.495	Cell_Wall_Cell_Processes
Rv2693c	-0.184306	6.6922	0.15148	0.704176	0.818264	Cell_Wall_Cell_Processes
mpt53	-0.186917	5.91206	0.936233	0.35299	0.531725	Cell_Wall_Cell_Processes
dedA	-0.187864	3.4454	0.650171	0.436271	0.60781	Cell_Wall_Cell_Processes
parA	-0.18986	5.88798	1.02047	0.333017	0.510877	Cell_Wall_Cell_Processes
Rv2209	-0.190826	4.97616	0.765497	0.399367	0.574632	Cell_Wall_Cell_Processes
Rv0463	-0.191114	2.34344	0.267488	0.614741	0.746685	Cell_Wall_Cell_Processes
murI	-0.192593	4.90466	0.502431	0.492434	0.654008	Cell_Wall_Cell_Processes
lpqU	-0.192812	3.91316	0.849302	0.37552	0.552687	Cell_Wall_Cell_Processes
Rv2687c	-0.194352	5.15963	0.436852	0.521557	0.675307	Cell_Wall_Cell_Processes
eccB2	-0.194781	5.50696	0.558662	0.469681	0.635711	Cell_Wall_Cell_Processes
Rv0888	-0.197286	4.21277	0.0852564	0.775453	0.868361	Cell_Wall_Cell_Processes
pstC2	-0.197821	3.63827	1.21721	0.292272	0.469339	Cell_Wall_Cell_Processes
Rv1363c	-0.200765	4.49133	1.36656	0.265867	0.444954	Cell_Wall_Cell_Processes
Rv3737	-0.201234	5.24185	0.774301	0.396754	0.573102	Cell_Wall_Cell_Processes
sugC	-0.201921	4.81337	1.08422	0.318972	0.497366	Cell_Wall_Cell_Processes
lpqE	-0.203679	5.5763	0.846296	0.376337	0.553204	Cell_Wall_Cell_Processes
lprQ	-0.204287	7.56423	0.319056	0.582934	0.723034	Cell_Wall_Cell_Processes
Rv0912	-0.206171	2.95265	0.605012	0.452245	0.622565	Cell_Wall_Cell_Processes
Rv3434c	-0.206364	3.41861	1.32939	0.27212	0.450496	Cell_Wall_Cell_Processes
wag31	-0.206641	7.72923	1.1838	0.298674	0.476768	Cell_Wall_Cell_Processes
Rv1075c	-0.207595	4.66973	0.505197	0.49127	0.65343	Cell_Wall_Cell_Processes
lgt	-0.212558	6.62532	0.626593	0.444493	0.615831	Cell_Wall_Cell_Processes
Rv1273c	-0.213695	3.52277	0.674921	0.427904	0.599318	Cell_Wall_Cell_Processes
Rv1707	-0.214092	8.36934	0.453806	0.513733	0.668824	Cell_Wall_Cell_Processes
gid	-0.216377	5.52209	0.770331	0.397929	0.574013	Cell_Wall_Cell_Processes
yjcE	-0.216451	3.96268	1.45737	0.251391	0.429972	Cell_Wall_Cell_Processes
Rv0497	-0.216564	5.42578	1.64822	0.224253	0.39859	Cell_Wall_Cell_Processes
Rv2585c	-0.216683	6.78789	0.640119	0.439746	0.611216	Cell_Wall_Cell_Processes
Rv3524	-0.224556	6.16142	0.744944	0.405574	0.580662	Cell_Wall_Cell_Processes
ugpE	-0.226687	2.32384	0.824862	0.382244	0.558429	Cell_Wall_Cell_Processes
Rv2456c	-0.229876	5.21497	1.83548	0.201281	0.368562	Cell_Wall_Cell_Processes
Rv1496	-0.23178	4.7575	0.420235	0.529443	0.680534	Cell_Wall_Cell_Processes
lprL	-0.232479	2.95402	0.104001	0.752818	0.852057	Cell_Wall_Cell_Processes
Rv3069	-0.23476	3.6697	1.15943	0.303469	0.480178	Cell_Wall_Cell_Processes
lpqF	-0.237328	6.4476	1.2787	0.280979	0.458293	Cell_Wall_Cell_Processes
lpqC	-0.241464	3.72279	2.26786	0.158819	0.315512	Cell_Wall_Cell_Processes
lprD	-0.241811	3.40816	0.940297	0.351987	0.530893	Cell_Wall_Cell_Processes
ansP2	-0.2422	6.96039	2.19259	0.16532	0.324623	Cell_Wall_Cell_Processes
Rv2477c	-0.242634	6.7411	1.21002	0.293633	0.470845	Cell_Wall_Cell_Processes
Rv0622	-0.245209	5.01834	0.331397	0.575836	0.718357	Cell_Wall_Cell_Processes
Rv3632	-0.249674	2.63803	1.42981	0.255667	0.434469	Cell_Wall_Cell_Processes
Rv2437	-0.251651	0.631402	0.590052	0.457752	0.626523	Cell_Wall_Cell_Processes
Rv0518	-0.257818	3.49711	1.16682	0.302003	0.479248	Cell_Wall_Cell_Processes
Rv2700	-0.25949	4.651	2.92271	0.113928	0.258876	Cell_Wall_Cell_Processes
Rv2180c	-0.265576	3.45229	1.35203	0.268287	0.44743	Cell_Wall_Cell_Processes
Rv2272	-0.271534	3.63638	2.23117	0.161947	0.320118	Cell_Wall_Cell_Processes
lpqN	-0.272519	2.91408	1.05472	0.325363	0.503831	Cell_Wall_Cell_Processes
Rv0625c	-0.274993	3.95321	2.65563	0.130017	0.277944	Cell_Wall_Cell_Processes
nicT	-0.277369	4.1061	2.08969	0.174767	0.33622	Cell_Wall_Cell_Processes
Rv2668	-0.27746	4.70594	0.353879	0.56335	0.709638	Cell_Wall_Cell_Processes
Rv1226c	-0.277926	5.56971	0.561203	0.468696	0.634913	Cell_Wall_Cell_Processes
Rv0143c	-0.27902	6.18418	1.65793	0.22298	0.397115	Cell_Wall_Cell_Processes
Rv1747	-0.280233	7.1388	1.48633	0.246998	0.425371	Cell_Wall_Cell_Processes
Rv1922	-0.28031	4.70506	1.50378	0.244402	0.422125	Cell_Wall_Cell_Processes
lpqR	-0.28969	3.88406	0.9388	0.352356	0.530938	Cell_Wall_Cell_Processes
Rv1687c	-0.292193	3.30179	0.663828	0.431622	0.603457	Cell_Wall_Cell_Processes
mmpS3	-0.293262	5.4702	2.64727	0.130565	0.278739	Cell_Wall_Cell_Processes
rfbE	-0.293851	4.51335	0.798047	0.389836	0.5661	Cell_Wall_Cell_Processes
lpqL	-0.298709	5.37223	0.958156	0.347626	0.526149	Cell_Wall_Cell_Processes
Rv2600	-0.303312	4.64984	0.695783	0.42105	0.593369	Cell_Wall_Cell_Processes
Rv2690c	-0.303485	5.94684	0.44684	0.516921	0.67187	Cell_Wall_Cell_Processes
espJ	-0.305979	6.30345	1.52465	0.241345	0.418246	Cell_Wall_Cell_Processes
mgtC	-0.308615	5.84319	0.72	0.413312	0.587371	Cell_Wall_Cell_Processes
dctA	-0.309995	5.64498	1.4358	0.254729	0.433341	Cell_Wall_Cell_Processes
Rv2144c	-0.310368	5.83251	2.82215	0.119677	0.265157	Cell_Wall_Cell_Processes
irtA	-0.311005	5.06402	0.413712	0.532601	0.683048	Cell_Wall_Cell_Processes
Rv0110	-0.314891	2.75975	2.4209	0.146574	0.300567	Cell_Wall_Cell_Processes
Rv0008c	-0.317084	3.766	1.56051	0.23621	0.411872	Cell_Wall_Cell_Processes
bacA	-0.317624	4.11421	1.33053	0.271926	0.45049	Cell_Wall_Cell_Processes
murB	-0.318626	3.18257	1.67994	0.220127	0.39277	Cell_Wall_Cell_Processes
sapM	-0.319648	4.76975	0.40928	0.534766	0.684113	Cell_Wall_Cell_Processes
dppA	-0.319954	3.98699	3.54535	0.0850232	0.216805	Cell_Wall_Cell_Processes
Rv1648	-0.320664	4.76948	2.11955	0.171955	0.332428	Cell_Wall_Cell_Processes
lppH	-0.321011	4.19804	2.52937	0.138612	0.290053	Cell_Wall_Cell_Processes
Rv1667c	-0.32213	5.47878	1.84879	0.199768	0.366565	Cell_Wall_Cell_Processes
espI	-0.322251	6.96563	2.77712	0.122369	0.268363	Cell_Wall_Cell_Processes
ddlA	-0.324653	5.10324	3.45339	0.0886694	0.22218	Cell_Wall_Cell_Processes
eccA3	-0.328593	9.3611	1.04541	0.327418	0.505201	Cell_Wall_Cell_Processes
Rv0519c	-0.334297	4.7243	1.31763	0.274141	0.451952	Cell_Wall_Cell_Processes
eccC4	-0.334652	4.01871	0.225466	0.643721	0.771231	Cell_Wall_Cell_Processes
Rv1371	-0.339457	0.959168	1.05454	0.325401	0.503831	Cell_Wall_Cell_Processes
Rv1303	-0.34347	6.26963	2.20848	0.163919	0.323339	Cell_Wall_Cell_Processes
lppK	-0.345569	2.4598	2.23582	0.161545	0.31959	Cell_Wall_Cell_Processes
rocE	-0.347868	3.94327	2.11543	0.17234	0.33282	Cell_Wall_Cell_Processes
Rv0907	-0.35046	4.64805	1.41372	0.258211	0.437227	Cell_Wall_Cell_Processes
ctpB	-0.353182	6.67123	2.84472	0.118356	0.263952	Cell_Wall_Cell_Processes
Rv0093c	-0.356726	4.93762	1.73429	0.213287	0.383449	Cell_Wall_Cell_Processes
Rv3435c	-0.360604	4.72414	2.32685	0.153951	0.309991	Cell_Wall_Cell_Processes
dppB	-0.3634	2.86415	3.60169	0.0828798	0.21374	Cell_Wall_Cell_Processes
Rv1473	-0.365539	6.22246	1.77785	0.208006	0.377017	Cell_Wall_Cell_Processes
Rv0615	-0.376542	5.59902	2.11251	0.172614	0.333158	Cell_Wall_Cell_Processes
Rv1081c	-0.381409	3.03104	1.40714	0.25926	0.438535	Cell_Wall_Cell_Processes
Rv0988	-0.388452	4.3554	1.05709	0.324842	0.503706	Cell_Wall_Cell_Processes
hbhA	-0.389754	9.32226	0.978378	0.342784	0.520646	Cell_Wall_Cell_Processes
Rv2876	-0.390319	4.20759	2.84792	0.11817	0.263785	Cell_Wall_Cell_Processes
emrB	-0.392513	5.60032	4.73572	0.0509855	0.159894	Cell_Wall_Cell_Processes
Rv3728	-0.394908	5.20752	2.81107	0.120333	0.265895	Cell_Wall_Cell_Processes
tig	-0.39648	7.40059	4.02148	0.0688253	0.190878	Cell_Wall_Cell_Processes
lpqS	-0.41082	8.4392	0.322295	0.581054	0.721455	Cell_Wall_Cell_Processes
mpt63	-0.412013	5.7856	0.514296	0.487475	0.650795	Cell_Wall_Cell_Processes
lppQ	-0.416311	1.52508	1.42742	0.256043	0.434953	Cell_Wall_Cell_Processes
Rv3587c	-0.418569	6.67159	0.750478	0.403888	0.579353	Cell_Wall_Cell_Processes
Rv3483c	-0.419938	4.25541	2.88434	0.11608	0.261453	Cell_Wall_Cell_Processes
arsB2	-0.423542	2.92092	2.13494	0.170529	0.330748	Cell_Wall_Cell_Processes
Rv3857c	-0.424534	4.14371	3.80479	0.0756819	0.202745	Cell_Wall_Cell_Processes
eccB4	-0.426188	5.1608	1.14017	0.307335	0.485115	Cell_Wall_Cell_Processes
Rv2723	-0.435282	4.26891	3.00978	0.109225	0.252237	Cell_Wall_Cell_Processes
Rv0200	-0.435328	4.80381	3.54585	0.0850037	0.216805	Cell_Wall_Cell_Processes
lppY	-0.441782	2.16642	4.10767	0.0663095	0.186484	Cell_Wall_Cell_Processes
Rv1249c	-0.44202	6.85592	1.00443	0.336689	0.514048	Cell_Wall_Cell_Processes
Rv0779c	-0.442715	2.36044	2.75579	0.12367	0.269971	Cell_Wall_Cell_Processes
Rv0072	-0.443897	5.56408	2.67242	0.128926	0.276558	Cell_Wall_Cell_Processes
aftD	-0.447275	6.72963	4.08758	0.0668857	0.18725	Cell_Wall_Cell_Processes
nanT	-0.447496	3.75511	5.80459	0.0336003	0.122799	Cell_Wall_Cell_Processes
Rv2366c	-0.448415	6.40875	1.82921	0.201998	0.369733	Cell_Wall_Cell_Processes
fic	-0.449738	4.75686	2.69305	0.1276	0.275008	Cell_Wall_Cell_Processes
Rv1591	-0.453945	4.35477	3.1815	0.100634	0.240711	Cell_Wall_Cell_Processes
iniA	-0.459001	6.63271	3.13839	0.10271	0.243658	Cell_Wall_Cell_Processes
Rv0010c	-0.462998	3.88124	2.06812	0.176835	0.338105	Cell_Wall_Cell_Processes
pstS2	-0.463829	9.00408	3.47381	0.0878434	0.221145	Cell_Wall_Cell_Processes
pbpA	-0.464423	6.52642	8.23362	0.014538	0.0781111	Cell_Wall_Cell_Processes
wbbL1	-0.469821	5.18462	3.65485	0.0809177	0.211064	Cell_Wall_Cell_Processes
pbpB	-0.471906	6.44752	5.29222	0.0408566	0.138509	Cell_Wall_Cell_Processes
pstS3	-0.478341	4.71446	5.95742	0.0317422	0.119048	Cell_Wall_Cell_Processes
lpqI	-0.478405	4.81747	5.3127	0.0405324	0.138054	Cell_Wall_Cell_Processes
mmpL12	-0.480962	6.75482	4.23866	0.0626966	0.179869	Cell_Wall_Cell_Processes
Rv3630	-0.482356	4.1097	6.65191	0.0247002	0.103374	Cell_Wall_Cell_Processes
Rv3070	-0.484878	2.53235	4.47915	0.0566645	0.169587	Cell_Wall_Cell_Processes
cfp2	-0.487521	6.72096	3.78638	0.076302	0.203873	Cell_Wall_Cell_Processes
Rv1250	-0.493343	4.46803	8.2031	0.0146804	0.0783027	Cell_Wall_Cell_Processes
Rv1508c	-0.501039	4.88557	6.59067	0.0252404	0.104616	Cell_Wall_Cell_Processes
Rv1567c	-0.502295	2.41816	6.9114	0.0225586	0.0981743	Cell_Wall_Cell_Processes
esxT	-0.506365	2.2977	5.1449	0.0432818	0.144268	Cell_Wall_Cell_Processes
Rv0970	-0.513612	6.89349	0.699222	0.419937	0.59253	Cell_Wall_Cell_Processes
ugpA	-0.516158	2.6262	4.1811	0.0642541	0.182354	Cell_Wall_Cell_Processes
lppU	-0.516309	5.30242	4.55201	0.0549775	0.166263	Cell_Wall_Cell_Processes
Rv3000	-0.516315	1.03554	3.56402	0.0843054	0.215785	Cell_Wall_Cell_Processes
murA	-0.524204	6.15798	5.5976	0.0363289	0.129323	Cell_Wall_Cell_Processes
lpqO	-0.524276	3.88199	7.77787	0.0168464	0.0836561	Cell_Wall_Cell_Processes
mmpS2	-0.528186	3.45793	7.00555	0.0218368	0.0961128	Cell_Wall_Cell_Processes
pstA2	-0.531017	4.1462	4.03163	0.068523	0.190262	Cell_Wall_Cell_Processes
Rv0236A	-0.536873	3.70788	5.46909	0.0381568	0.133295	Cell_Wall_Cell_Processes
secY	-0.54006	5.59472	3.7436	0.077767	0.205534	Cell_Wall_Cell_Processes
ftsX	-0.544138	5.10297	2.5125	0.139814	0.291154	Cell_Wall_Cell_Processes
modB	-0.548425	2.50593	1.99223	0.184365	0.347583	Cell_Wall_Cell_Processes
cysT	-0.551479	4.8669	1.80073	0.205301	0.374482	Cell_Wall_Cell_Processes
pstB	-0.554317	4.59419	2.76561	0.123069	0.269154	Cell_Wall_Cell_Processes
Rv0603	-0.556266	0.709796	2.2054	0.164189	0.323339	Cell_Wall_Cell_Processes
ctpE	-0.556615	5.07608	5.00157	0.0458095	0.149179	Cell_Wall_Cell_Processes
dacB1	-0.557878	4.79248	2.31038	0.155291	0.311581	Cell_Wall_Cell_Processes
lppL	-0.559979	6.13966	5.61292	0.0361181	0.128842	Cell_Wall_Cell_Processes
lprH	-0.561684	4.43184	4.81657	0.0493401	0.156988	Cell_Wall_Cell_Processes
Rv2113	-0.574437	3.80837	6.693	0.0243454	0.103133	Cell_Wall_Cell_Processes
lprM	-0.574661	4.8075	0.61901	0.447192	0.618236	Cell_Wall_Cell_Processes
Rv3723	-0.574728	6.37383	5.54486	0.0370661	0.13114	Cell_Wall_Cell_Processes
Rv2806	-0.577813	0.027547	2.29383	0.156653	0.312647	Cell_Wall_Cell_Processes
Rv3635	-0.584507	4.33958	2.44268	0.14493	0.298477	Cell_Wall_Cell_Processes
Rv3041c	-0.586105	4.28878	8.72061	0.012474	0.0713573	Cell_Wall_Cell_Processes
pstA1	-0.587817	3.86749	12.858	0.00393999	0.0391662	Cell_Wall_Cell_Processes
glnQ	-0.589208	3.71906	5.33886	0.040123	0.137548	Cell_Wall_Cell_Processes
mmpL2	-0.590263	5.43629	13.4712	0.00338396	0.0372071	Cell_Wall_Cell_Processes
lpqT	-0.5951	3.89621	6.37262	0.0272818	0.107945	Cell_Wall_Cell_Processes
rpfB	-0.596985	6.21489	9.41937	0.0100869	0.0639423	Cell_Wall_Cell_Processes
gmhB	-0.598706	2.40935	3.01221	0.109097	0.252131	Cell_Wall_Cell_Processes
Rv0431	-0.602874	4.74071	7.41047	0.0190292	0.0891072	Cell_Wall_Cell_Processes
mmpL9	-0.603895	5.70544	7.67356	0.0174344	0.0850758	Cell_Wall_Cell_Processes
Rv2473	-0.616965	3.639	7.75749	0.0169594	0.0838454	Cell_Wall_Cell_Processes
esxF	-0.61947	2.07427	2.09278	0.174473	0.335791	Cell_Wall_Cell_Processes
lpqY	-0.622112	5.54122	4.79806	0.049711	0.157562	Cell_Wall_Cell_Processes
Rv2520c	-0.623611	1.23382	3.55567	0.0846255	0.216371	Cell_Wall_Cell_Processes
mpt64	-0.625621	6.27168	6.79526	0.0234886	0.100835	Cell_Wall_Cell_Processes
dppD	-0.625648	5.67583	4.32892	0.0603456	0.175672	Cell_Wall_Cell_Processes
sugA	-0.632691	4.33904	6.49368	0.026125	0.106575	Cell_Wall_Cell_Processes
Rv1735c	-0.63501	1.63556	2.20045	0.164625	0.323794	Cell_Wall_Cell_Processes
Rv3669	-0.637546	4.24753	11.3172	0.00588725	0.0476195	Cell_Wall_Cell_Processes
betP	-0.641329	4.37466	5.72031	0.0346806	0.125648	Cell_Wall_Cell_Processes
ldtB	-0.644863	6.86873	6.43454	0.0266827	0.107174	Cell_Wall_Cell_Processes
esxJ	-0.645449	0.779633	2.49175	0.14131	0.293386	Cell_Wall_Cell_Processes
Rv0842	-0.65083	3.93088	3.7255	0.0783972	0.206336	Cell_Wall_Cell_Processes
tatB	-0.651833	6.74749	1.64696	0.224419	0.398608	Cell_Wall_Cell_Processes
esxU	-0.658583	2.31434	5.54035	0.03713	0.131268	Cell_Wall_Cell_Processes
gmhA	-0.660583	3.67971	4.97061	0.0463787	0.150311	Cell_Wall_Cell_Processes
dacB2	-0.676401	3.33853	6.63959	0.0248077	0.103524	Cell_Wall_Cell_Processes
ftsE	-0.679328	4.36991	2.76439	0.123144	0.269193	Cell_Wall_Cell_Processes
mmpL1	-0.687324	3.91795	9.95347	0.0086218	0.0585641	Cell_Wall_Cell_Processes
arsA	-0.687937	4.57175	5.07694	0.0444589	0.146732	Cell_Wall_Cell_Processes
esxQ	-0.693666	2.31146	2.3243	0.154158	0.310276	Cell_Wall_Cell_Processes
Rv3789	-0.693694	2.14224	5.50541	0.0376292	0.132429	Cell_Wall_Cell_Processes
Rv2203	-0.693889	3.42828	14.2718	0.0027911	0.0346473	Cell_Wall_Cell_Processes
uspB	-0.701189	0.387295	3.39934	0.0909023	0.22554	Cell_Wall_Cell_Processes
Rv0841	-0.701638	-0.0667697	0.565638	0.466985	0.633498	Cell_Wall_Cell_Processes
Rv3277	-0.703289	5.25037	4.64013	0.0530172	0.16314	Cell_Wall_Cell_Processes
Rv2273	-0.70948	1.57618	10.4791	0.00741943	0.0539471	Cell_Wall_Cell_Processes
Rv0658c	-0.71489	2.84391	8.92227	0.0117222	0.0691394	Cell_Wall_Cell_Processes
Rv0318c	-0.720609	2.48512	5.8735	0.0327468	0.121436	Cell_Wall_Cell_Processes
Rv0199	-0.720928	4.53631	9.88912	0.0087843	0.059149	Cell_Wall_Cell_Processes
corA	-0.722112	5.12059	4.79552	0.0497621	0.157602	Cell_Wall_Cell_Processes
uspA	-0.734909	1.26088	6.44219	0.0266098	0.107174	Cell_Wall_Cell_Processes
cfp21	-0.741689	4.29615	12.7574	0.00404118	0.0394805	Cell_Wall_Cell_Processes
kgtP	-0.741969	3.48316	6.65601	0.0246645	0.103374	Cell_Wall_Cell_Processes
Rv3629c	-0.743016	3.94515	15.5596	0.00207469	0.0301271	Cell_Wall_Cell_Processes
lpqD	-0.745467	4.60289	16.2636	0.00177538	0.0274277	Cell_Wall_Cell_Processes
cpsY	-0.74889	4.89825	9.40266	0.0101373	0.0641069	Cell_Wall_Cell_Processes
mscL	-0.750272	2.90374	3.18317	0.100555	0.240643	Cell_Wall_Cell_Processes
glf	-0.750315	4.9307	7.50316	0.0184483	0.0876804	Cell_Wall_Cell_Processes
Rv2571c	-0.753479	3.85671	6.57969	0.0253388	0.104742	Cell_Wall_Cell_Processes
iniC	-0.757764	6.05935	12.6924	0.00410811	0.0398881	Cell_Wall_Cell_Processes
Rv2265	-0.761774	2.45702	9.17433	0.0108567	0.0662152	Cell_Wall_Cell_Processes
Rv3481c	-0.765914	2.30712	11.7383	0.0052599	0.0452428	Cell_Wall_Cell_Processes
Rv1744c	-0.771392	0.189531	4.35048	0.0597998	0.174737	Cell_Wall_Cell_Processes
Rv2128	-0.775562	3.45023	13.2532	0.00357032	0.0375578	Cell_Wall_Cell_Processes
Rv0205	-0.782035	3.90967	10.5886	0.00719453	0.0529501	Cell_Wall_Cell_Processes
Rv0194	-0.798744	4.70534	2.23464	0.161647	0.319658	Cell_Wall_Cell_Processes
cycA	-0.804282	4.71507	20.1638	0.000803111	0.0193562	Cell_Wall_Cell_Processes
Rv0633c	-0.812364	4.46425	7.51391	0.0183824	0.0874544	Cell_Wall_Cell_Processes
Rv0203	-0.816909	3.46443	13.6843	0.00321275	0.0361464	Cell_Wall_Cell_Processes
lppM	-0.822332	3.39057	14.8782	0.00242251	0.0325491	Cell_Wall_Cell_Processes
Rv2597	-0.823075	3.92706	7.9196	0.0160848	0.0820886	Cell_Wall_Cell_Processes
Rv0226c	-0.826431	4.13741	9.2852	0.0105001	0.0650688	Cell_Wall_Cell_Processes
Rv2434c	-0.832795	3.49551	6.16181	0.0294457	0.114035	Cell_Wall_Cell_Processes
narK1	-0.845311	6.1572	1.6834	0.219684	0.392422	Cell_Wall_Cell_Processes
Rv2120c	-0.84643	4.58667	10.7779	0.00682452	0.0511931	Cell_Wall_Cell_Processes
lppF	-0.852959	3.30643	7.92807	0.0160406	0.0820886	Cell_Wall_Cell_Processes
Rv2719c	-0.85477	3.48589	4.92881	0.0471606	0.151809	Cell_Wall_Cell_Processes
Rv3200c	-0.866225	5.66387	7.77194	0.0168792	0.0836561	Cell_Wall_Cell_Processes
rpfA	-0.878101	5.44296	6.72004	0.0241153	0.102598	Cell_Wall_Cell_Processes
phoT	-0.881699	3.76337	14.0575	0.00293686	0.0352558	Cell_Wall_Cell_Processes
Rv2599	-0.890029	1.36802	3.76803	0.0769264	0.204734	Cell_Wall_Cell_Processes
Rv0076c	-0.91474	3.12019	5.47077	0.0381322	0.133295	Cell_Wall_Cell_Processes
Rv0541c	-0.922535	5.3393	8.81265	0.012124	0.0704587	Cell_Wall_Cell_Processes
esxE	-0.945495	2.80602	1.85408	0.19917	0.365825	Cell_Wall_Cell_Processes
aftC	-0.945766	4.58807	16.4006	0.00172321	0.0272165	Cell_Wall_Cell_Processes
Rv1510	-0.946056	5.28817	3.39562	0.0910587	0.225593	Cell_Wall_Cell_Processes
lppG	-0.953458	0.0291975	3.28007	0.0960791	0.233223	Cell_Wall_Cell_Processes
Rv1258c	-0.954625	3.89489	18.8907	0.0010281	0.0214724	Cell_Wall_Cell_Processes
lppA	-0.971295	0.184376	5.28049	0.0410435	0.1388	Cell_Wall_Cell_Processes
Rv1200	-0.978005	6.27976	12.7798	0.00401832	0.039449	Cell_Wall_Cell_Processes
Rv3346c	-0.978287	0.714848	2.31957	0.154541	0.310916	Cell_Wall_Cell_Processes
Rv1490	-0.981213	2.59624	14.9983	0.00235654	0.0321519	Cell_Wall_Cell_Processes
ansP1	-0.985154	6.34845	19.2378	0.000960137	0.0208161	Cell_Wall_Cell_Processes
Rv2563	-0.991663	4.05124	12.3848	0.0044436	0.0415337	Cell_Wall_Cell_Processes
Rv2553c	-0.996689	8.8452	2.96945	0.111373	0.255582	Cell_Wall_Cell_Processes
ctpD	-1.00938	4.14688	8.46358	0.0135166	0.0745376	Cell_Wall_Cell_Processes
subI	-1.0208	5.42987	10.8127	0.00675899	0.0510202	Cell_Wall_Cell_Processes
Rv1456c	-1.03413	4.20648	13.3457	0.00348983	0.0374736	Cell_Wall_Cell_Processes
lpqX	-1.03438	4.57462	1.98578	0.185023	0.348193	Cell_Wall_Cell_Processes
Rv0882	-1.04814	1.69334	3.39504	0.0910828	0.225593	Cell_Wall_Cell_Processes
Rv2254c	-1.0534	4.06655	5.86135	0.0328955	0.121561	Cell_Wall_Cell_Processes
Rv1999c	-1.05889	2.23171	4.11476	0.0661077	0.186279	Cell_Wall_Cell_Processes
Rv0961	-1.06744	4.92839	9.47557	0.00991959	0.0633893	Cell_Wall_Cell_Processes
Rv2560	-1.06951	3.81528	21.0263	0.000683368	0.0178991	Cell_Wall_Cell_Processes
Rv2972c	-1.08726	2.07387	24.5271	0.000370508	0.0149766	Cell_Wall_Cell_Processes
Rv0180c	-1.10056	6.48719	3.38514	0.0915005	0.22582	Cell_Wall_Cell_Processes
lprE	-1.10825	4.12808	6.02441	0.0309667	0.117342	Cell_Wall_Cell_Processes
Rv0987	-1.10911	6.12676	3.59818	0.0830112	0.21374	Cell_Wall_Cell_Processes
Rv0235c	-1.11323	4.26112	8.19315	0.0147271	0.0783027	Cell_Wall_Cell_Processes
Rv1291c	-1.11333	0.533827	11.2238	0.00603821	0.0483923	Cell_Wall_Cell_Processes
lpqZ	-1.16507	4.2981	36.6527	6.60538e-05	0.00869318	Cell_Wall_Cell_Processes
Rv2075c	-1.17429	6.63411	3.17413	0.100985	0.241429	Cell_Wall_Cell_Processes
Rv0225	-1.1884	5.3411	8.98754	0.0114905	0.0684917	Cell_Wall_Cell_Processes
Rv1877	-1.19372	6.87144	6.59056	0.0252414	0.104616	Cell_Wall_Cell_Processes
eccD4	-1.19674	2.75408	9.87517	0.00882003	0.059149	Cell_Wall_Cell_Processes
Rv3453	-1.19952	3.1396	27.6826	0.000224539	0.013131	Cell_Wall_Cell_Processes
mmpS1	-1.2073	2.00937	31.7987	0.000123987	0.0109349	Cell_Wall_Cell_Processes
Rv1517	-1.25877	3.68796	3.41041	0.0904394	0.22482	Cell_Wall_Cell_Processes
lpqW	-1.26218	7.87584	7.3436	0.0194619	0.0905444	Cell_Wall_Cell_Processes
Rv0537c	-1.27386	8.13181	5.76954	0.0340446	0.123888	Cell_Wall_Cell_Processes
Rv3395A	-1.27989	-0.222346	16.4435	0.00170722	0.027201	Cell_Wall_Cell_Processes
Rv1979c	-1.28882	5.18078	18.8501	0.00103643	0.0214724	Cell_Wall_Cell_Processes
chaA	-1.29094	4.29159	28.5641	0.000196686	0.013131	Cell_Wall_Cell_Processes
iniB	-1.29985	7.92437	3.58246	0.0836039	0.214668	Cell_Wall_Cell_Processes
cut1	-1.31046	1.36684	2.82215	0.119678	0.265157	Cell_Wall_Cell_Processes
Rv0359	-1.31819	2.36393	21.1619	0.000666524	0.017779	Cell_Wall_Cell_Processes
mgtE	-1.32825	3.42521	19.8696	0.000849476	0.0198685	Cell_Wall_Cell_Processes
lprO	-1.33273	6.63657	12.6126	0.00419224	0.04024	Cell_Wall_Cell_Processes
Rv0488	-1.33448	2.66632	31.0634	0.000137259	0.0109349	Cell_Wall_Cell_Processes
lpqJ	-1.358	0.767225	23.9892	0.000405362	0.0150478	Cell_Wall_Cell_Processes
Rv0817c	-1.39806	2.50284	19.9304	0.000839643	0.0197358	Cell_Wall_Cell_Processes
mntH	-1.45184	4.13443	11.9556	0.00496726	0.0440826	Cell_Wall_Cell_Processes
Rv0849	-1.45809	6.63426	2.33511	0.153285	0.309437	Cell_Wall_Cell_Processes
lppB	-1.46354	-0.226622	7.66046	0.01751	0.0852693	Cell_Wall_Cell_Processes
Rv1491c	-1.47364	5.5538	30.1551	0.000156026	0.0117107	Cell_Wall_Cell_Processes
scpB	-1.47508	6.34235	7.17305	0.0206194	0.0937749	Cell_Wall_Cell_Processes
lppN	-1.48057	1.48539	19.6259	0.000890285	0.0203225	Cell_Wall_Cell_Processes
tatD	-1.51546	2.86101	9.03355	0.0113304	0.0680111	Cell_Wall_Cell_Processes
Rv1115	-1.61355	2.03524	13.4512	0.0034006	0.0372071	Cell_Wall_Cell_Processes
narK3	-1.63076	4.51513	8.29305	0.0142656	0.0775863	Cell_Wall_Cell_Processes
Rv3901c	-1.66061	3.06522	13.2423	0.00357994	0.0375578	Cell_Wall_Cell_Processes
Rv0420c	-1.81935	3.57711	85.2505	1.09233e-06	0.00103727	Cell_Wall_Cell_Processes
lprP	-1.83722	0.552503	12.4356	0.00438601	0.0414012	Cell_Wall_Cell_Processes
Rv0584	-1.8936	6.72229	6.85703	0.0229884	0.0993164	Cell_Wall_Cell_Processes
gca	-1.94701	4.54342	60.9452	5.95224e-06	0.0025692	Cell_Wall_Cell_Processes
Rv1708	-1.96493	6.74368	10.4228	0.0075384	0.0542511	Cell_Wall_Cell_Processes
lprI	-1.97754	2.40155	13.1557	0.00365757	0.0377525	Cell_Wall_Cell_Processes
Rv0986	-1.9986	5.44889	8.19379	0.0147241	0.0783027	Cell_Wall_Cell_Processes
narU	-2.03864	2.44739	41.1959	3.87642e-05	0.00707893	Cell_Wall_Cell_Processes
Rv1986	-2.0988	7.9235	5.51678	0.0374659	0.132062	Cell_Wall_Cell_Processes
Rv0320	-2.16576	5.06574	3.52625	0.0857652	0.217878	Cell_Wall_Cell_Processes
Rv2864c	-2.23766	5.92066	13.0119	0.00379089	0.0386775	Cell_Wall_Cell_Processes
scpA	-2.26314	6.69442	7.02702	0.0216761	0.0959161	Cell_Wall_Cell_Processes
rpfE	-2.38874	3.69375	11.1186	0.0062136	0.0487639	Cell_Wall_Cell_Processes
arfA	-0.736911	4.75811	13.7249	0.00318129	0.0361289	Cell_Wall_Cell_Processes
arfB	-0.792143	1.94818	8.2343	0.0145349	0.0781111	Cell_Wall_Cell_Processes
arfC	-0.369486	4.61394	3.24859	0.0975058	0.235783	Cell_Wall_Cell_Processes
clp6	0.446725	7.52431	6.58405	0.0252996	0.104728	Cell_Wall_Cell_Processes
fecB2	-1.28942	5.81036	9.38166	0.0102011	0.0642863	Cell_Wall_Cell_Processes
kefB	0.36287	5.33829	2.50802	0.140135	0.291442	Cell_Wall_Cell_Processes
merT	-0.6668	5.39578	8.04891	0.0154253	0.0802183	Cell_Wall_Cell_Processes
P55	0.505004	8.81413	5.82419	0.0333548	0.122387	Cell_Wall_Cell_Processes
Rv1145	-0.154235	2.82679	0.930701	0.354363	0.532948	Cell_Wall_Cell_Processes
Rv1146	-0.309912	3.09765	3.55675	0.0845838	0.216371	Cell_Wall_Cell_Processes
Rv3382c	-0.054737	4.08776	0.107001	0.749412	0.848809	Cell_Wall_Cell_Processes
uppS	0.0259551	5.27205	0.0120415	0.914496	0.95199	Cell_Wall_Cell_Processes
Rv0678	4.10501	9.21826	72.1568	2.55936e-06	0.00135021	Conserved_Hypotheticals
Rv2628	2.30619	9.26188	3.6177	0.0822829	0.212904	Conserved_Hypotheticals
Rv2159c	2.26892	9.79578	21.3808	0.000640334	0.0173732	Conserved_Hypotheticals
Rv0789c	2.12692	6.46442	17.4274	0.00138471	0.0241876	Conserved_Hypotheticals
Rv2627c	2.01855	10.0831	5.82826	0.0333041	0.122374	Conserved_Hypotheticals
Rv3541c	1.94371	3.82258	9.30338	0.010443	0.0650688	Conserved_Hypotheticals
Rv2557	1.91622	8.95385	13.7054	0.00319639	0.0361289	Conserved_Hypotheticals
Rv3542c	1.88896	5.7838	10.2211	0.00798302	0.0559047	Conserved_Hypotheticals
Rv1638A	1.87797	5.32112	9.93275	0.00867373	0.0587487	Conserved_Hypotheticals
Rv1670	1.86849	4.94841	24.9245	0.000347008	0.0149766	Conserved_Hypotheticals
Rv3566A	1.83779	3.73936	27.4339	0.00023322	0.013131	Conserved_Hypotheticals
Rv3131	1.83317	12.2361	7.00022	0.0218769	0.0961773	Conserved_Hypotheticals
Rv3527	1.65759	6.14952	10.9478	0.00651146	0.0499458	Conserved_Hypotheticals
Rv0580c	1.63742	7.38601	36.4711	6.75471e-05	0.00869318	Conserved_Hypotheticals
Rv0790c	1.63652	8.43017	6.19139	0.02913	0.11309	Conserved_Hypotheticals
Rv2004c	1.61834	9.13019	4.40553	0.0584334	0.172539	Conserved_Hypotheticals
usfY	1.60208	7.72093	62.6925	5.1751e-06	0.00245714	Conserved_Hypotheticals
Rv0459	1.58776	6.17097	50.5675	1.47697e-05	0.00447452	Conserved_Hypotheticals
Rv0738	1.53455	6.00327	16.3567	0.00173971	0.0273053	Conserved_Hypotheticals
Rv2558	1.51878	9.67435	14.4229	0.00269342	0.0341023	Conserved_Hypotheticals
Rv1462	1.49009	8.4254	13.1655	0.00364866	0.0377525	Conserved_Hypotheticals
Rv1466	1.48464	6.65374	13.2348	0.00358659	0.0375578	Conserved_Hypotheticals
Rv1894c	1.46614	8.30601	11.1945	0.00608645	0.0483923	Conserved_Hypotheticals
Rv2003c	1.41984	7.10619	4.09976	0.0665357	0.186794	Conserved_Hypotheticals
Rv3529c	1.40982	7.06928	2.11576	0.17231	0.33282	Conserved_Hypotheticals
Rv0791c	1.38998	9.40605	5.18032	0.0426834	0.14292	Conserved_Hypotheticals
Rv0207c	1.38402	6.84331	13.2165	0.00360284	0.0375578	Conserved_Hypotheticals
Rv0874c	1.373	6.0406	30.3692	0.000151344	0.0117107	Conserved_Hypotheticals
Rv3706c	1.36988	3.91636	11.7423	0.00525432	0.0452428	Conserved_Hypotheticals
Rv2137c	1.34229	9.46153	10.9359	0.00653271	0.0499583	Conserved_Hypotheticals
Rv0470A	1.31626	3.33118	16.2392	0.00178486	0.0274277	Conserved_Hypotheticals
Rv2302	1.29758	5.70935	38.5312	5.26731e-05	0.00842203	Conserved_Hypotheticals
Rv3127	1.2946	10.6088	3.6286	0.0818792	0.212322	Conserved_Hypotheticals
Rv2449c	1.29392	7.10271	8.7481	0.0123682	0.0710088	Conserved_Hypotheticals
Rv3572	1.29229	5.40622	17.2899	0.00142519	0.0245287	Conserved_Hypotheticals
Rv3531c	1.28531	8.04965	4.16305	0.064752	0.18322	Conserved_Hypotheticals
Rv3178	1.27783	0.34998	4.83576	0.048959	0.156146	Conserved_Hypotheticals
Rv0898c	1.27631	6.88922	24.6019	0.000365942	0.0149766	Conserved_Hypotheticals
Rv1461	1.27231	9.26481	7.01847	0.0217399	0.0959303	Conserved_Hypotheticals
Rv2828A	1.26762	5.17839	31.1528	0.00013556	0.0109349	Conserved_Hypotheticals
Rv3633	1.24881	7.33723	14.811	0.00246044	0.0326318	Conserved_Hypotheticals
Rv1159A	1.24358	6.543	9.94813	0.00863515	0.058571	Conserved_Hypotheticals
Rv1772	1.22841	5.76359	9.61121	0.00952906	0.0618087	Conserved_Hypotheticals
Rv0628c	1.21773	7.94785	16.3999	0.00172346	0.0272165	Conserved_Hypotheticals
Rv1109c	1.20979	7.72391	21.3973	0.000638405	0.0173732	Conserved_Hypotheticals
Rv0530A	1.20863	5.26276	12.125	0.00475225	0.0430703	Conserved_Hypotheticals
Rv3312c	1.19347	5.07632	14.7758	0.00248056	0.032807	Conserved_Hypotheticals
Rv2405	1.16093	6.27763	26.6416	0.000263617	0.0132441	Conserved_Hypotheticals
Rv0674	1.15061	5.39717	6.94835	0.022272	0.0972837	Conserved_Hypotheticals
Rv0142	1.14392	5.79304	15.7989	0.00196673	0.0291814	Conserved_Hypotheticals
Rv0424c	1.13205	5.06101	10.2665	0.00788024	0.0555124	Conserved_Hypotheticals
Rv3237c	1.11827	5.05465	14.2665	0.00279463	0.0346473	Conserved_Hypotheticals
Rv2926c	1.11419	7.43472	19.5008	0.00091213	0.0205399	Conserved_Hypotheticals
Rv2708c	1.11266	6.48078	15.731	0.00199669	0.0293419	Conserved_Hypotheticals
Rv0311	1.10052	5.71879	25.0315	0.000340979	0.0149766	Conserved_Hypotheticals
Rv0080	1.09121	8.33776	14.8462	0.0024405	0.0325491	Conserved_Hypotheticals
Rv1063c	1.08834	6.46317	16.3493	0.00174252	0.0273053	Conserved_Hypotheticals
Rv0695	1.08583	5.78427	5.89002	0.0325461	0.121104	Conserved_Hypotheticals
Rv1288	1.0771	5.2785	7.17733	0.0205894	0.0937749	Conserved_Hypotheticals
Rv3142c	1.07661	6.45563	11.55	0.00553014	0.0462208	Conserved_Hypotheticals
Rv0569	1.07469	8.53567	0.976067	0.343332	0.521145	Conserved_Hypotheticals
Rv3519	1.07415	7.88374	31.0313	0.000137876	0.0109349	Conserved_Hypotheticals
hrp1	1.07126	10.2818	1.08261	0.319317	0.497593	Conserved_Hypotheticals
Rv1813c	1.06349	8.71475	3.14846	0.10222	0.243438	Conserved_Hypotheticals
Rv2030c	1.0586	12.8027	2.29598	0.156474	0.312647	Conserved_Hypotheticals
Rv0692	1.05758	6.88278	3.45324	0.0886755	0.22218	Conserved_Hypotheticals
Rv0712	1.05282	5.46111	9.56728	0.00965352	0.0621069	Conserved_Hypotheticals
Rv3776	1.04613	4.60619	24.2332	0.000389094	0.0149766	Conserved_Hypotheticals
Rv0250c	1.04493	7.91402	16.7492	0.00159839	0.0260796	Conserved_Hypotheticals
cadI	1.04251	10.4059	0.349154	0.565928	0.71158	Conserved_Hypotheticals
Rv2619c	1.03961	4.81766	4.73603	0.050979	0.159894	Conserved_Hypotheticals
Rv3705A	1.01496	3.63033	22.1074	0.000561674	0.017059	Conserved_Hypotheticals
Rv0323c	1.01474	4.57693	6.8393	0.0231306	0.0997495	Conserved_Hypotheticals
Rv3654c	1.0107	2.68555	31.8632	0.000122898	0.0109349	Conserved_Hypotheticals
Rv2134c	1.00537	8.35477	23.418	0.000446676	0.0152867	Conserved_Hypotheticals
Rv3699	1.00129	7.51696	13.535	0.00333158	0.0368726	Conserved_Hypotheticals
Rv0492A	0.999525	1.70239	11.3587	0.00582174	0.0472506	Conserved_Hypotheticals
Rv1829	0.996745	7.28458	15.3376	0.00218113	0.0309135	Conserved_Hypotheticals
Rv1287	0.996493	6.32278	4.10669	0.0663376	0.186484	Conserved_Hypotheticals
Rv3735	0.992953	5.95599	24.1931	0.000391714	0.0149766	Conserved_Hypotheticals
Rv1871c	0.986915	9.15297	11.0577	0.0063179	0.0489624	Conserved_Hypotheticals
Rv1993c	0.98639	5.91266	0.821688	0.383131	0.559037	Conserved_Hypotheticals
Rv0807	0.978278	4.09902	11.9483	0.00497674	0.0440826	Conserved_Hypotheticals
Rv0397A	0.972642	5.20073	4.74035	0.0508896	0.159804	Conserved_Hypotheticals
Rv2325c	0.947973	6.54499	12.4734	0.00434375	0.0410839	Conserved_Hypotheticals
Rv2406c	0.917718	6.81584	11.8811	0.00506535	0.0441388	Conserved_Hypotheticals
Rv2616	0.917135	4.51356	4.75992	0.0504862	0.158852	Conserved_Hypotheticals
Rv1533	0.914415	8.0846	8.85872	0.0119532	0.0698078	Conserved_Hypotheticals
Rv1828	0.913134	7.65207	13.2176	0.00360185	0.0375578	Conserved_Hypotheticals
Rv2242	0.907077	5.65056	5.42009	0.0388828	0.134559	Conserved_Hypotheticals
Rv2052c	0.90134	7.90744	5.33165	0.0402354	0.137734	Conserved_Hypotheticals
Rv1352	0.887783	5.76757	10.7176	0.00693997	0.0517434	Conserved_Hypotheticals
Rv1767	0.886647	5.62339	11.3476	0.00583914	0.047311	Conserved_Hypotheticals
Rv1738	0.88384	10.3369	1.96553	0.187111	0.350565	Conserved_Hypotheticals
Rv1261c	0.864099	5.07346	9.40181	0.0101399	0.0641069	Conserved_Hypotheticals
Rv0493c	0.863974	3.97075	7.53662	0.0182439	0.0871291	Conserved_Hypotheticals
Rv1331	0.856705	7.46452	19.1505	0.000976716	0.0209621	Conserved_Hypotheticals
Rv3733c	0.853443	5.15895	8.7162	0.012491	0.0713687	Conserved_Hypotheticals
Rv3683	0.851342	6.96058	11.7224	0.00528211	0.0453516	Conserved_Hypotheticals
Rv0455c	0.847603	5.77914	8.14776	0.0149427	0.0785988	Conserved_Hypotheticals
Rv2143	0.84718	6.24807	19.3766	0.00093443	0.020757	Conserved_Hypotheticals
Rv3753c	0.836618	5.67702	9.57123	0.00964226	0.0621069	Conserved_Hypotheticals
Rv2771c	0.83099	4.01071	7.90848	0.016143	0.0821238	Conserved_Hypotheticals
Rv1215c	0.825167	6.2302	7.48235	0.0185769	0.0879394	Conserved_Hypotheticals
Rv1378c	0.82286	5.83152	17.947	0.00124355	0.0233375	Conserved_Hypotheticals
Rv0079	0.820961	10.0631	6.50396	0.0260295	0.106542	Conserved_Hypotheticals
Rv2570	0.820563	4.47147	12.0255	0.00487723	0.0438581	Conserved_Hypotheticals
Rv0332	0.811223	5.88826	2.36772	0.150689	0.306771	Conserved_Hypotheticals
Rv2618	0.805111	3.70919	0.8996	0.362231	0.539822	Conserved_Hypotheticals
Rv3688c	0.804122	5.67173	11.0666	0.00630245	0.0489624	Conserved_Hypotheticals
Rv3647c	0.802318	6.16936	16.9853	0.00151986	0.0256029	Conserved_Hypotheticals
Rv0801	0.801614	3.66402	20.2219	0.000794312	0.0193333	Conserved_Hypotheticals
Rv3169	0.799197	5.19838	5.09211	0.0441929	0.146528	Conserved_Hypotheticals
Rv1066	0.795905	5.49408	3.57515	0.083881	0.215082	Conserved_Hypotheticals
garA	0.795684	7.96801	12.0922	0.00479308	0.0433477	Conserved_Hypotheticals
Rv2825c	0.793385	6.98047	11.6723	0.00535282	0.0455469	Conserved_Hypotheticals
Rv3256c	0.792948	6.43147	9.68502	0.00932423	0.061064	Conserved_Hypotheticals
35kd_ag	0.789897	9.18726	13.7957	0.00312735	0.0360409	Conserved_Hypotheticals
Rv3207c	0.787072	7.0499	9.92189	0.0087011	0.0588502	Conserved_Hypotheticals
Rv1265	0.784575	7.57797	8.21712	0.0146148	0.0781431	Conserved_Hypotheticals
Rv0441c	0.782477	5.91863	11.6145	0.00543574	0.0457605	Conserved_Hypotheticals
Rv2260	0.781464	5.09056	13.4719	0.00338335	0.0372071	Conserved_Hypotheticals
Rv3074	0.778563	4.97465	11.9369	0.00499165	0.0440826	Conserved_Hypotheticals
Rv1000c	0.77422	4.70143	20.7841	0.000714743	0.0182452	Conserved_Hypotheticals
Rv3165c	0.769395	3.40687	7.75436	0.0169769	0.0838454	Conserved_Hypotheticals
Rv1927	0.768938	5.37385	7.35923	0.0193597	0.0902947	Conserved_Hypotheticals
Rv1489	0.765322	5.71489	9.7776	0.00907458	0.0599335	Conserved_Hypotheticals
Rv2083	0.762879	4.74761	11.404	0.00575102	0.046998	Conserved_Hypotheticals
Rv2695	0.762391	3.80473	21.4499	0.000632322	0.0173732	Conserved_Hypotheticals
Rv3773c	0.753851	4.3559	16.6316	0.00163925	0.0265052	Conserved_Hypotheticals
Rv3860	0.75004	3.70177	7.07229	0.0213417	0.0950567	Conserved_Hypotheticals
Rv0471c	0.74852	4.53616	8.67926	0.0126351	0.0715889	Conserved_Hypotheticals
Rv0049	0.744785	6.02598	9.32208	0.0103845	0.0650473	Conserved_Hypotheticals
Rv3433c	0.738855	4.96326	24.2347	0.000388994	0.0149766	Conserved_Hypotheticals
Rv3839	0.738411	3.25711	1.13005	0.309394	0.487232	Conserved_Hypotheticals
Rv0959	0.730662	6.38263	8.06062	0.0153671	0.0800035	Conserved_Hypotheticals
Rv3166c	0.730356	5.01279	11.6812	0.00534015	0.0455207	Conserved_Hypotheticals
Rv2042c	0.730265	5.81479	17.4242	0.00138564	0.0241876	Conserved_Hypotheticals
Rv1593c	0.729972	7.34388	4.04753	0.0680529	0.189177	Conserved_Hypotheticals
Rv0038	0.729431	6.99158	13.4056	0.00343877	0.0372071	Conserved_Hypotheticals
Rv1156	0.721887	7.13878	7.76628	0.0169106	0.083724	Conserved_Hypotheticals
Rv0307c	0.718954	5.12696	8.23124	0.0145491	0.0781111	Conserved_Hypotheticals
Rv1126c	0.715166	4.49836	4.70091	0.0517144	0.161456	Conserved_Hypotheticals
Rv3120	0.703787	4.30417	11.211	0.00605922	0.0483923	Conserved_Hypotheticals
Rv2675c	0.699959	5.80122	14.0473	0.00294406	0.0352558	Conserved_Hypotheticals
Rv0877	0.699728	7.10913	12.7209	0.00407862	0.0397539	Conserved_Hypotheticals
Rv1676	0.697289	5.92291	5.63861	0.0357679	0.12817	Conserved_Hypotheticals
Rv1489A	0.690558	3.37636	5.29451	0.0408202	0.138509	Conserved_Hypotheticals
Rv0360c	0.68919	3.52845	7.68111	0.0173911	0.0850389	Conserved_Hypotheticals
Rv2752c	0.687273	6.36002	3.43743	0.0893218	0.223563	Conserved_Hypotheticals
Rv0487	0.686935	5.36103	3.85893	0.0738937	0.199843	Conserved_Hypotheticals
Rv2425c	0.686591	5.60052	7.11693	0.021018	0.0943554	Conserved_Hypotheticals
gcpE	0.686368	8.54441	7.83855	0.0165152	0.0829018	Conserved_Hypotheticals
acg	0.684701	9.40437	1.22641	0.290541	0.467624	Conserved_Hypotheticals
Rv2927c	0.682694	7.8854	0.91012	0.359541	0.537479	Conserved_Hypotheticals
Rv2426c	0.679243	5.12203	9.19918	0.0107756	0.0660644	Conserved_Hypotheticals
Rv1065	0.679121	7.30525	2.52612	0.138842	0.290279	Conserved_Hypotheticals
Rv2716	0.676659	5.23264	11.9033	0.00503586	0.0441149	Conserved_Hypotheticals
Rv1725c	0.675702	4.82311	8.18524	0.0147644	0.0784134	Conserved_Hypotheticals
Rv2102	0.673521	4.28821	7.42915	0.0189105	0.0887223	Conserved_Hypotheticals
Rv0376c	0.673498	4.30154	7.46083	0.018711	0.0883027	Conserved_Hypotheticals
Rv0740	0.673489	3.9978	3.89113	0.0728544	0.198231	Conserved_Hypotheticals
Rv2828c	0.665593	3.95899	5.99317	0.0313255	0.118324	Conserved_Hypotheticals
yfiH	0.662249	6.10593	6.80113	0.0234405	0.100811	Conserved_Hypotheticals
Rv0495c	0.661262	6.08484	8.85901	0.0119521	0.0698078	Conserved_Hypotheticals
Rv1531	0.661112	3.71032	9.59589	0.00957225	0.0619197	Conserved_Hypotheticals
TB16.3	0.658725	5.08915	7.06227	0.0214152	0.0952052	Conserved_Hypotheticals
Rv2204c	0.658542	8.44016	9.29598	0.0104662	0.0650688	Conserved_Hypotheticals
Rv0837c	0.654191	7.7253	0.149632	0.70589	0.819053	Conserved_Hypotheticals
Rv0997	0.648366	5.65707	2.90121	0.115128	0.260414	Conserved_Hypotheticals
TB27.3	0.643521	6.57082	14.3421	0.00274513	0.0343922	Conserved_Hypotheticals
Rv2915c	0.643005	4.78949	2.8812	0.116259	0.261562	Conserved_Hypotheticals
Rv3749c	0.642177	5.46095	8.44605	0.0135914	0.0746036	Conserved_Hypotheticals
Rv1893	0.641096	4.27434	2.39301	0.148714	0.303565	Conserved_Hypotheticals
Rv1179c	0.639863	5.66359	3.76854	0.076909	0.204734	Conserved_Hypotheticals
Rv1680	0.63967	3.92585	6.05016	0.0306746	0.116608	Conserved_Hypotheticals
Rv2749	0.636039	4.78624	8.92431	0.0117149	0.0691394	Conserved_Hypotheticals
Rv3705c	0.635751	4.72264	8.99327	0.0114704	0.0684917	Conserved_Hypotheticals
Rv2923c	0.635687	3.88341	8.57535	0.013051	0.0732461	Conserved_Hypotheticals
Rv2629	0.633221	9.63167	0.741148	0.406737	0.581507	Conserved_Hypotheticals
Rv0293c	0.629995	7.68403	5.9552	0.0317683	0.11905	Conserved_Hypotheticals
Rv0258c	0.625036	4.18111	4.35284	0.0597405	0.174737	Conserved_Hypotheticals
Rv0449c	0.624858	4.73936	10.8868	0.00662191	0.0503053	Conserved_Hypotheticals
Rv2633c	0.624316	6.10641	4.39021	0.0588099	0.173219	Conserved_Hypotheticals
Rv2402	0.622183	5.84215	12.8763	0.00392184	0.0391662	Conserved_Hypotheticals
Rv0108c	0.621206	6.62577	2.95277	0.112276	0.257064	Conserved_Hypotheticals
Rv0052	0.619826	3.29826	2.57833	0.135197	0.285042	Conserved_Hypotheticals
Rv2061c	0.60917	4.53263	9.99608	0.00851616	0.0581794	Conserved_Hypotheticals
Rv3755c	0.608537	6.03438	6.75794	0.023797	0.101944	Conserved_Hypotheticals
Rv2802c	0.604852	4.58095	3.99249	0.0696973	0.192556	Conserved_Hypotheticals
Rv2082	0.602878	4.99192	6.31844	0.0278193	0.109524	Conserved_Hypotheticals
Rv3365c	0.600052	7.59362	6.25919	0.0284216	0.110975	Conserved_Hypotheticals
Rv2182c	0.599537	7.80721	6.3675	0.0273321	0.108054	Conserved_Hypotheticals
Rv2842c	0.598242	6.10795	10.5286	0.00731686	0.0534469	Conserved_Hypotheticals
Rv0910	0.596941	5.4161	3.31496	0.094528	0.231112	Conserved_Hypotheticals
Rv2696c	0.595111	6.85143	4.06906	0.0674225	0.188086	Conserved_Hypotheticals
Rv2375	0.588766	4.11606	5.90974	0.0323085	0.120409	Conserved_Hypotheticals
Rv2574	0.586978	4.78594	6.77751	0.0236346	0.101371	Conserved_Hypotheticals
Rv0760c	0.586852	4.50745	5.07517	0.04449	0.146732	Conserved_Hypotheticals
Rv3228	0.583106	4.26351	12.799	0.00399897	0.039449	Conserved_Hypotheticals
Rv2409c	0.576779	4.46584	4.15935	0.0648546	0.183401	Conserved_Hypotheticals
Rv2676c	0.573824	6.21044	7.10518	0.0211027	0.0945241	Conserved_Hypotheticals
Rv1732c	0.57144	6.21765	4.59926	0.0539157	0.164519	Conserved_Hypotheticals
Rv2751	0.568972	5.00376	11.1279	0.00619787	0.0487321	Conserved_Hypotheticals
Rv2237A	0.567357	4.2275	4.66523	0.0524743	0.162105	Conserved_Hypotheticals
Rv0027	0.56426	4.04211	3.63119	0.0817839	0.212191	Conserved_Hypotheticals
Rv2372c	0.562148	6.79692	11.0721	0.00629309	0.0489624	Conserved_Hypotheticals
Rv3412	0.561447	8.06292	4.33967	0.0600726	0.175092	Conserved_Hypotheticals
Rv2054	0.560538	4.99298	6.48307	0.0262241	0.106603	Conserved_Hypotheticals
Rv3369	0.559754	5.15128	7.64768	0.0175841	0.0854852	Conserved_Hypotheticals
Rv1351	0.559685	3.11549	4.78073	0.0500615	0.15783	Conserved_Hypotheticals
Rv0257	0.558712	3.77403	4.57397	0.0544809	0.165246	Conserved_Hypotheticals
Rv1775	0.555763	4.87039	2.8806	0.116293	0.261562	Conserved_Hypotheticals
Rv0060	0.554533	6.511	7.87429	0.0163237	0.0826598	Conserved_Hypotheticals
Rv3123	0.554284	4.61461	2.94645	0.112621	0.257575	Conserved_Hypotheticals
Rv1057	0.551261	5.81893	2.80174	0.120888	0.266346	Conserved_Hypotheticals
Rv3196A	0.550837	1.53261	1.46712	0.249899	0.428502	Conserved_Hypotheticals
Rv1907c	0.544847	4.61107	4.13761	0.0654619	0.185008	Conserved_Hypotheticals
Rv3284	0.536691	6.15411	2.96842	0.111428	0.255585	Conserved_Hypotheticals
Rv1322A	0.536205	8.561	8.26997	0.0143707	0.0778902	Conserved_Hypotheticals
Rv2125	0.529017	6.08279	6.27927	0.0282157	0.11043	Conserved_Hypotheticals
Rv2475c	0.525123	4.64632	1.20503	0.294583	0.472048	Conserved_Hypotheticals
Rv2227	0.524271	2.69886	4.34875	0.0598435	0.174746	Conserved_Hypotheticals
Rv0992c	0.524256	4.58055	13.2971	0.00353183	0.0375578	Conserved_Hypotheticals
Rv1134	0.519009	0.0698605	3.34541	0.0931997	0.228843	Conserved_Hypotheticals
Rv0508	0.515741	3.03143	4.095	0.0666723	0.186982	Conserved_Hypotheticals
Rv3489	0.510054	6.46611	9.61908	0.00950698	0.0618087	Conserved_Hypotheticals
Rv0157A	0.508749	4.09123	1.99276	0.18431	0.347583	Conserved_Hypotheticals
Rv3655c	0.505825	2.42838	5.37514	0.0395632	0.136219	Conserved_Hypotheticals
Rv0810c	0.503766	7.38968	1.36713	0.265772	0.444954	Conserved_Hypotheticals
Rv3413c	0.498335	5.75788	1.61438	0.228769	0.404105	Conserved_Hypotheticals
Rv1059	0.498079	4.83031	3.2466	0.097597	0.235783	Conserved_Hypotheticals
Rv2342	0.496306	5.07843	5.15632	0.0430879	0.14397	Conserved_Hypotheticals
Rv3076	0.493578	5.07066	4.2351	0.0627915	0.180033	Conserved_Hypotheticals
Rv1697	0.493048	7.74421	0.476939	0.503397	0.662134	Conserved_Hypotheticals
Rv3067	0.491612	3.15093	1.82801	0.202136	0.369843	Conserved_Hypotheticals
Rv0571c	0.490293	7.01877	1.1142	0.31266	0.491072	Conserved_Hypotheticals
Rv2216	0.487016	6.40842	1.85222	0.19938	0.366069	Conserved_Hypotheticals
Rv2311	0.486705	1.23833	1.36668	0.265847	0.444954	Conserved_Hypotheticals
Rv2036	0.486478	7.80227	0.428241	0.525616	0.678417	Conserved_Hypotheticals
Rv0918	0.486136	3.47027	2.17446	0.166936	0.326177	Conserved_Hypotheticals
Rv2542	0.485893	4.24883	6.3597	0.0274089	0.108267	Conserved_Hypotheticals
Rv3732	0.481821	5.1489	6.02712	0.0309358	0.117319	Conserved_Hypotheticals
Rv2901c	0.477832	5.71861	3.09837	0.104684	0.245617	Conserved_Hypotheticals
Rv3254	0.477811	5.27921	8.27964	0.0143265	0.0778286	Conserved_Hypotheticals
Rv0464c	0.475989	5.56083	1.73154	0.213627	0.383914	Conserved_Hypotheticals
Rv2239c	0.468417	5.52813	3.75616	0.0773335	0.205128	Conserved_Hypotheticals
Rv3491	0.466028	6.68032	2.59149	0.134297	0.283824	Conserved_Hypotheticals
Rv0028	0.465765	3.35185	3.54377	0.085084	0.216843	Conserved_Hypotheticals
Rv0190	0.464925	7.03871	3.81585	0.0753124	0.202367	Conserved_Hypotheticals
Rv3103c	0.462882	3.34952	2.69997	0.127159	0.274307	Conserved_Hypotheticals
Rv3766	0.45376	4.60943	1.62527	0.227303	0.4024	Conserved_Hypotheticals
Rv1930c	0.451405	1.71232	2.65217	0.130244	0.278182	Conserved_Hypotheticals
Rv1904	0.446421	6.2013	1.21537	0.29262	0.469695	Conserved_Hypotheticals
Rv1117	0.445339	6.49612	3.53898	0.0852697	0.2172	Conserved_Hypotheticals
Rv2050	0.442239	6.88203	5.07974	0.0444096	0.146732	Conserved_Hypotheticals
Rv3813c	0.439426	4.93032	1.68198	0.219865	0.392599	Conserved_Hypotheticals
Rv3032A	0.438816	1.5384	2.36712	0.150736	0.306771	Conserved_Hypotheticals
Rv1211	0.438432	7.13453	3.84453	0.0743641	0.20067	Conserved_Hypotheticals
Rv2516c	0.437373	8.08869	0.591152	0.457344	0.626321	Conserved_Hypotheticals
Rv1810	0.436964	6.77397	2.30514	0.15572	0.31223	Conserved_Hypotheticals
aprB	0.434281	7.19884	1.28175	0.280434	0.457718	Conserved_Hypotheticals
Rv3395c	0.43231	3.50848	1.88319	0.195926	0.362108	Conserved_Hypotheticals
Rv1673c	0.43057	3.30808	0.313032	0.586466	0.726276	Conserved_Hypotheticals
Rv0968	0.425726	8.64934	0.263244	0.617531	0.749115	Conserved_Hypotheticals
Rv3354	0.421429	3.97821	3.3781	0.0917989	0.226161	Conserved_Hypotheticals
Rv3613c	0.418648	6.2024	0.708789	0.416866	0.59052	Conserved_Hypotheticals
Rv2556c	0.417396	7.52643	3.24924	0.0974763	0.235783	Conserved_Hypotheticals
Rv0078B	0.41608	5.0559	5.35665	0.0398474	0.136999	Conserved_Hypotheticals
Rv3292	0.412322	5.80568	2.13133	0.170863	0.331125	Conserved_Hypotheticals
Rv1100	0.410397	5.94785	5.1779	0.0427239	0.142955	Conserved_Hypotheticals
Rv3831	0.409963	3.17501	1.0597	0.324271	0.50315	Conserved_Hypotheticals
Rv0434	0.406699	4.5523	1.95385	0.18833	0.351628	Conserved_Hypotheticals
Rv0679c	0.401889	3.50981	1.78012	0.207736	0.376894	Conserved_Hypotheticals
Rv2410c	0.396011	5.16013	4.29025	0.0613395	0.177045	Conserved_Hypotheticals
Rv0365c	0.393492	5.31377	4.60909	0.053698	0.164066	Conserved_Hypotheticals
Rv2468c	0.390438	5.75781	4.36363	0.05947	0.174191	Conserved_Hypotheticals
Rv0811c	0.388508	6.61127	4.79899	0.0496923	0.157562	Conserved_Hypotheticals
Rv1765c	0.388223	4.49739	2.84807	0.118162	0.263785	Conserved_Hypotheticals
Rv1770	0.387664	6.5122	2.80568	0.120653	0.266076	Conserved_Hypotheticals
Rv2018	0.387271	5.75364	1.15826	0.303702	0.480178	Conserved_Hypotheticals
Rv3594	0.383799	3.67479	3.16297	0.10152	0.242219	Conserved_Hypotheticals
Rv1480	0.382183	7.10537	1.74892	0.211495	0.380948	Conserved_Hypotheticals
Rv2313c	0.382079	5.25719	3.24528	0.0976574	0.235783	Conserved_Hypotheticals
Rv3235	0.381949	3.23663	4.32731	0.0603866	0.175683	Conserved_Hypotheticals
Rv2983	0.376918	3.11667	2.57706	0.135284	0.285099	Conserved_Hypotheticals
Rv0421c	0.37514	4.31609	0.890903	0.364478	0.54173	Conserved_Hypotheticals
Rv3243c	0.374203	5.33462	3.61625	0.0823367	0.212927	Conserved_Hypotheticals
Rv0274	0.369916	5.71739	0.706984	0.417443	0.590942	Conserved_Hypotheticals
Rv2304c	0.369845	2.04592	1.05431	0.325453	0.503831	Conserved_Hypotheticals
Rv0074	0.368871	4.98805	2.4133	0.147153	0.301382	Conserved_Hypotheticals
Rv2327	0.367735	6.26627	1.49638	0.245499	0.423095	Conserved_Hypotheticals
Rv0387c	0.36678	4.74322	2.66112	0.129659	0.277432	Conserved_Hypotheticals
Rv0786c	0.36676	4.1526	2.54159	0.13775	0.288758	Conserved_Hypotheticals
Rv3920c	0.363731	6.27797	1.13254	0.308887	0.487037	Conserved_Hypotheticals
Rv3122	0.363297	3.89877	0.218301	0.648992	0.775199	Conserved_Hypotheticals
Rv1486c	0.362838	6.75529	4.31812	0.0606211	0.17585	Conserved_Hypotheticals
Rv2022c	0.360218	5.73832	0.932981	0.353796	0.532602	Conserved_Hypotheticals
Rv0863	0.359337	5.62767	2.2126	0.163559	0.323035	Conserved_Hypotheticals
Rv0909	0.358347	4.885	0.987675	0.340591	0.519308	Conserved_Hypotheticals
Rv2023c	0.355153	2.77239	1.77216	0.208687	0.377761	Conserved_Hypotheticals
Rv0340	0.352696	5.19873	2.99896	0.109796	0.252887	Conserved_Hypotheticals
Rv1898	0.351496	4.58316	3.67077	0.0803412	0.210283	Conserved_Hypotheticals
Rv2314c	0.351292	6.45741	3.26099	0.0969407	0.234714	Conserved_Hypotheticals
Rv3850	0.349817	4.4788	0.986531	0.340859	0.519384	Conserved_Hypotheticals
Rv1645c	0.349733	5.04119	2.27716	0.158039	0.314224	Conserved_Hypotheticals
Rv0372c	0.34971	2.34088	1.43445	0.25494	0.433545	Conserved_Hypotheticals
Rv1628c	0.348728	6.98602	0.977841	0.342911	0.520672	Conserved_Hypotheticals
Rv3394c	0.342391	4.10694	0.846787	0.376203	0.553204	Conserved_Hypotheticals
Rv0276	0.337604	9.11963	0.878446	0.367732	0.544602	Conserved_Hypotheticals
Rv3075c	0.331163	7.15376	1.84352	0.200365	0.367443	Conserved_Hypotheticals
Rv3600c	0.33054	5.44265	1.07014	0.322	0.500662	Conserved_Hypotheticals
Rv2840c	0.329704	7.17951	3.14357	0.102458	0.243438	Conserved_Hypotheticals
Rv2975c	0.327614	4.43795	1.38259	0.263229	0.442254	Conserved_Hypotheticals
Rv2699c	0.327392	5.4146	2.31763	0.154699	0.311102	Conserved_Hypotheticals
Rv3136A	0.322215	3.04201	2.36735	0.150718	0.306771	Conserved_Hypotheticals
Rv0004	0.322206	3.57902	2.87041	0.116874	0.262373	Conserved_Hypotheticals
Rv1976c	0.31328	3.99333	1.15278	0.304795	0.481727	Conserved_Hypotheticals
Rv0887c	0.311917	2.66067	0.552444	0.472107	0.6372	Conserved_Hypotheticals
Rv2827c	0.311198	6.68712	0.678415	0.426744	0.598222	Conserved_Hypotheticals
Rv3364c	0.308846	3.81067	1.08065	0.319737	0.497741	Conserved_Hypotheticals
Rv2638	0.307547	5.28346	1.60239	0.230398	0.40486	Conserved_Hypotheticals
Rv3272	0.307451	6.15138	1.88491	0.195736	0.361913	Conserved_Hypotheticals
Rv0406c	0.305981	4.25695	2.14842	0.169293	0.329132	Conserved_Hypotheticals
Rv1883c	0.300693	6.39971	1.50169	0.244711	0.422351	Conserved_Hypotheticals
Rv2315c	0.298923	6.00823	2.88339	0.116134	0.261453	Conserved_Hypotheticals
Rv0911	0.293131	4.38697	1.16885	0.301602	0.478772	Conserved_Hypotheticals
Rv2469c	0.291209	4.61128	2.83592	0.118869	0.264406	Conserved_Hypotheticals
Rv1864c	0.289443	3.84256	2.36183	0.151154	0.307226	Conserved_Hypotheticals
Rv0776c	0.287688	3.06052	1.39969	0.260457	0.439776	Conserved_Hypotheticals
Rv2015c	0.277926	5.49984	2.6632	0.129524	0.277268	Conserved_Hypotheticals
Rv0443	0.275998	6.02111	1.13166	0.309066	0.487037	Conserved_Hypotheticals
Rv0611c	0.272027	4.44968	1.44398	0.253456	0.432415	Conserved_Hypotheticals
Rv2288	0.266892	3.98537	0.437885	0.521074	0.674866	Conserved_Hypotheticals
Rv2632c	0.266841	4.6694	1.25374	0.285489	0.46247	Conserved_Hypotheticals
Rv2133c	0.263815	6.17832	2.19689	0.164939	0.324143	Conserved_Hypotheticals
Rv1724c	0.262024	3.46176	1.29154	0.278699	0.456314	Conserved_Hypotheticals
Rv0552	0.261851	5.06166	1.29769	0.277615	0.45578	Conserved_Hypotheticals
Rv3521	0.261575	4.84299	0.34892	0.566057	0.71158	Conserved_Hypotheticals
Rv1598c	0.260231	6.11926	2.73923	0.124693	0.271081	Conserved_Hypotheticals
Rv0613c	0.256629	7.33586	0.892789	0.363989	0.541592	Conserved_Hypotheticals
Rv2705c	0.25572	3.37329	1.35204	0.268285	0.44743	Conserved_Hypotheticals
Rv0123	0.254121	3.27677	1.33237	0.271612	0.450394	Conserved_Hypotheticals
Rv2369c	0.249616	1.79675	0.552893	0.471931	0.6372	Conserved_Hypotheticals
Rv0349	0.245097	4.55993	0.270746	0.612618	0.746336	Conserved_Hypotheticals
Rv2257c	0.241128	4.03546	0.581921	0.460792	0.628329	Conserved_Hypotheticals
Rv0333	0.240697	4.43876	0.981036	0.342155	0.520023	Conserved_Hypotheticals
Rv3226c	0.240243	5.02919	0.33016	0.576539	0.718373	Conserved_Hypotheticals
Rv1209	0.23934	5.34857	2.00931	0.182634	0.345477	Conserved_Hypotheticals
Rv2742c	0.238896	4.5079	0.898577	0.362494	0.540045	Conserved_Hypotheticals
Rv1947	0.235037	2.97292	0.746627	0.40506	0.580662	Conserved_Hypotheticals
Rv1147	0.23413	1.72502	1.03989	0.328645	0.506074	Conserved_Hypotheticals
Rv1069c	0.233248	5.02634	0.945517	0.350704	0.529289	Conserved_Hypotheticals
Rv0295c	0.23161	4.79054	0.56128	0.468666	0.634913	Conserved_Hypotheticals
Rv2522c	0.226753	4.72611	1.29008	0.278955	0.456459	Conserved_Hypotheticals
Rv0121c	0.223251	4.1003	0.555726	0.470824	0.636313	Conserved_Hypotheticals
Rv3046c	0.22318	4.91708	0.409354	0.53473	0.684113	Conserved_Hypotheticals
Rv1186c	0.223145	4.99896	0.525829	0.482738	0.647469	Conserved_Hypotheticals
Rv3362c	0.221087	4.32374	0.44101	0.519618	0.673572	Conserved_Hypotheticals
Rv2047c	0.216652	6.29273	1.60986	0.229381	0.404119	Conserved_Hypotheticals
Rv0998	0.216075	6.15897	0.609853	0.450487	0.620694	Conserved_Hypotheticals
Rv3627c	0.215419	7.36644	1.07946	0.31999	0.497973	Conserved_Hypotheticals
Rv1957	0.21429	6.05484	0.0939191	0.764684	0.860479	Conserved_Hypotheticals
Rv0185	0.21348	4.15701	1.05145	0.326081	0.504475	Conserved_Hypotheticals
Rv0739	0.213221	2.00172	0.940079	0.35204	0.530893	Conserved_Hypotheticals
Rv0862c	0.2114	5.36012	0.71909	0.413599	0.587602	Conserved_Hypotheticals
Rv2148c	0.210991	4.43623	0.567814	0.466149	0.632907	Conserved_Hypotheticals
Rv1192	0.210928	7.76005	0.474897	0.504294	0.662532	Conserved_Hypotheticals
Rv3678c	0.21078	6.1638	1.30252	0.276767	0.455111	Conserved_Hypotheticals
Rv1769	0.208701	6.01815	2.03488	0.180082	0.342149	Conserved_Hypotheticals
Rv3031	0.208621	4.7831	0.729812	0.41024	0.58458	Conserved_Hypotheticals
Rv3231c	0.207846	3.11924	0.692247	0.422199	0.594132	Conserved_Hypotheticals
Rv2837c	0.207592	7.09549	1.338	0.270654	0.449638	Conserved_Hypotheticals
Rv1794	0.204677	6.84121	1.06272	0.323612	0.502291	Conserved_Hypotheticals
Rv2738c	0.201412	2.67258	0.692266	0.422193	0.594132	Conserved_Hypotheticals
Rv3363c	0.197008	3.54912	0.39356	0.542586	0.692526	Conserved_Hypotheticals
Rv2733c	0.195775	5.76602	0.450188	0.515384	0.670423	Conserved_Hypotheticals
Rv0036c	0.195312	5.54662	1.80332	0.204998	0.374214	Conserved_Hypotheticals
Rv1301	0.194297	6.27846	0.593504	0.456472	0.625672	Conserved_Hypotheticals
Rv1314c	0.193786	3.75523	0.906665	0.360421	0.538138	Conserved_Hypotheticals
Rv0140	0.193016	5.98226	0.464641	0.508844	0.664647	Conserved_Hypotheticals
Rv1232c	0.188837	5.92202	0.92779	0.355089	0.533332	Conserved_Hypotheticals
Rv2237	0.182337	3.5585	0.590991	0.457403	0.626321	Conserved_Hypotheticals
Rv2821c	0.182041	3.98571	0.189638	0.671211	0.794177	Conserved_Hypotheticals
Rv2267c	0.181759	2.10056	0.118384	0.73695	0.841115	Conserved_Hypotheticals
Rv3008	0.180551	4.70264	0.417204	0.530906	0.681834	Conserved_Hypotheticals
Rv0504c	0.18002	3.8132	0.508232	0.489998	0.652613	Conserved_Hypotheticals
Rv3300c	0.179715	4.55361	0.948121	0.350067	0.528663	Conserved_Hypotheticals
Rv1825	0.173196	4.23421	0.487213	0.498927	0.659311	Conserved_Hypotheticals
Rv1989c	0.172964	5.78376	0.158194	0.698046	0.813331	Conserved_Hypotheticals
Rv3555c	0.169381	3.98739	0.114104	0.741554	0.843294	Conserved_Hypotheticals
Rv2910c	0.168833	4.2415	0.524084	0.48345	0.648224	Conserved_Hypotheticals
Rv0047c	0.168274	7.89113	0.297709	0.595659	0.733452	Conserved_Hypotheticals
Rv2803	0.167904	1.65309	0.648664	0.436789	0.607996	Conserved_Hypotheticals
Rv1535	0.165583	7.40515	0.097397	0.760514	0.858313	Conserved_Hypotheticals
Rv0979c	0.164975	-0.1555	0.108506	0.747723	0.847369	Conserved_Hypotheticals
Rv3099c	0.16358	5.79103	0.411556	0.533652	0.683565	Conserved_Hypotheticals
Rv0597c	0.162865	6.1098	0.48581	0.499533	0.659594	Conserved_Hypotheticals
Rv1422	0.161623	5.59221	0.781159	0.394737	0.570883	Conserved_Hypotheticals
Rv1118c	0.159306	3.29719	0.470087	0.506419	0.663096	Conserved_Hypotheticals
Rv0743c	0.159002	3.7275	0.440543	0.519835	0.673628	Conserved_Hypotheticals
Rv0367c	0.158424	4.77429	0.250129	0.626337	0.756914	Conserved_Hypotheticals
Rv3073c	0.158305	3.67974	0.658457	0.433441	0.604978	Conserved_Hypotheticals
Rv1906c	0.156782	6.14114	0.374974	0.55212	0.698685	Conserved_Hypotheticals
Rv3698	0.155539	4.05494	0.426953	0.526228	0.67858	Conserved_Hypotheticals
Rv1545	0.152919	4.07166	0.700635	0.419481	0.5921	Conserved_Hypotheticals
Rv0163	0.151693	2.75355	0.521868	0.484356	0.648906	Conserved_Hypotheticals
Rv1341	0.149575	4.40421	0.432431	0.523633	0.676888	Conserved_Hypotheticals
Rv3030	0.148929	4.17056	0.488776	0.498253	0.658971	Conserved_Hypotheticals
Rv1532c	0.148542	4.24234	0.258587	0.620625	0.751716	Conserved_Hypotheticals
Rv0813c	0.148368	5.6872	0.441553	0.519366	0.673572	Conserved_Hypotheticals
Rv2809	0.147906	3.53949	0.765434	0.399386	0.574632	Conserved_Hypotheticals
Rv1748	0.146076	3.92657	0.384009	0.547445	0.695752	Conserved_Hypotheticals
Rv2517c	0.144039	6.98755	0.0735887	0.790949	0.877026	Conserved_Hypotheticals
Rv2308	0.141482	3.05425	0.210639	0.654748	0.780112	Conserved_Hypotheticals
Rv2331A	0.141447	3.35494	0.110585	0.745411	0.845488	Conserved_Hypotheticals
Rv2411c	0.1402	6.43866	0.59635	0.45542	0.625253	Conserved_Hypotheticals
Rv2286c	0.139034	3.49226	0.56238	0.468241	0.634658	Conserved_Hypotheticals
Rv3079c	0.138622	4.0808	0.302769	0.592589	0.730809	Conserved_Hypotheticals
Rv2417c	0.137111	5.43951	0.275425	0.609599	0.744537	Conserved_Hypotheticals
Rv1637c	0.135228	4.54079	0.484837	0.499954	0.659934	Conserved_Hypotheticals
Rv2541	0.131834	2.51602	0.3058	0.590767	0.729699	Conserved_Hypotheticals
Rv0141c	0.131008	5.01381	0.625887	0.444744	0.615999	Conserved_Hypotheticals
Rv3785	0.128801	5.69422	0.365745	0.556978	0.70352	Conserved_Hypotheticals
Rv0177	0.12877	5.79988	0.112469	0.743338	0.84439	Conserved_Hypotheticals
Rv1693	0.124344	3.89576	0.153048	0.702731	0.817227	Conserved_Hypotheticals
Rv3861	0.123493	0.505782	0.215728	0.650911	0.776709	Conserved_Hypotheticals
Rv3642c	0.12214	5.63183	0.293313	0.598354	0.734996	Conserved_Hypotheticals
Rv1419	0.12019	5.81501	0.242239	0.631776	0.761145	Conserved_Hypotheticals
Rv2898c	0.120143	2.5981	0.275388	0.609623	0.744537	Conserved_Hypotheticals
Rv1322	0.11336	3.0235	0.468301	0.507212	0.663359	Conserved_Hypotheticals
Rv3847	0.112044	5.30686	0.26922	0.613611	0.746336	Conserved_Hypotheticals
Rv0762c	0.109251	4.8253	0.0457868	0.834279	0.907066	Conserved_Hypotheticals
Rv0540	0.108348	2.45718	0.174369	0.683883	0.804303	Conserved_Hypotheticals
Rv2896c	0.107585	4.67873	0.554315	0.471375	0.636725	Conserved_Hypotheticals
Rv0883c	0.104202	6.15206	0.0396493	0.845615	0.916192	Conserved_Hypotheticals
Rv1191	0.102588	3.89618	0.136186	0.71875	0.827905	Conserved_Hypotheticals
Rv1062	0.102499	3.93333	0.184042	0.675782	0.797593	Conserved_Hypotheticals
Rv2567	0.0959595	6.10401	0.177275	0.681422	0.802229	Conserved_Hypotheticals
Rv2844	0.0955841	4.09063	0.0786902	0.784021	0.873628	Conserved_Hypotheticals
Rv3651	0.094228	5.08134	0.0690791	0.797292	0.882205	Conserved_Hypotheticals
Rv1540	0.0889631	6.28732	0.0744596	0.789748	0.877026	Conserved_Hypotheticals
Rv3126c	0.0888815	2.53705	0.00935987	0.924579	0.957449	Conserved_Hypotheticals
Rv1021	0.088793	4.13713	0.143555	0.711616	0.822882	Conserved_Hypotheticals
Rv2229c	0.0859091	3.80138	0.141734	0.713359	0.824059	Conserved_Hypotheticals
Rv3172c	0.0820342	3.78152	0.139866	0.715161	0.825744	Conserved_Hypotheticals
Rv1048c	0.0799862	6.27478	0.0094022	0.924409	0.957449	Conserved_Hypotheticals
Rv3656c	0.0774322	1.99537	0.113251	0.742483	0.843981	Conserved_Hypotheticals
Rv3242c	0.0771381	3.47945	0.0846735	0.776199	0.868786	Conserved_Hypotheticals
Rv2998	0.0752349	1.459	0.138845	0.716151	0.825744	Conserved_Hypotheticals
Rv2035	0.0748958	7.75083	0.00740309	0.932901	0.962741	Conserved_Hypotheticals
Rv0502	0.0732762	8.17551	0.0794026	0.783073	0.87342	Conserved_Hypotheticals
Rv0078A	0.0730082	6.16422	0.110117	0.745929	0.845739	Conserved_Hypotheticals
Rv3909	0.0678923	6.3772	0.101376	0.755844	0.854282	Conserved_Hypotheticals
Rv1887	0.0672317	7.72621	0.0655993	0.802341	0.885522	Conserved_Hypotheticals
Rv2307D	0.061822	2.91937	0.0866704	0.773655	0.867588	Conserved_Hypotheticals
Rv1891	0.0597417	6.64177	0.0247818	0.877619	0.932583	Conserved_Hypotheticals
Rv3072c	0.0585117	2.67563	0.0603252	0.810274	0.891584	Conserved_Hypotheticals
Rv1289	0.0581555	4.77958	0.0687586	0.797752	0.882508	Conserved_Hypotheticals
Rv2472	0.0501157	4.82053	0.0203232	0.889084	0.938083	Conserved_Hypotheticals
Rv2661c	0.0487749	1.86524	0.0143036	0.906848	0.947769	Conserved_Hypotheticals
Rv2307B	0.0486731	2.78246	0.0652638	0.802835	0.885656	Conserved_Hypotheticals
Rv3005c	0.0451032	6.89464	0.0160657	0.901308	0.94572	Conserved_Hypotheticals
Rv2186c	0.0448052	3.91782	0.0293529	0.866919	0.926848	Conserved_Hypotheticals
Rv3769	0.0443801	5.32193	0.0570879	0.815328	0.894243	Conserved_Hypotheticals
Rv3493c	0.0431847	3.88005	0.0140068	0.907815	0.94811	Conserved_Hypotheticals
Rv1025	0.0426586	3.40623	0.0193959	0.891626	0.939304	Conserved_Hypotheticals
Rv1321	0.0419166	4.73622	0.0571973	0.815155	0.894243	Conserved_Hypotheticals
Rv1444c	0.0416338	4.46474	0.0526845	0.822454	0.899565	Conserved_Hypotheticals
Rv0481c	0.0415038	3.16047	0.0151547	0.904132	0.946612	Conserved_Hypotheticals
Rv2024c	0.0414865	4.97022	0.0388983	0.847064	0.916633	Conserved_Hypotheticals
Rv0525	0.0411283	5.19969	0.0343482	0.856169	0.921789	Conserved_Hypotheticals
Rv0610c	0.0381638	4.51538	0.02955	0.866478	0.926793	Conserved_Hypotheticals
Rv3786c	0.0342989	4.25473	0.0388628	0.847133	0.916633	Conserved_Hypotheticals
Rv3190c	0.0331101	4.82032	0.0146098	0.905862	0.947155	Conserved_Hypotheticals
Rv3626c	0.0318213	6.11643	0.0158569	0.901948	0.945771	Conserved_Hypotheticals
Rv3822	0.0317873	6.63137	0.00947122	0.924133	0.957405	Conserved_Hypotheticals
Rv1278	0.0283519	6.13872	0.0150446	0.904479	0.946612	Conserved_Hypotheticals
Rv1006	0.0279795	7.47865	0.0138211	0.908425	0.948294	Conserved_Hypotheticals
Rv1919c	0.0235514	4.68308	0.0123956	0.913254	0.95174	Conserved_Hypotheticals
Rv1977	0.0234851	5.84234	0.0206193	0.888285	0.937667	Conserved_Hypotheticals
Rv0579	0.0208831	5.97037	0.00732049	0.933275	0.962884	Conserved_Hypotheticals
Rv3033	0.0191696	2.57597	0.00415651	0.949693	0.973266	Conserved_Hypotheticals
Rv1924c	0.0184855	4.63267	0.00432981	0.948656	0.972414	Conserved_Hypotheticals
Rv1052	0.0142602	4.05746	0.00462055	0.946963	0.971476	Conserved_Hypotheticals
Rv1804c	0.0141973	2.3857	0.00323761	0.955593	0.976573	Conserved_Hypotheticals
Rv2256c	0.0140723	8.33375	0.0016456	0.968332	0.983663	Conserved_Hypotheticals
Rv0025	0.0122697	4.14543	0.00560741	0.941584	0.96851	Conserved_Hypotheticals
Rv2135c	0.0100347	5.18387	0.00177693	0.967093	0.983035	Conserved_Hypotheticals
Rv1290c	0.0100167	4.20941	0.00251297	0.960872	0.980345	Conserved_Hypotheticals
Rv2826c	0.00969984	5.66857	0.000700314	0.979337	0.986948	Conserved_Hypotheticals
Rv1766	0.00964822	5.07294	0.000950758	0.975926	0.986642	Conserved_Hypotheticals
Rv0299	0.00606679	6.18389	0.000243408	0.987817	0.993256	Conserved_Hypotheticals
Rv2630	0.00418343	6.54712	6.4921e-05	0.993708	0.997305	Conserved_Hypotheticals
Rv2663	0.00399527	3.91451	4.71045e-05	0.994641	0.997408	Conserved_Hypotheticals
Rv0804	0.00343329	3.59501	0.000227216	0.98823	0.993308	Conserved_Hypotheticals
Rv3492c	0.00233362	3.29225	5.60406e-05	0.994154	0.997305	Conserved_Hypotheticals
Rv3780	0.00109533	5.53881	4.6472e-05	0.994677	0.997408	Conserved_Hypotheticals
Rv0209	-0.000793803	5.15438	1.8383e-05	0.996652	0.998869	Conserved_Hypotheticals
Rv3311	-0.000796451	4.6148	7.39708e-06	0.997876	0.999096	Conserved_Hypotheticals
Rv1727	-0.00140392	2.97657	2.97613e-06	0.998653	0.999284	Conserved_Hypotheticals
Rv2468A	-0.00306936	4.2209	0.000209199	0.988706	0.993308	Conserved_Hypotheticals
Rv0433	-0.00380675	5.71766	0.000214541	0.988563	0.993308	Conserved_Hypotheticals
Rv0530	-0.00588287	6.54481	0.00112834	0.973775	0.985677	Conserved_Hypotheticals
Rv1171	-0.00841476	4.63016	0.000845402	0.977298	0.98675	Conserved_Hypotheticals
Rv0543c	-0.00917612	6.09232	0.00269486	0.959482	0.979493	Conserved_Hypotheticals
Rv2248	-0.0103334	4.61311	0.000886869	0.976748	0.98675	Conserved_Hypotheticals
Rv1836c	-0.0150062	7.18118	0.00479541	0.945971	0.970936	Conserved_Hypotheticals
Rv0192	-0.0172237	6.70806	0.0100142	0.921997	0.956588	Conserved_Hypotheticals
Rv2515c	-0.0194959	6.27465	0.000832999	0.977465	0.98675	Conserved_Hypotheticals
Rv1728c	-0.0207796	4.18143	0.00410563	0.950001	0.973321	Conserved_Hypotheticals
Rv1830	-0.0216351	6.47172	0.00357141	0.953363	0.974923	Conserved_Hypotheticals
Rv2172c	-0.022238	6.51983	0.0101964	0.921293	0.95634	Conserved_Hypotheticals
Rv0201c	-0.0262193	5.32705	0.023769	0.880124	0.934123	Conserved_Hypotheticals
Rv0906	-0.0269492	5.41631	0.0170156	0.89845	0.942936	Conserved_Hypotheticals
Rv1413	-0.0305312	3.49893	0.0229206	0.882265	0.934962	Conserved_Hypotheticals
Rv1831	-0.0314338	8.20414	0.00408011	0.950157	0.973321	Conserved_Hypotheticals
Rv3038c	-0.0327776	5.9705	0.00957609	0.923716	0.957201	Conserved_Hypotheticals
Rv2819c	-0.0327992	4.19091	0.0160025	0.901502	0.94572	Conserved_Hypotheticals
Rv3337	-0.0334303	6.81716	0.0130095	0.911141	0.950544	Conserved_Hypotheticals
Rv3686c	-0.0344078	5.76529	0.00462569	0.946934	0.971476	Conserved_Hypotheticals
Rv1372	-0.0351799	4.16461	0.0189734	0.892805	0.939697	Conserved_Hypotheticals
Rv0313	-0.0362035	8.09356	0.00878386	0.926929	0.959254	Conserved_Hypotheticals
Rv1061	-0.0370193	4.50356	0.0274961	0.871154	0.92991	Conserved_Hypotheticals
Rv2777c	-0.0388966	6.54186	0.0345482	0.855756	0.921727	Conserved_Hypotheticals
Rv0500A	-0.0404534	5.96463	0.030434	0.864517	0.926164	Conserved_Hypotheticals
Rv2991	-0.0412568	4.87722	0.0514311	0.824539	0.900186	Conserved_Hypotheticals
Rv2578c	-0.0444242	3.75215	0.0060053	0.939551	0.967257	Conserved_Hypotheticals
Rv0356c	-0.0447523	3.03161	0.0301658	0.865109	0.926164	Conserved_Hypotheticals
Rv3195	-0.0455917	4.46564	0.0722038	0.792874	0.87834	Conserved_Hypotheticals
Rv2147c	-0.0461877	7.08687	0.00962453	0.923524	0.957201	Conserved_Hypotheticals
Rv2820c	-0.0501553	3.78251	0.0208878	0.887566	0.937667	Conserved_Hypotheticals
Rv2474c	-0.0526526	3.88437	0.0104975	0.920143	0.955686	Conserved_Hypotheticals
Rv2795c	-0.0540666	5.23769	0.0413112	0.84246	0.913659	Conserved_Hypotheticals
Rv0745	-0.0549776	-0.579727	0.0126432	0.912395	0.951263	Conserved_Hypotheticals
Rv1868	-0.0551355	5.11865	0.128789	0.726137	0.833583	Conserved_Hypotheticals
Rv0312	-0.0555432	4.91223	0.0572758	0.815031	0.894243	Conserved_Hypotheticals
Rv0799c	-0.0557062	4.25024	0.0375531	0.849695	0.917733	Conserved_Hypotheticals
Rv2481c	-0.0566515	0.999028	0.0237021	0.880291	0.934123	Conserved_Hypotheticals
Rv1590	-0.0617694	4.1262	0.0598855	0.810952	0.892123	Conserved_Hypotheticals
Rv1073	-0.0622413	7.86733	0.0470477	0.832051	0.90527	Conserved_Hypotheticals
Rv0034	-0.0626679	0.926105	0.0238901	0.879821	0.934122	Conserved_Hypotheticals
Rv0298	-0.06431	6.51931	0.0303217	0.864764	0.926164	Conserved_Hypotheticals
Rv3222c	-0.066991	6.75822	0.0478432	0.830661	0.904582	Conserved_Hypotheticals
Rv3267	-0.0684667	7.43223	0.121764	0.733381	0.838453	Conserved_Hypotheticals
Rv2407	-0.070247	2.23315	0.0541965	0.819973	0.897678	Conserved_Hypotheticals
Rv2298	-0.0705564	5.77799	0.13447	0.720443	0.829252	Conserved_Hypotheticals
Rv0381c	-0.0723161	4.81726	0.0495608	0.827701	0.902347	Conserved_Hypotheticals
Rv3190A	-0.0748173	4.02915	0.064451	0.804038	0.886159	Conserved_Hypotheticals
Rv2683	-0.0754922	4.31404	0.153926	0.701925	0.816848	Conserved_Hypotheticals
Rv1354c	-0.0767581	2.78258	0.119708	0.735546	0.839916	Conserved_Hypotheticals
Rv0698	-0.0824096	2.18554	0.0900921	0.769371	0.864081	Conserved_Hypotheticals
Rv3717	-0.0861442	4.7435	0.0155234	0.902979	0.946433	Conserved_Hypotheticals
Rv2694c	-0.0871647	8.63168	0.04042	0.844144	0.915276	Conserved_Hypotheticals
Rv2079	-0.088157	4.30688	0.233112	0.638209	0.766756	Conserved_Hypotheticals
Rv1558	-0.0885345	4.95981	0.347667	0.566744	0.711637	Conserved_Hypotheticals
Rv2822c	-0.0905219	3.19386	0.0379346	0.848944	0.91713	Conserved_Hypotheticals
Rv0061c	-0.0939922	5.87218	0.13016	0.72475	0.832394	Conserved_Hypotheticals
Rv1870c	-0.095974	7.204	0.0329188	0.859158	0.92375	Conserved_Hypotheticals
Rv2360c	-0.0993071	3.91632	0.155362	0.700613	0.816122	Conserved_Hypotheticals
Rv1443c	-0.0994649	5.27068	0.15198	0.703714	0.818025	Conserved_Hypotheticals
Rv2307A	-0.100349	-0.0259506	0.110864	0.758946	0.856747	Conserved_Hypotheticals
Rv3081	-0.104608	5.01987	0.0620875	0.807584	0.889654	Conserved_Hypotheticals
TB18.5	-0.105931	5.15979	0.169675	0.68791	0.806204	Conserved_Hypotheticals
Rv0787A	-0.116721	3.73236	0.332689	0.575102	0.718198	Conserved_Hypotheticals
Rv2240c	-0.117277	4.24173	0.386437	0.546202	0.695752	Conserved_Hypotheticals
Rv2731	-0.117819	7.0005	0.250108	0.626351	0.756914	Conserved_Hypotheticals
Rv2418c	-0.120545	4.11352	0.238433	0.63444	0.762999	Conserved_Hypotheticals
Rv2854	-0.12075	3.29814	0.312631	0.586703	0.72638	Conserved_Hypotheticals
Rv2205c	-0.121441	4.20641	0.451195	0.514923	0.670007	Conserved_Hypotheticals
Rv2230c	-0.121879	4.76514	0.460792	0.510571	0.666282	Conserved_Hypotheticals
Rv3205c	-0.124309	7.14461	0.241029	0.632621	0.761624	Conserved_Hypotheticals
Rv0029	-0.12448	5.65834	0.55578	0.470803	0.636313	Conserved_Hypotheticals
Rv2044c	-0.125341	1.2421	0.269793	0.613238	0.746336	Conserved_Hypotheticals
Rv1366A	-0.126149	3.28173	0.169953	0.68767	0.806187	Conserved_Hypotheticals
Rv3376	-0.128757	5.89569	0.165444	0.691598	0.808853	Conserved_Hypotheticals
Rv0566c	-0.13027	3.35523	0.161198	0.695354	0.810849	Conserved_Hypotheticals
Rv2774c	-0.134833	4.07544	0.696485	0.420823	0.59325	Conserved_Hypotheticals
Rv1978	-0.136554	4.13801	0.111893	0.743969	0.844619	Conserved_Hypotheticals
Rv3421c	-0.136591	5.28683	0.625416	0.444911	0.61605	Conserved_Hypotheticals
Rv3906c	-0.136699	4.76979	0.0743539	0.789893	0.877026	Conserved_Hypotheticals
Rv2712c	-0.137464	4.48414	0.657876	0.433638	0.605029	Conserved_Hypotheticals
Rv3672c	-0.140335	5.20379	0.49476	0.495688	0.656859	Conserved_Hypotheticals
Rv2049c	-0.143512	2.80199	0.335626	0.573444	0.717069	Conserved_Hypotheticals
Rv2714	-0.150347	6.53144	0.25177	0.625219	0.756316	Conserved_Hypotheticals
Rv0885	-0.15328	8.28472	0.0847537	0.776096	0.868786	Conserved_Hypotheticals
Rv3691	-0.162271	4.01699	0.440942	0.519649	0.673572	Conserved_Hypotheticals
Rv3179	-0.163207	3.9715	0.115112	0.740461	0.842637	Conserved_Hypotheticals
Rv3768	-0.16785	2.09226	0.341117	0.570369	0.71473	Conserved_Hypotheticals
Rv2954c	-0.170946	5.60961	0.738499	0.407551	0.582146	Conserved_Hypotheticals
Rv2323c	-0.171229	4.64576	0.268942	0.613792	0.746336	Conserved_Hypotheticals
Rv0263c	-0.173418	6.05208	0.303594	0.592092	0.730715	Conserved_Hypotheticals
Rv0466	-0.178538	5.47152	0.868254	0.370428	0.546888	Conserved_Hypotheticals
Rv2114	-0.180298	3.64432	0.710178	0.416423	0.59052	Conserved_Hypotheticals
Rv3897c	-0.180956	4.85727	1.16302	0.302755	0.47996	Conserved_Hypotheticals
Rv1084	-0.18105	6.99614	0.506282	0.490815	0.653136	Conserved_Hypotheticals
Rv0759c	-0.185636	3.98365	0.884893	0.366043	0.543023	Conserved_Hypotheticals
Rv1874	-0.185814	5.68506	0.61993	0.446863	0.618033	Conserved_Hypotheticals
Rv1875	-0.187705	6.62604	0.170113	0.687532	0.806187	Conserved_Hypotheticals
Rv3440c	-0.188234	3.63497	0.710335	0.416373	0.59052	Conserved_Hypotheticals
Rv3912	-0.191438	3.3584	1.34176	0.270016	0.44905	Conserved_Hypotheticals
Rv2305	-0.193218	3.93025	0.500665	0.49318	0.654815	Conserved_Hypotheticals
Rv0460	-0.193866	3.67876	0.264202	0.616898	0.74873	Conserved_Hypotheticals
Rv0647c	-0.194095	5.91665	0.457613	0.512005	0.667124	Conserved_Hypotheticals
Rv0448c	-0.19819	0.978836	0.340261	0.570846	0.714992	Conserved_Hypotheticals
Rv1045	-0.2024	3.73924	0.405397	0.536678	0.686092	Conserved_Hypotheticals
Rv3438	-0.205588	4.22014	1.21918	0.2919	0.469174	Conserved_Hypotheticals
Rv0030	-0.205748	3.34251	1.08474	0.318861	0.497356	Conserved_Hypotheticals
Rv1225c	-0.208599	4.03971	1.22475	0.290853	0.467967	Conserved_Hypotheticals
Rv2297	-0.208608	4.63535	1.0361	0.32949	0.506647	Conserved_Hypotheticals
Rv1823	-0.209102	4.35184	1.13234	0.308927	0.487037	Conserved_Hypotheticals
Rv1632c	-0.211624	3.73467	0.49661	0.4949	0.656034	Conserved_Hypotheticals
Rv2365c	-0.2151	3.71808	0.694272	0.421541	0.593733	Conserved_Hypotheticals
Rv3333c	-0.216833	2.5627	0.827829	0.381418	0.557909	Conserved_Hypotheticals
Rv3258c	-0.21785	5.69475	0.384339	0.547276	0.695752	Conserved_Hypotheticals
Rv0059	-0.218377	1.96259	0.262845	0.617794	0.749243	Conserved_Hypotheticals
Rv2226	-0.219147	5.4883	0.592223	0.456946	0.626142	Conserved_Hypotheticals
Rv0941c	-0.221767	5.73899	0.43503	0.522411	0.676099	Conserved_Hypotheticals
Rv3040c	-0.221877	4.22302	0.830788	0.380597	0.557138	Conserved_Hypotheticals
Rv3770c	-0.224498	3.77375	1.97279	0.18636	0.350153	Conserved_Hypotheticals
Rv0750	-0.226139	5.78696	0.770848	0.397776	0.574013	Conserved_Hypotheticals
Rv2735c	-0.226937	2.52295	1.45301	0.252061	0.43078	Conserved_Hypotheticals
Rv1414	-0.227672	1.63616	0.492285	0.496746	0.657614	Conserved_Hypotheticals
Rv1044	-0.228615	4.14974	0.130661	0.724246	0.832374	Conserved_Hypotheticals
Rv1944c	-0.229277	3.21329	1.21829	0.292068	0.469285	Conserved_Hypotheticals
Rv2414c	-0.230324	5.63626	0.891027	0.364446	0.54173	Conserved_Hypotheticals
Rv0210	-0.231075	4.23905	0.841376	0.377681	0.554664	Conserved_Hypotheticals
Rv2293c	-0.231679	2.73417	0.743874	0.405901	0.580662	Conserved_Hypotheticals
Rv1125	-0.233662	3.5313	1.30135	0.276972	0.455129	Conserved_Hypotheticals
Rv2312	-0.235372	2.22064	0.269607	0.613359	0.746336	Conserved_Hypotheticals
Rv2367c	-0.236421	5.47837	0.672363	0.428757	0.600335	Conserved_Hypotheticals
Rv3818	-0.236808	5.2495	2.26147	0.159358	0.316233	Conserved_Hypotheticals
Rv2798c	-0.240579	3.05429	1.44119	0.253889	0.43272	Conserved_Hypotheticals
Rv1262c	-0.241328	4.3341	2.29602	0.156471	0.312647	Conserved_Hypotheticals
Rv0330c	-0.246809	4.01263	0.165387	0.691647	0.808853	Conserved_Hypotheticals
Rv0690c	-0.250801	5.60801	1.32425	0.273	0.450697	Conserved_Hypotheticals
Rv3463	-0.252745	4.64173	0.339663	0.57118	0.714992	Conserved_Hypotheticals
Rv1190	-0.253277	2.17252	0.243564	0.630855	0.760614	Conserved_Hypotheticals
Rv0184	-0.254298	4.75	2.4189	0.146726	0.300672	Conserved_Hypotheticals
Rv1421	-0.256054	5.23266	2.56062	0.13642	0.28689	Conserved_Hypotheticals
Rv2565	-0.257499	5.39612	1.8741	0.196931	0.362976	Conserved_Hypotheticals
Rv3510c	-0.259143	3.70068	0.829976	0.380822	0.557209	Conserved_Hypotheticals
Rv2787	-0.260267	2.87131	1.75742	0.210461	0.379951	Conserved_Hypotheticals
Rv0966c	-0.262626	5.19371	1.08514	0.318777	0.497356	Conserved_Hypotheticals
Rv2059	-0.264819	4.18066	2.18303	0.166169	0.325483	Conserved_Hypotheticals
Rv2990c	-0.272114	7.59934	0.406049	0.536356	0.685865	Conserved_Hypotheticals
Rv2728c	-0.273016	4.46128	1.86812	0.197597	0.364063	Conserved_Hypotheticals
Rv3678A	-0.274984	4.48683	2.01711	0.181851	0.344269	Conserved_Hypotheticals
Rv3361c	-0.275301	2.95053	0.294253	0.597775	0.734534	Conserved_Hypotheticals
Rv2078	-0.278602	2.05507	1.62216	0.22772	0.402988	Conserved_Hypotheticals
Rv0785	-0.283135	4.36235	3.00254	0.109607	0.25273	Conserved_Hypotheticals
Rv2184c	-0.287297	5.7451	2.91571	0.114317	0.259329	Conserved_Hypotheticals
Rv3819	-0.289514	2.44716	1.01199	0.334952	0.512861	Conserved_Hypotheticals
Rv2525c	-0.290018	4.86902	1.61177	0.229122	0.404105	Conserved_Hypotheticals
Rv2797c	-0.295373	3.72984	2.65477	0.130074	0.277944	Conserved_Hypotheticals
Rv0767c	-0.296166	7.38498	0.148433	0.707009	0.819585	Conserved_Hypotheticals
Rv3662c	-0.297535	4.39148	0.386068	0.54639	0.695752	Conserved_Hypotheticals
Rv3719	-0.301912	6.30839	1.1624	0.302879	0.479997	Conserved_Hypotheticals
Rv2664	-0.303772	5.94298	0.150969	0.704648	0.818596	Conserved_Hypotheticals
Rv2908c	-0.305048	3.38187	2.48187	0.14203	0.293965	Conserved_Hypotheticals
Rv0104	-0.30624	3.98849	0.832733	0.380059	0.557013	Conserved_Hypotheticals
Rv1205	-0.306759	4.39163	1.63432	0.226094	0.400995	Conserved_Hypotheticals
Rv3212	-0.307268	7.63968	1.71821	0.215282	0.386157	Conserved_Hypotheticals
Rv1434	-0.307941	1.19069	0.823077	0.382743	0.558642	Conserved_Hypotheticals
Rv2387	-0.308505	4.10174	2.6218	0.132253	0.280993	Conserved_Hypotheticals
Rv0775	-0.313129	5.16706	2.11058	0.172794	0.333371	Conserved_Hypotheticals
Rv2183c	-0.313287	4.44185	3.71822	0.0786525	0.206779	Conserved_Hypotheticals
Rv2271	-0.314767	3.07157	1.28584	0.279708	0.456846	Conserved_Hypotheticals
Rv0122	-0.31497	2.79497	1.39027	0.261978	0.441185	Conserved_Hypotheticals
Rv2478c	-0.315447	2.44431	2.07293	0.17637	0.338105	Conserved_Hypotheticals
Rv2631	-0.318567	6.2773	0.449491	0.515703	0.670582	Conserved_Hypotheticals
Rv0390	-0.318762	4.00046	0.847496	0.37601	0.553204	Conserved_Hypotheticals
Rv0826	-0.319573	6.53524	0.177966	0.68084	0.801942	Conserved_Hypotheticals
Rv3098c	-0.32176	4.0074	0.588717	0.458249	0.627022	Conserved_Hypotheticals
Rv3304	-0.325496	3.18254	1.0917	0.317382	0.496051	Conserved_Hypotheticals
Rv1571	-0.326623	2.29934	0.620411	0.446691	0.617975	Conserved_Hypotheticals
Rv3415c	-0.331226	3.00569	3.60673	0.0826912	0.213611	Conserved_Hypotheticals
Rv1060	-0.331273	4.67617	1.11425	0.31265	0.491072	Conserved_Hypotheticals
Rv1111c	-0.333009	5.11806	2.50419	0.140411	0.291759	Conserved_Hypotheticals
Rv0942	-0.335142	-0.923855	0.130277	0.724633	0.832394	Conserved_Hypotheticals
Rv2566	-0.335987	5.05409	3.91578	0.0720708	0.197167	Conserved_Hypotheticals
Rv1276c	-0.338594	1.10439	3.07879	0.105668	0.246783	Conserved_Hypotheticals
Rv0329c	-0.338964	2.09041	0.166386	0.690772	0.808227	Conserved_Hypotheticals
Rv2390c	-0.339381	4.6757	1.22751	0.290337	0.467454	Conserved_Hypotheticals
Rv3094c	-0.342114	6.52519	0.515417	0.487011	0.650627	Conserved_Hypotheticals
Rv3612c	-0.356906	5.44969	0.57984	0.461576	0.62908	Conserved_Hypotheticals
Rv3268	-0.358475	6.23467	3.16105	0.101612	0.242318	Conserved_Hypotheticals
Rv0756c	-0.359401	5.65296	2.837	0.118806	0.264406	Conserved_Hypotheticals
Rv0965c	-0.360171	3.25892	2.9003	0.115179	0.260414	Conserved_Hypotheticals
Rv2337c	-0.360321	4.25112	3.88209	0.0731442	0.198681	Conserved_Hypotheticals
Rv1685c	-0.36469	1.97084	4.16339	0.0647427	0.18322	Conserved_Hypotheticals
Rv2264c	-0.365481	5.12944	3.72629	0.0783697	0.206336	Conserved_Hypotheticals
Rv1546	-0.366467	4.04328	5.58349	0.0365245	0.129707	Conserved_Hypotheticals
Rv3577	-0.367026	3.30399	2.60126	0.133634	0.282877	Conserved_Hypotheticals
Rv3788	-0.370253	2.9575	1.52717	0.240979	0.41819	Conserved_Hypotheticals
Rv1780	-0.38017	4.46352	2.33727	0.153111	0.30935	Conserved_Hypotheticals
Rv1366	-0.380646	2.202	2.62843	0.131811	0.28052	Conserved_Hypotheticals
Rv0822c	-0.38287	6.76136	3.39655	0.0910196	0.225593	Conserved_Hypotheticals
Rv2413c	-0.386156	4.25856	3.46664	0.0881325	0.221471	Conserved_Hypotheticals
Rv3422c	-0.392565	4.34372	4.65472	0.0527009	0.162483	Conserved_Hypotheticals
Rv1339	-0.393218	5.92596	2.15325	0.168852	0.328975	Conserved_Hypotheticals
Rv2970A	-0.396205	1.43257	3.14486	0.102395	0.243438	Conserved_Hypotheticals
Rv2929	-0.397514	2.52488	1.00943	0.335538	0.513178	Conserved_Hypotheticals
Rv2805	-0.401179	1.72598	2.1078	0.173055	0.333739	Conserved_Hypotheticals
Rv0634A	-0.414493	4.65862	7.97888	0.0157783	0.0816073	Conserved_Hypotheticals
Rv3586	-0.417014	3.98176	3.34507	0.0932145	0.228843	Conserved_Hypotheticals
Rv3517	-0.420518	2.25578	0.504304	0.491645	0.653473	Conserved_Hypotheticals
Rv3900c	-0.422239	5.57658	3.1949	0.0999994	0.239711	Conserved_Hypotheticals
Rv3071	-0.423986	3.77566	3.82614	0.0749705	0.201791	Conserved_Hypotheticals
Rv3035	-0.425967	4.82682	3.55067	0.0848176	0.216518	Conserved_Hypotheticals
Rv2423	-0.427795	2.91518	3.67499	0.080189	0.210004	Conserved_Hypotheticals
Rv2644c	-0.428556	0.243029	0.37888	0.550089	0.697253	Conserved_Hypotheticals
Rv3259	-0.430711	2.31324	2.97534	0.111056	0.254978	Conserved_Hypotheticals
Rv2573	-0.434489	1.90789	2.70296	0.126969	0.274211	Conserved_Hypotheticals
Rv1948c	-0.435943	1.68318	4.9958	0.045915	0.149318	Conserved_Hypotheticals
Rv2401	-0.438268	-0.288887	1.42193	0.256909	0.436111	Conserved_Hypotheticals
Rv1154c	-0.439533	4.52974	0.812691	0.385662	0.562038	Conserved_Hypotheticals
Rv2762c	-0.440083	3.22937	2.62154	0.13227	0.280993	Conserved_Hypotheticals
Rv0857	-0.448524	5.41832	2.77582	0.122448	0.268413	Conserved_Hypotheticals
Rv3896c	-0.450532	6.10145	6.29725	0.028033	0.11	Conserved_Hypotheticals
Rv0496	-0.451289	6.01438	5.49664	0.0377558	0.13269	Conserved_Hypotheticals
Rv3707c	-0.453249	4.42457	4.7815	0.0500458	0.15783	Conserved_Hypotheticals
Rv0345	-0.455021	3.71704	5.93151	0.0320484	0.119816	Conserved_Hypotheticals
Rv2706c	-0.455145	0.0372776	1.10999	0.313536	0.491959	Conserved_Hypotheticals
Rv0523c	-0.455535	2.67818	2.31141	0.155207	0.311581	Conserved_Hypotheticals
Rv1896c	-0.457913	4.55572	1.40863	0.259023	0.43829	Conserved_Hypotheticals
Rv3015c	-0.459771	4.28862	6.67448	0.0245045	0.103228	Conserved_Hypotheticals
Rv2808	-0.460149	2.08425	2.83241	0.119075	0.264561	Conserved_Hypotheticals
Rv3748	-0.46016	2.90292	5.31945	0.0404263	0.138054	Conserved_Hypotheticals
Rv2529	-0.463417	2.08572	5.81338	0.03349	0.122788	Conserved_Hypotheticals
Rv1439c	-0.465913	3.58801	3.35722	0.0926905	0.227792	Conserved_Hypotheticals
Rv0856	-0.465914	5.07674	7.06657	0.0213836	0.0951542	Conserved_Hypotheticals
Rv0784	-0.467332	4.29632	7.26148	0.0200093	0.0920583	Conserved_Hypotheticals
Rv1277	-0.470933	5.2205	1.78774	0.206832	0.37554	Conserved_Hypotheticals
Rv2717c	-0.471639	2.87898	2.9019	0.115089	0.260414	Conserved_Hypotheticals
Rv3716c	-0.477713	5.74698	3.80298	0.0757424	0.202745	Conserved_Hypotheticals
Rv3047c	-0.485765	2.85356	5.00985	0.0456587	0.148934	Conserved_Hypotheticals
Rv0749A	-0.487035	3.48757	6.42652	0.0267595	0.107174	Conserved_Hypotheticals
Rv1847	-0.488696	4.46709	1.2413	0.287774	0.464754	Conserved_Hypotheticals
Rv1684	-0.491954	2.67549	7.15664	0.020735	0.093883	Conserved_Hypotheticals
Rv2132	-0.493389	3.04332	8.15523	0.014907	0.0785988	Conserved_Hypotheticals
Rv3898c	-0.496835	4.55543	3.30047	0.0951686	0.231961	Conserved_Hypotheticals
Rv3863	-0.502821	6.9532	1.52455	0.241359	0.418246	Conserved_Hypotheticals
Rv2514c	-0.502929	2.98182	0.985086	0.341199	0.519735	Conserved_Hypotheticals
Rv3188	-0.503895	4.14815	0.58259	0.460541	0.628329	Conserved_Hypotheticals
Rv1513	-0.50869	4.82562	4.28025	0.0615997	0.177473	Conserved_Hypotheticals
Rv0825c	-0.512904	4.15758	3.00264	0.109601	0.25273	Conserved_Hypotheticals
Rv0057	-0.526094	3.64903	2.28147	0.157679	0.313773	Conserved_Hypotheticals
Rv1691	-0.527101	4.12605	9.46465	0.00995184	0.0635099	Conserved_Hypotheticals
Rv0498	-0.531753	4.29258	4.47694	0.0567167	0.169587	Conserved_Hypotheticals
Rv3096	-0.533343	5.55453	3.14586	0.102347	0.243438	Conserved_Hypotheticals
Rv3845	-0.537372	1.14028	2.7102	0.12651	0.273846	Conserved_Hypotheticals
Rv0926c	-0.539112	5.11842	2.46158	0.143522	0.296667	Conserved_Hypotheticals
Rv3129	-0.54177	0.98183	5.86729	0.0328227	0.121467	Conserved_Hypotheticals
Rv3528c	-0.542812	4.44723	3.37481	0.0919386	0.226179	Conserved_Hypotheticals
Rv3856c	-0.544306	5.76962	3.99193	0.0697144	0.192556	Conserved_Hypotheticals
Rv1056	-0.545232	4.21081	8.86218	0.0119405	0.0698078	Conserved_Hypotheticals
Rv2974c	-0.549296	4.23643	11.0159	0.00639065	0.0491779	Conserved_Hypotheticals
Rv2778c	-0.549678	5.23808	8.84582	0.0120007	0.0698278	Conserved_Hypotheticals
Rv2331	-0.551746	4.34215	0.938858	0.352341	0.530938	Conserved_Hypotheticals
Rv0836c	-0.553453	6.18771	0.0924934	0.766417	0.861902	Conserved_Hypotheticals
Rv2862c	-0.553833	4.30977	2.8213	0.119728	0.265157	Conserved_Hypotheticals
Rv1950c	-0.566416	3.3941	5.14392	0.0432986	0.144268	Conserved_Hypotheticals
Rv3360	-0.570881	2.1839	2.25061	0.16028	0.317616	Conserved_Hypotheticals
Rv2179c	-0.575908	2.63309	3.31385	0.0945769	0.231112	Conserved_Hypotheticals
Rv1914c	-0.57607	2.69688	6.51774	0.0259022	0.106164	Conserved_Hypotheticals
Rv2689c	-0.578225	4.3874	1.5915	0.231891	0.40688	Conserved_Hypotheticals
Rv1975	-0.578258	2.14869	1.35127	0.268415	0.447483	Conserved_Hypotheticals
Rv2707	-0.578846	7.28559	1.53277	0.24017	0.417091	Conserved_Hypotheticals
Rv1204c	-0.580326	5.10166	12.9979	0.00380421	0.0386775	Conserved_Hypotheticals
Rv3054c	-0.580733	5.94794	0.249092	0.627045	0.757175	Conserved_Hypotheticals
Rv1083	-0.58119	4.16237	6.09624	0.0301601	0.115484	Conserved_Hypotheticals
Rv3916c	-0.583305	8.08968	1.62721	0.227043	0.402125	Conserved_Hypotheticals
Rv0499	-0.585908	4.41674	3.91019	0.0722477	0.197246	Conserved_Hypotheticals
Rv3210c	-0.592867	3.8092	2.91724	0.114232	0.259261	Conserved_Hypotheticals
Rv0854	-0.597083	4.4271	2.11513	0.172368	0.33282	Conserved_Hypotheticals
Rv3037c	-0.602183	4.62779	2.7393	0.124688	0.271081	Conserved_Hypotheticals
Rv2420c	-0.60463	3.56533	4.16661	0.0646533	0.183159	Conserved_Hypotheticals
Rv2813	-0.60537	-0.706336	0.764758	0.399588	0.574748	Conserved_Hypotheticals
Rv3282	-0.607475	4.1983	3.24077	0.0978645	0.235988	Conserved_Hypotheticals
Rv1194c	-0.610683	7.24087	5.22083	0.0420109	0.141238	Conserved_Hypotheticals
Rv2681	-0.613791	5.39299	11.0852	0.00627053	0.0489624	Conserved_Hypotheticals
Rv3181c	-0.614015	4.6908	0.983973	0.341462	0.519803	Conserved_Hypotheticals
Rv0831c	-0.614745	6.54468	10.6099	0.00715179	0.0527278	Conserved_Hypotheticals
Rv2532c	-0.614851	4.36881	8.31591	0.0141623	0.0772019	Conserved_Hypotheticals
Rv2636	-0.620759	2.79492	8.41779	0.013713	0.0751841	Conserved_Hypotheticals
Rv2008c	-0.6208	2.72862	1.00917	0.335597	0.513178	Conserved_Hypotheticals
Rv2117	-0.621654	0.170107	1.96153	0.187528	0.351097	Conserved_Hypotheticals
Rv3439c	-0.622998	4.46463	8.63452	0.0128122	0.0723611	Conserved_Hypotheticals
Rv0264c	-0.623975	4.92561	5.69271	0.0350434	0.126529	Conserved_Hypotheticals
Rv1508A	-0.624674	2.88997	10.3201	0.00776091	0.0552306	Conserved_Hypotheticals
Rv1762c	-0.629842	2.75544	9.34023	0.0103283	0.0648658	Conserved_Hypotheticals
Rv0574c	-0.631031	6.91004	0.618791	0.447271	0.618236	Conserved_Hypotheticals
Rv2722	-0.63482	0.970126	6.89076	0.0227206	0.0986985	Conserved_Hypotheticals
Rv1597	-0.636278	4.87664	11.5114	0.00558753	0.0462997	Conserved_Hypotheticals
Rv2309A	-0.636342	-0.330252	2.32785	0.15387	0.309959	Conserved_Hypotheticals
Rv0371c	-0.637737	0.706263	2.19168	0.1654	0.324647	Conserved_Hypotheticals
Rv2559c	-0.639999	5.89571	2.2997	0.156168	0.312467	Conserved_Hypotheticals
Rv3090	-0.640189	1.88682	5.84579	0.0330868	0.121969	Conserved_Hypotheticals
Rv3353c	-0.645617	-0.156642	1.79006	0.206557	0.375228	Conserved_Hypotheticals
Rv0839	-0.645976	6.61127	1.32441	0.272974	0.450697	Conserved_Hypotheticals
Rv2823c	-0.649823	4.96527	1.99158	0.18443	0.347583	Conserved_Hypotheticals
Rv2817c	-0.650052	2.30712	8.37456	0.0139016	0.07613	Conserved_Hypotheticals
Rv0272c	-0.652303	8.19209	0.521179	0.484638	0.649101	Conserved_Hypotheticals
Rv1961	-0.652816	5.66163	0.532776	0.479924	0.644787	Conserved_Hypotheticals
Rv1376	-0.653855	5.14856	2.93789	0.11309	0.257941	Conserved_Hypotheticals
Rv2551c	-0.654662	5.82022	0.429886	0.524836	0.678074	Conserved_Hypotheticals
Rv0546c	-0.656206	3.18686	11.469	0.00565147	0.0467477	Conserved_Hypotheticals
Rv1998c	-0.662673	2.91383	11.4101	0.00574166	0.046998	Conserved_Hypotheticals
Rv3603c	-0.663061	6.04386	6.57875	0.0253472	0.104742	Conserved_Hypotheticals
Rv2956	-0.669548	4.73721	8.54153	0.0131899	0.0735041	Conserved_Hypotheticals
Rv1888A	-0.679969	1.81133	3.65205	0.0810196	0.211064	Conserved_Hypotheticals
Rv3189	-0.681131	4.63433	1.10789	0.313973	0.492462	Conserved_Hypotheticals
Rv2680	-0.687932	5.23041	10.9101	0.00657944	0.0501431	Conserved_Hypotheticals
Rv0193c	-0.688177	3.00299	10.4407	0.00750032	0.0542448	Conserved_Hypotheticals
Rv1913	-0.695363	2.95876	8.9299	0.0116949	0.0691394	Conserved_Hypotheticals
Rv0358	-0.703859	2.71576	4.53956	0.0552613	0.166797	Conserved_Hypotheticals
Rv3026c	-0.705528	2.92245	6.43348	0.0266929	0.107174	Conserved_Hypotheticals
Rv3639c	-0.705686	1.97336	3.83897	0.0745468	0.200879	Conserved_Hypotheticals
Rv0106	-0.711321	5.11163	3.53662	0.0853611	0.217316	Conserved_Hypotheticals
Rv3730c	-0.712505	3.03403	7.77245	0.0168764	0.0836561	Conserved_Hypotheticals
Rv3836	-0.714509	2.08962	3.39894	0.090919	0.22554	Conserved_Hypotheticals
Rv1951c	-0.721553	2.94949	8.09325	0.0152065	0.0793414	Conserved_Hypotheticals
Rv1374c	-0.725864	1.44977	3.05232	0.107015	0.249072	Conserved_Hypotheticals
Rv1367c	-0.744668	4.2542	8.14659	0.0149483	0.0785988	Conserved_Hypotheticals
Rv3196	-0.747377	0.720635	3.28949	0.0956573	0.232437	Conserved_Hypotheticals
Rv2336	-0.748138	3.91959	11.9397	0.00498798	0.0440826	Conserved_Hypotheticals
Rv2730	-0.755362	1.82474	4.88859	0.047928	0.153551	Conserved_Hypotheticals
Rv3718c	-0.756367	3.27192	8.04224	0.0154585	0.0803029	Conserved_Hypotheticals
Rv3771c	-0.758982	2.85899	11.0495	0.00633214	0.0489624	Conserved_Hypotheticals
Rv3832c	-0.759121	2.79707	9.85036	0.00888394	0.0594936	Conserved_Hypotheticals
Rv1429	-0.762618	4.9407	3.42885	0.0896749	0.223885	Conserved_Hypotheticals
Rv1752	-0.764049	2.86005	7.90558	0.0161582	0.0821238	Conserved_Hypotheticals
Rv0607	-0.766551	1.48037	12.7651	0.00403333	0.0394805	Conserved_Hypotheticals
Rv2704	-0.770943	4.35365	18.3155	0.00115363	0.022728	Conserved_Hypotheticals
Rv3472	-0.773554	2.62293	14.3814	0.00271982	0.0342538	Conserved_Hypotheticals
Rv2023A	-0.773661	1.95071	10.3984	0.00759042	0.05444	Conserved_Hypotheticals
Rv2568c	-0.777755	3.74171	14.8186	0.00245609	0.0326318	Conserved_Hypotheticals
Rv2489c	-0.78016	0.898915	4.70665	0.0515934	0.161374	Conserved_Hypotheticals
Rv2295	-0.780439	6.48856	12.3325	0.00450379	0.0420118	Conserved_Hypotheticals
Rv2019	-0.781885	4.22386	4.19231	0.0639469	0.181791	Conserved_Hypotheticals
Rv1514c	-0.783883	2.24369	5.47923	0.0380087	0.132988	Conserved_Hypotheticals
Rv2012	-0.784708	5.50419	0.744036	0.405852	0.580662	Conserved_Hypotheticals
Rv2165c	-0.786672	6.57244	5.06687	0.0446366	0.147075	Conserved_Hypotheticals
Rv0787	-0.78963	1.91311	16.2969	0.00176252	0.0274277	Conserved_Hypotheticals
Rv3351c	-0.791736	0.488804	5.42067	0.038874	0.134559	Conserved_Hypotheticals
Rv0572c	-0.796274	5.63065	0.586262	0.459165	0.627733	Conserved_Hypotheticals
Rv2510c	-0.7968	4.05197	9.77841	0.00907244	0.0599335	Conserved_Hypotheticals
Rv3091	-0.7991	6.29363	10.4214	0.00754122	0.0542511	Conserved_Hypotheticals
Rv2561	-0.800228	3.33142	23.4509	0.000444162	0.0152867	Conserved_Hypotheticals
Rv2811	-0.80028	1.96803	4.72208	0.0512697	0.160633	Conserved_Hypotheticals
Rv1268c	-0.800542	0.802133	9.8398	0.00891131	0.0595928	Conserved_Hypotheticals
Rv0268c	-0.800801	6.7446	2.78522	0.121879	0.267661	Conserved_Hypotheticals
Rv1515c	-0.809703	2.61965	9.58533	0.00960215	0.0619663	Conserved_Hypotheticals
Rv3180c	-0.810055	4.05408	2.89149	0.115676	0.261137	Conserved_Hypotheticals
Rv3486	-0.811638	1.70808	15.1833	0.00225891	0.031545	Conserved_Hypotheticals
Rv3209	-0.814972	4.7859	5.45782	0.0383224	0.133594	Conserved_Hypotheticals
Rv0999	-0.818756	4.82168	13.6149	0.00326732	0.036416	Conserved_Hypotheticals
Rv1176c	-0.822807	2.74645	7.55302	0.0181446	0.086933	Conserved_Hypotheticals
Rv2067c	-0.823694	5.04011	17.3909	0.00139531	0.0242672	Conserved_Hypotheticals
Rv2554c	-0.825102	8.3734	2.34609	0.152404	0.308709	Conserved_Hypotheticals
Rv0269c	-0.826535	6.52136	1.22958	0.289951	0.46699	Conserved_Hypotheticals
TB18.6	-0.827907	4.75717	2.15208	0.168959	0.329046	Conserved_Hypotheticals
Rv3404c	-0.828064	4.35881	9.2116	0.0107353	0.0660644	Conserved_Hypotheticals
Rv0925c	-0.830874	4.84177	4.96646	0.0464555	0.150458	Conserved_Hypotheticals
Rv2569c	-0.834044	4.25154	12.1924	0.00466978	0.0427836	Conserved_Hypotheticals
Rv0368c	-0.839956	2.69542	10.8581	0.00667453	0.0506149	Conserved_Hypotheticals
Rv1835c	-0.84484	4.74303	10.473	0.00743217	0.0539571	Conserved_Hypotheticals
Rv1428c	-0.846444	4.13669	10.2863	0.00783586	0.0553641	Conserved_Hypotheticals
Rv0609A	-0.855897	4.62471	2.6884	0.127897	0.275405	Conserved_Hypotheticals
Rv0725c	-0.857414	3.50206	7.95442	0.0159039	0.0819746	Conserved_Hypotheticals
Rv2603c	-0.85858	5.38507	29.6518	0.000167718	0.0117107	Conserved_Hypotheticals
Rv1120c	-0.858796	0.20024	7.32634	0.0195755	0.0907661	Conserved_Hypotheticals
Rv3787c	-0.860569	2.41023	9.55066	0.00970112	0.0623287	Conserved_Hypotheticals
Rv2307c	-0.86068	4.48842	4.2932	0.0612629	0.176932	Conserved_Hypotheticals
Rv3488	-0.863949	1.70902	10.2545	0.00790728	0.0555381	Conserved_Hypotheticals
Rv3403c	-0.870727	4.7774	4.96344	0.0465116	0.150537	Conserved_Hypotheticals
Rv2433c	-0.875671	1.02567	12.2735	0.0045728	0.0424885	Conserved_Hypotheticals
Rv2492	-0.877105	2.02545	14.6624	0.00254672	0.0334029	Conserved_Hypotheticals
Rv0430	-0.880162	4.5729	4.04847	0.0680252	0.189177	Conserved_Hypotheticals
Rv0976c	-0.883151	5.65274	2.12357	0.171582	0.331841	Conserved_Hypotheticals
Rv0990c	-0.885126	7.04531	1.26673	0.28313	0.460337	Conserved_Hypotheticals
Rv1251c	-0.889082	6.19144	8.57029	0.0130717	0.0732755	Conserved_Hypotheticals
Rv2119	-0.890514	3.06934	18.4049	0.00113299	0.0226026	Conserved_Hypotheticals
Rv3747	-0.896934	3.5774	21.0326	0.00068258	0.0178991	Conserved_Hypotheticals
Rv3218	-0.906383	2.10061	9.76707	0.00910257	0.0600264	Conserved_Hypotheticals
Rv1455	-0.90731	3.27342	7.48402	0.0185665	0.0879394	Conserved_Hypotheticals
Rv1778c	-0.9114	3.45752	7.14113	0.020845	0.09408	Conserved_Hypotheticals
Rv1873	-0.914477	1.43592	8.24936	0.0144653	0.0781111	Conserved_Hypotheticals
Rv1357c	-0.919804	-1.12305	2.68028	0.128419	0.276361	Conserved_Hypotheticals
Rv2370c	-0.921213	3.74186	7.08984	0.0212138	0.0945867	Conserved_Hypotheticals
Rv1375	-0.92184	7.01363	3.59996	0.0829443	0.21374	Conserved_Hypotheticals
Rv1890c	-0.922522	2.44151	10.4917	0.00739326	0.0538393	Conserved_Hypotheticals
Rv1157c	-0.924957	6.278	2.34374	0.152592	0.308827	Conserved_Hypotheticals
Rv2897c	-0.926424	3.0091	12.1242	0.00475334	0.0430703	Conserved_Hypotheticals
Rv0950c	-0.933577	5.27542	9.72623	0.00921212	0.0604132	Conserved_Hypotheticals
Rv2001	-0.941709	1.92001	11.7077	0.0053028	0.0453968	Conserved_Hypotheticals
Rv2466c	-0.946949	7.4992	0.99265	0.339426	0.518031	Conserved_Hypotheticals
Rv1995	-0.954264	3.62394	2.75634	0.123636	0.269971	Conserved_Hypotheticals
Rv1203c	-0.973567	3.38282	22.2447	0.000548113	0.017059	Conserved_Hypotheticals
Rv1003	-0.976558	4.17975	5.01892	0.0454944	0.148585	Conserved_Hypotheticals
Rv2166c	-0.978616	6.81574	8.87161	0.0119059	0.0697892	Conserved_Hypotheticals
Rv1051c	-0.987107	-0.624539	9.81679	0.00897132	0.059658	Conserved_Hypotheticals
TB9.4	-0.987582	3.94259	21.7822	0.000595382	0.017373	Conserved_Hypotheticals
Rv3446c	-0.990577	2.14585	2.77374	0.122574	0.268565	Conserved_Hypotheticals
Rv1879	-0.993051	4.69122	3.01624	0.108886	0.252131	Conserved_Hypotheticals
Rv2300c	-1.00373	3.20593	11.9535	0.00496992	0.0440826	Conserved_Hypotheticals
Rv2189c	-1.00464	3.97945	5.03576	0.0451909	0.147977	Conserved_Hypotheticals
Rv1501	-1.00963	4.07915	41.4033	3.78757e-05	0.00707893	Conserved_Hypotheticals
Rv3128c	-1.01074	2.87963	0.781932	0.39451	0.57073	Conserved_Hypotheticals
Rv3745c	-1.01615	1.57395	2.4286	0.14599	0.299883	Conserved_Hypotheticals
Rv2955c	-1.01789	4.19247	29.7171	0.000166143	0.0117107	Conserved_Hypotheticals
Rv1498A	-1.02392	2.36409	9.18733	0.0108142	0.066082	Conserved_Hypotheticals
Rv0138	-1.02405	3.25794	21.4281	0.000634835	0.0173732	Conserved_Hypotheticals
Rv3714c	-1.03014	3.2328	23.7289	0.000423609	0.0152867	Conserved_Hypotheticals
Rv0963c	-1.05227	1.9843	4.91569	0.0474092	0.1523	Conserved_Hypotheticals
Rv2824c	-1.0538	4.35874	5.89181	0.0325244	0.121104	Conserved_Hypotheticals
Rv2415c	-1.05405	2.44599	14.193	0.0028437	0.0347092	Conserved_Hypotheticals
wbbL2	-1.05503	4.3193	11.9169	0.00501793	0.0441149	Conserved_Hypotheticals
Rv1112	-1.06651	2.51459	12.6387	0.00416447	0.0401888	Conserved_Hypotheticals
Rv1507c	-1.06852	3.74538	15.2928	0.00220338	0.0310435	Conserved_Hypotheticals
Rv1499	-1.07164	0.0927769	6.27733	0.0282356	0.11043	Conserved_Hypotheticals
Rv3722c	-1.07325	7.11553	36.4476	6.77438e-05	0.00869318	Conserved_Hypotheticals
Rv3114	-1.07802	-0.750353	3.08531	0.105339	0.2465	Conserved_Hypotheticals
Rv0100	-1.08146	1.60916	6.49342	0.0261275	0.106575	Conserved_Hypotheticals
Rv2422	-1.08653	-1.1178	2.52218	0.139123	0.290737	Conserved_Hypotheticals
Rv2432c	-1.10115	0.283276	6.3928	0.0270849	0.107524	Conserved_Hypotheticals
Rv1503c	-1.10202	2.8594	14.8946	0.00241342	0.0325491	Conserved_Hypotheticals
Rv2660c	-1.10957	-0.538995	2.30167	0.156005	0.312467	Conserved_Hypotheticals
Rv2891	-1.12222	1.5756	2.2409	0.161109	0.318993	Conserved_Hypotheticals
Rv2016	-1.12935	6.0544	2.16726	0.167583	0.327039	Conserved_Hypotheticals
Rv0699	-1.13181	-1.17159	6.79529	0.0234883	0.100835	Conserved_Hypotheticals
Rv2598	-1.13878	2.14775	6.51637	0.0259148	0.106164	Conserved_Hypotheticals
Rv1158c	-1.14269	6.02902	2.79716	0.121162	0.266712	Conserved_Hypotheticals
Rv0366c	-1.14342	2.66235	5.34835	0.0399756	0.137241	Conserved_Hypotheticals
Rv2548A	-1.17177	5.77149	15.6511	0.00203262	0.0296951	Conserved_Hypotheticals
Rv1815	-1.18482	5.62771	11.6897	0.00532819	0.0455005	Conserved_Hypotheticals
Rv0612	-1.18574	5.42492	5.83124	0.0332672	0.122349	Conserved_Hypotheticals
Rv0021c	-1.1874	3.83531	18.2428	0.00117076	0.0228755	Conserved_Hypotheticals
Rv0181c	-1.19449	6.16414	2.9113	0.114563	0.259763	Conserved_Hypotheticals
Rv1718	-1.19941	5.20044	1.64643	0.22449	0.398608	Conserved_Hypotheticals
Rv0396	-1.20332	-0.106032	4.6869	0.0520113	0.161828	Conserved_Hypotheticals
Rv2670c	-1.20834	2.69129	12.1649	0.00470332	0.0427836	Conserved_Hypotheticals
Rv0991c	-1.20936	7.87866	2.61001	0.133044	0.282131	Conserved_Hypotheticals
Rv2076c	-1.21545	4.40556	12.9979	0.00380419	0.0386775	Conserved_Hypotheticals
Rv1716	-1.21698	6.05658	0.708695	0.416896	0.59052	Conserved_Hypotheticals
Rv3192	-1.21982	1.00114	10.1744	0.00809028	0.0564063	Conserved_Hypotheticals
Rv0395	-1.2207	0.205579	7.26324	0.0199974	0.0920583	Conserved_Hypotheticals
Rv2807	-1.23894	0.0425719	9.90777	0.00873685	0.0589498	Conserved_Hypotheticals
Rv2033c	-1.24241	4.9893	5.72542	0.0346139	0.125552	Conserved_Hypotheticals
Rv3182	-1.25395	6.52817	3.24695	0.0975809	0.235783	Conserved_Hypotheticals
Rv1669	-1.26119	0.193724	19.7576	0.000867947	0.0200021	Conserved_Hypotheticals
Rv1043c	-1.26153	4.9914	9.02273	0.0113678	0.0681495	Conserved_Hypotheticals
Rv3899c	-1.27567	4.54178	4.97495	0.0462984	0.150154	Conserved_Hypotheticals
Rv2960c	-1.27764	2.46405	35.5783	7.54933e-05	0.00906307	Conserved_Hypotheticals
Rv0964c	-1.31072	1.96889	11.9593	0.00496238	0.0440826	Conserved_Hypotheticals
Rv2917	-1.31241	3.17867	5.1286	0.0435608	0.144837	Conserved_Hypotheticals
Rv1290A	-1.32059	-0.904803	5.59719	0.0363346	0.129323	Conserved_Hypotheticals
Rv2513	-1.33897	4.97176	34.5519	8.60224e-05	0.0092826	Conserved_Hypotheticals
Rv2000	-1.34643	3.14354	31.118	0.000136218	0.0109349	Conserved_Hypotheticals
Rv2491	-1.34734	1.16367	15.8107	0.00196159	0.0291814	Conserved_Hypotheticals
Rv3471c	-1.36303	2.71056	2.93516	0.11324	0.257941	Conserved_Hypotheticals
Rv1519	-1.3639	1.32846	2.80863	0.120478	0.26606	Conserved_Hypotheticals
Rv1592c	-1.37433	6.60683	11.5931	0.00546691	0.0459414	Conserved_Hypotheticals
Rv1958c	-1.38041	2.84815	3.29291	0.0955048	0.232276	Conserved_Hypotheticals
Rv2665	-1.39368	5.67673	9.19269	0.0107967	0.0660644	Conserved_Hypotheticals
Rv2451	-1.42893	2.41227	15.5431	0.00208239	0.0301271	Conserved_Hypotheticals
Rv1897c	-1.43473	3.11879	16.9191	0.00154142	0.0257121	Conserved_Hypotheticals
Rv1929c	-1.44246	6.54738	17.4348	0.00138259	0.0241876	Conserved_Hypotheticals
Rv2077A	-1.44959	1.75659	9.19698	0.0107827	0.0660644	Conserved_Hypotheticals
Rv1012	-1.45324	0.446638	10.6318	0.00710817	0.0526515	Conserved_Hypotheticals
Rv1717	-1.46902	4.029	2.04946	0.178648	0.340515	Conserved_Hypotheticals
Rv0310c	-1.47732	2.4438	17.9916	0.00123224	0.0233107	Conserved_Hypotheticals
Rv2275	-1.48516	3.58983	14.4327	0.00268721	0.0341023	Conserved_Hypotheticals
Rv1954c	-1.48979	-0.202039	4.19192	0.0639576	0.181791	Conserved_Hypotheticals
Rv0614	-1.49111	2.94496	4.56899	0.054593	0.165311	Conserved_Hypotheticals
Rv3902c	-1.5038	3.7701	26.6083	0.000264991	0.0132441	Conserved_Hypotheticals
Rv1116	-1.51264	-0.942614	4.4443	0.0574937	0.17064	Conserved_Hypotheticals
Rv0026	-1.51484	4.22524	18.8101	0.00104468	0.0214724	Conserved_Hypotheticals
Rv2662	-1.53617	5.06144	3.73827	0.077952	0.205552	Conserved_Hypotheticals
Rv0923c	-1.57301	4.26697	13.8428	0.00309201	0.0359825	Conserved_Hypotheticals
Rv1711	-1.58281	5.74047	5.02854	0.0453206	0.148299	Conserved_Hypotheticals
Rv3294c	-1.58299	0.467629	9.74402	0.00916421	0.0602655	Conserved_Hypotheticals
Rv2577	-1.60592	3.35485	38.4448	5.32142e-05	0.00842203	Conserved_Hypotheticals
Rv2452c	-1.61297	-0.452577	7.29973	0.0197521	0.0913173	Conserved_Hypotheticals
Rv0150c	-1.63073	-0.497877	8.27047	0.0143683	0.0778902	Conserved_Hypotheticals
Rv2816c	-1.64689	-0.337201	14.4694	0.00266416	0.0340955	Conserved_Hypotheticals
Rv1482c	-1.65749	2.10675	8.36564	0.0139409	0.0762573	Conserved_Hypotheticals
Rv1356c	-1.65793	1.18842	43.0821	3.14977e-05	0.00623129	Conserved_Hypotheticals
Rv2734	-1.73829	3.47146	10.541	0.00729143	0.0533432	Conserved_Hypotheticals
Rv0259c	-1.75263	3.80643	28.0078	0.000213755	0.013131	Conserved_Hypotheticals
Rv1505c	-1.89441	2.5465	19.497	0.000912789	0.0205399	Conserved_Hypotheticals
Rv3903c	-1.9247	5.5162	10.3134	0.00777578	0.0552306	Conserved_Hypotheticals
Rv1754c	-1.94568	2.73866	31.7694	0.000124487	0.0109349	Conserved_Hypotheticals
Rv3013	-2.21933	3.95735	28.2248	0.000206897	0.013131	Conserved_Hypotheticals
Rv3424c	-2.23648	4.61171	8.63329	0.0128171	0.0723611	Conserved_Hypotheticals
Rv2635	-2.29089	-0.409936	5.80722	0.0335672	0.122799	Conserved_Hypotheticals
Rv1518	-2.35067	2.81725	27.1387	0.000244037	0.013131	Conserved_Hypotheticals
Rv0689c	-2.39706	-1.28151	4.82888	0.0490952	0.156341	Conserved_Hypotheticals
Rv3108	-2.71873	-0.736343	17.6913	0.0013108	0.0235745	Conserved_Hypotheticals
Rv1682	-2.86401	5.44511	14.7084	0.00251965	0.0331393	Conserved_Hypotheticals
atsH	-0.702324	2.7277	4.80306	0.0496106	0.157559	Conserved_Hypotheticals
csp	-0.594527	6.52885	6.4835	0.0262201	0.106603	Conserved_Hypotheticals
egtC	0.95882	3.31386	11.5161	0.00558055	0.0462997	Conserved_Hypotheticals
egtD	0.665092	4.6899	4.19974	0.0637445	0.181559	Conserved_Hypotheticals
etgB	0.866548	5.30398	8.98521	0.0114987	0.0684917	Conserved_Hypotheticals
Rv0063a	0.713574	5.77931	10.9293	0.00654466	0.0499583	Conserved_Hypotheticals
Rv0115a	-0.255542	1.77973	0.369724	0.554873	0.701421	Conserved_Hypotheticals
Rv0997a	0.830821	6.47431	1.95037	0.188695	0.352172	Conserved_Hypotheticals
Rv1078	0.0161074	6.31897	0.00299123	0.957314	0.9777	Conserved_Hypotheticals
Rv1155a	0.980223	5.47952	17.8689	0.00126364	0.0233628	Conserved_Hypotheticals
Rv1228a	-1.24363	2.49019	1.94859	0.188882	0.352383	Conserved_Hypotheticals
Rv1735a	-0.0900764	2.95223	0.0176736	0.896517	0.941786	Conserved_Hypotheticals
RV1984a	0.56076	3.58851	2.8866	0.115952	0.261415	Conserved_Hypotheticals
Rv2104a	-1.92577	0.907549	21.0047	0.000686108	0.0178991	Conserved_Hypotheticals
Rv2224d	-0.422095	1.87938	1.49509	0.24569	0.423272	Conserved_Hypotheticals
Rv2256a	-0.814332	4.01329	4.75116	0.0506662	0.159313	Conserved_Hypotheticals
Rv2308a	0.0153848	1.37903	0.00180121	0.966869	0.983035	Conserved_Hypotheticals
Rv2386a	0.0769732	1.30559	0.0584404	0.813199	0.893348	Conserved_Hypotheticals
Rv2490a	-1.04696	-0.752876	5.75649	0.0342118	0.12436	Conserved_Hypotheticals
Rv2512a	-1.08422	3.41805	27.4175	0.000233803	0.013131	Conserved_Hypotheticals
Rv3202a	0.0602121	3.92946	0.0255352	0.875789	0.932552	Conserved_Hypotheticals
Rv3312b	-0.00139345	2.88491	8.42248e-06	0.997734	0.999096	Conserved_Hypotheticals
Rv3430a	-0.100006	2.60585	0.0855592	0.775066	0.868361	Conserved_Hypotheticals
Rv3484	-0.307836	6.05565	1.32946	0.272108	0.450496	Conserved_Hypotheticals
TB11.2	0.0687948	7.1534	0.0787601	0.783927	0.873628	Conserved_Hypotheticals
trbB	-0.557574	3.92365	1.34694	0.269142	0.448066	Conserved_Hypotheticals
fusA2	1.71405	6.90015	21.7119	0.000602978	0.0173732	Information_Pathways
helY	1.50349	8.05816	31.8534	0.000123063	0.0109349	Information_Pathways
Rv3241c	1.29214	6.95864	11.544	0.0055391	0.0462208	Information_Pathways
rsbW	1.17304	6.43771	37.5702	5.9074e-05	0.00849949	Information_Pathways
dnaG	1.13543	6.48138	6.42061	0.0268161	0.107174	Information_Pathways
mutT1	1.12888	4.49462	26.4603	0.000271213	0.0134137	Information_Pathways
Rv0516c	1.09105	6.50454	0.877785	0.367906	0.544689	Information_Pathways
ligD	1.03691	8.02606	24.6977	0.000360194	0.0149766	Information_Pathways
dinP	0.953736	4.50535	6.55395	0.025571	0.1053	Information_Pathways
rnc	0.90935	7.10919	14.2955	0.00277553	0.0346473	Information_Pathways
lhr	0.835261	6.69756	6.9752	0.0220664	0.0968312	Information_Pathways
nusA	0.823091	6.72882	16.3947	0.0017254	0.0272165	Information_Pathways
rpoC	0.811243	10.8712	11.6165	0.00543291	0.0457605	Information_Pathways
sigB	0.80416	10.9465	12.6008	0.00420477	0.0402474	Information_Pathways
sigF	0.801573	6.24004	10.7891	0.00680343	0.0511931	Information_Pathways
nrdB	0.801486	8.20618	1.45255	0.252131	0.43078	Information_Pathways
rpmC	0.766421	5.91751	8.25925	0.0144198	0.0779945	Information_Pathways
xseB	0.750107	4.27632	4.22484	0.0630664	0.180414	Information_Pathways
gyrA	0.744571	9.49027	8.77827	0.0122533	0.0707772	Information_Pathways
nrdZ	0.701333	8.87194	0.62772	0.444095	0.615459	Information_Pathways
uvrB	0.673294	7.45485	7.2435	0.0201316	0.0924404	Information_Pathways
rplO	0.661268	7.2847	7.71919	0.0171743	0.084239	Information_Pathways
end	0.639528	7.85873	6.95909	0.0221895	0.0970207	Information_Pathways
xseA	0.622623	6.27148	4.79359	0.0498012	0.157602	Information_Pathways
rpsQ	0.587423	6.78866	4.21894	0.0632249	0.180621	Information_Pathways
recX	0.583909	4.52602	6.12332	0.0298626	0.114906	Information_Pathways
rplV	0.569992	6.8452	6.86434	0.02293	0.0991546	Information_Pathways
rplP	0.567206	6.03358	6.55621	0.0255506	0.1053	Information_Pathways
rpsS	0.551168	6.6741	6.16111	0.0294532	0.114035	Information_Pathways
rslA	0.539755	3.50704	8.67007	0.0126712	0.071708	Information_Pathways
ogt	0.497772	3.50823	1.08139	0.319578	0.497741	Information_Pathways
rseA	0.494586	8.13981	1.61468	0.228729	0.404105	Information_Pathways
hns	0.494102	6.30164	4.95732	0.0466256	0.150666	Information_Pathways
tuf	0.484964	8.60548	3.74824	0.0776064	0.205279	Information_Pathways
rplB	0.484167	8.0059	4.66666	0.0524438	0.162105	Information_Pathways
rbfA	0.483477	6.98627	4.63468	0.053136	0.163226	Information_Pathways
nei	0.478913	2.94678	2.87097	0.116842	0.262373	Information_Pathways
rpmD	0.469665	4.47712	4.54347	0.055172	0.166724	Information_Pathways
rpsE	0.457727	7.11126	3.46804	0.088076	0.221471	Information_Pathways
sigJ	0.444894	5.68382	3.38415	0.0915425	0.22582	Information_Pathways
Rv3649	0.444539	4.32664	3.4315	0.0895656	0.223885	Information_Pathways
rpsC	0.442598	7.4655	4.67664	0.0522299	0.161978	Information_Pathways
rplL	0.441165	6.61994	5.33574	0.0401716	0.137615	Information_Pathways
sigD	0.440283	5.72406	0.94565	0.350671	0.529289	Information_Pathways
infB	0.437738	10.0248	3.75059	0.0775254	0.205279	Information_Pathways
rplT	0.437288	7.75279	3.94332	0.0712074	0.195467	Information_Pathways
rsfB	0.428918	4.32961	3.15425	0.10194	0.242978	Information_Pathways
Rv1364c	0.422063	6.28912	2.68835	0.1279	0.275405	Information_Pathways
ung	0.418344	3.96053	4.95579	0.046654	0.150666	Information_Pathways
rplI	0.416049	5.81021	1.96994	0.186654	0.35029	Information_Pathways
lysX	0.41224	5.55299	2.53919	0.137919	0.288984	Information_Pathways
recO	0.388907	5.80169	2.66709	0.129271	0.27685	Information_Pathways
ercc3	0.385572	6.08309	3.11751	0.103734	0.244432	Information_Pathways
nrdE	0.384141	9.74517	3.38769	0.0913925	0.225787	Information_Pathways
rplW	0.383972	6.16255	2.43336	0.145631	0.299721	Information_Pathways
dinG	0.382369	5.02192	3.80913	0.0755366	0.202681	Information_Pathways
uvrD2	0.38154	6.20662	2.53565	0.138168	0.289379	Information_Pathways
mku	0.380321	5.28083	5.21953	0.0420323	0.141238	Information_Pathways
rplA	0.376113	8.76839	2.67871	0.12852	0.276361	Information_Pathways
recB	0.362056	4.60869	3.01574	0.108912	0.252131	Information_Pathways
rshA	0.360874	5.17149	1.4523	0.252169	0.43078	Information_Pathways
dnaB	0.357477	6.60634	2.05516	0.178092	0.339864	Information_Pathways
rplR	0.354995	5.47678	2.78889	0.121658	0.267479	Information_Pathways
rplF	0.354233	6.89368	3.16581	0.101384	0.242137	Information_Pathways
rplD	0.336378	7.94603	1.92783	0.191081	0.355165	Information_Pathways
gyrB	0.32162	9.79325	1.6846	0.21953	0.392295	Information_Pathways
deaD	0.304892	5.72199	1.415	0.258007	0.437038	Information_Pathways
gatB	0.299293	6.48524	2.59115	0.13432	0.283824	Information_Pathways
rpsN1	0.29864	4.32225	0.68581	0.424304	0.59586	Information_Pathways
infC	0.296707	8.31285	1.39864	0.260625	0.439903	Information_Pathways
Rv2191	0.285133	3.40339	2.26119	0.159382	0.316233	Information_Pathways
rpmI	0.282912	6.29579	1.43727	0.254501	0.433263	Information_Pathways
rpsH	0.277358	5.94629	1.02611	0.331738	0.509408	Information_Pathways
rplQ	0.275322	7.77044	2.1934	0.165248	0.324616	Information_Pathways
Rv2228c	0.271865	4.19853	1.46623	0.250036	0.428581	Information_Pathways
Rv2090	0.250283	2.68875	0.833022	0.379979	0.557013	Information_Pathways
ligC	0.247424	3.88136	1.87878	0.196413	0.362444	Information_Pathways
rnhB	0.244983	6.27118	0.685806	0.424306	0.59586	Information_Pathways
hupB	0.244556	8.11266	0.415726	0.531622	0.682316	Information_Pathways
mihF	0.237417	6.77639	0.700815	0.419423	0.5921	Information_Pathways
rplJ	0.229464	5.82625	0.588086	0.458484	0.627163	Information_Pathways
ileS	0.22117	8.51157	0.656369	0.434151	0.605389	Information_Pathways
alkA	0.219619	5.31837	0.584331	0.459888	0.628178	Information_Pathways
nrdI	0.217158	8.15243	1.49685	0.245428	0.423095	Information_Pathways
polA	0.207617	5.50907	0.74389	0.405896	0.580662	Information_Pathways
sigL	0.207527	3.22567	0.688086	0.423558	0.595339	Information_Pathways
rplK	0.181831	7.01367	1.04416	0.327696	0.505201	Information_Pathways
dnaQ	0.17719	6.35476	0.215012	0.651447	0.777154	Information_Pathways
helZ	0.163366	6.85126	0.463646	0.509289	0.665046	Information_Pathways
trpS	0.159673	5.64268	0.323609	0.580294	0.72088	Information_Pathways
tagA	0.154653	5.14943	0.773157	0.397092	0.573416	Information_Pathways
dnaE2	0.149941	6.78445	0.1716	0.68625	0.805513	Information_Pathways
rsfA	0.1491	3.88224	0.311785	0.587203	0.72681	Information_Pathways
rpsO	0.147275	7.61531	0.297334	0.595888	0.733544	Information_Pathways
mfd	0.143437	6.49821	0.279286	0.607133	0.742764	Information_Pathways
uvrA	0.138837	7.63595	0.389695	0.544542	0.694836	Information_Pathways
hsdM	0.131154	3.96101	0.123869	0.731186	0.836969	Information_Pathways
priA	0.124435	5.29711	0.20358	0.660166	0.78499	Information_Pathways
tsnR	0.112517	7.12493	0.286735	0.602436	0.738084	Information_Pathways
tsf	0.0764863	6.91877	0.0799207	0.782386	0.87342	Information_Pathways
sigE	0.0750878	9.70817	0.0206565	0.888185	0.937667	Information_Pathways
rpmA	0.0485746	5.03958	0.0542852	0.819828	0.897678	Information_Pathways
rpoB	0.0362386	11.2565	0.0177577	0.896273	0.941786	Information_Pathways
rplC	0.0351843	8.03328	0.0176254	0.896658	0.941786	Information_Pathways
rplE	0.0263329	6.57552	0.00681028	0.935637	0.964773	Information_Pathways
rphA	0.0179629	5.85111	0.0055275	0.942001	0.968729	Information_Pathways
mutT3	0.0105153	5.08219	0.00400941	0.95059	0.973555	Information_Pathways
rpsD	0.0100117	7.58855	0.0035272	0.953652	0.975009	Information_Pathways
prfB	0.00464857	6.04517	0.000298319	0.986513	0.992155	Information_Pathways
xthA	-0.00994544	4.18129	0.00239986	0.961762	0.980345	Information_Pathways
rpoA	-0.013657	8.10803	0.00586083	0.940281	0.967799	Information_Pathways
rskA	-0.0190419	4.49362	0.00229891	0.962574	0.980541	Information_Pathways
nrdF1	-0.0193172	5.93432	0.00752924	0.932333	0.962741	Information_Pathways
sigI	-0.020586	3.42223	0.00245225	0.961347	0.980345	Information_Pathways
recA	-0.0336628	6.89534	0.0177068	0.896421	0.941786	Information_Pathways
gpsI	-0.041799	8.37224	0.0422998	0.840614	0.911944	Information_Pathways
uvrD1	-0.0449284	5.79126	0.0717182	0.793554	0.878888	Information_Pathways
valS	-0.0532539	6.66355	0.0257591	0.875251	0.932397	Information_Pathways
rpsK	-0.0532609	7.28635	0.103411	0.753495	0.852417	Information_Pathways
frr	-0.0640021	5.28729	0.0295668	0.86644	0.926793	Information_Pathways
nrdH	-0.0793859	7.87246	0.193373	0.668205	0.791378	Information_Pathways
trmU	-0.0815879	5.27509	0.148429	0.707012	0.819585	Information_Pathways
recR	-0.0901572	5.68748	0.147908	0.707501	0.819842	Information_Pathways
serS	-0.101794	3.8828	0.19727	0.665106	0.788714	Information_Pathways
nusG	-0.106474	7.87851	0.431605	0.524023	0.677208	Information_Pathways
typA	-0.108158	5.66372	0.096488	0.761596	0.858921	Information_Pathways
prfA	-0.10954	7.59338	0.336658	0.572863	0.716532	Information_Pathways
fmu	-0.122809	4.93585	0.125164	0.729846	0.836829	Information_Pathways
rpsP	-0.123414	4.88003	0.420193	0.529464	0.680534	Information_Pathways
Rv1700	-0.130767	5.00253	0.415541	0.531712	0.682316	Information_Pathways
fusA1	-0.145219	8.53559	0.332352	0.575294	0.718198	Information_Pathways
dnaE1	-0.155494	6.99187	0.385133	0.546869	0.695752	Information_Pathways
dinF	-0.156111	5.2273	0.504041	0.491756	0.653473	Information_Pathways
rpsR1	-0.166829	4.42195	0.594425	0.456131	0.625476	Information_Pathways
rpmE	-0.170667	7.54351	0.871817	0.369482	0.546171	Information_Pathways
pheT	-0.189822	6.07242	0.825954	0.38194	0.558429	Information_Pathways
udgB	-0.204017	4.23757	0.484179	0.500239	0.660127	Information_Pathways
rpsF	-0.2042	4.63526	0.604673	0.452369	0.622565	Information_Pathways
nrdF2	-0.20723	6.86284	0.472713	0.505257	0.663062	Information_Pathways
rpsJ	-0.216383	7.24589	0.422021	0.528585	0.680069	Information_Pathways
rplU	-0.228659	5.7723	1.5127	0.243089	0.420469	Information_Pathways
rimM	-0.235399	3.03701	1.00971	0.335474	0.513178	Information_Pathways
topA	-0.236668	6.82525	0.70601	0.417755	0.591175	Information_Pathways
Rv3644c	-0.239496	4.67993	1.61118	0.229203	0.404105	Information_Pathways
Rv3204	-0.242328	3.88602	1.59902	0.230859	0.405495	Information_Pathways
efp	-0.24532	6.30629	2.28323	0.157533	0.313732	Information_Pathways
lsr2	-0.246068	7.16145	0.823722	0.382562	0.55855	Information_Pathways
hisS	-0.246409	6.11413	2.39614	0.148472	0.303202	Information_Pathways
metS	-0.248933	5.31409	2.04066	0.179513	0.341614	Information_Pathways
rpsI	-0.259728	5.65767	1.52452	0.241363	0.418246	Information_Pathways
rpsR2	-0.261418	2.44157	0.91021	0.359518	0.537479	Information_Pathways
rplS	-0.265606	5.96743	1.28852	0.279232	0.456563	Information_Pathways
ssb	-0.279872	4.92561	1.67683	0.220527	0.39319	Information_Pathways
mutT4	-0.290677	5.37383	1.3771	0.264128	0.443138	Information_Pathways
ligA	-0.295313	5.42805	1.0673	0.322616	0.501074	Information_Pathways
rho	-0.297162	10.0724	1.34594	0.269311	0.44819	Information_Pathways
rne	-0.299646	10.4045	1.66564	0.221975	0.395473	Information_Pathways
rpsB	-0.300358	6.68525	1.53821	0.239387	0.415883	Information_Pathways
recC	-0.309624	4.4535	2.1575	0.168466	0.328356	Information_Pathways
rhlE	-0.310468	8.58583	2.21154	0.163652	0.323085	Information_Pathways
recN	-0.312506	5.3594	3.1357	0.102841	0.243658	Information_Pathways
rimJ	-0.324818	4.0161	2.80456	0.12072	0.266099	Information_Pathways
leuS	-0.349344	6.38544	3.44508	0.0890085	0.222897	Information_Pathways
Rv0071	-0.359441	2.01625	1.1593	0.303495	0.480178	Information_Pathways
glyS	-0.374994	4.44636	2.34685	0.152344	0.308709	Information_Pathways
rpsA	-0.385283	8.68442	1.93839	0.189959	0.353974	Information_Pathways
fpg	-0.391591	3.84325	4.59482	0.0540145	0.164657	Information_Pathways
rpmG1	-0.394966	1.28808	1.64778	0.224312	0.39859	Information_Pathways
nusB	-0.397772	5.82858	4.99395	0.0459489	0.149326	Information_Pathways
truA	-0.398695	6.07209	1.75198	0.211121	0.380708	Information_Pathways
dinX	-0.415494	3.83307	4.64103	0.0529976	0.16314	Information_Pathways
rplM	-0.423149	6.16415	4.74044	0.0508876	0.159804	Information_Pathways
infA	-0.423596	7.01694	5.83851	0.0331769	0.122111	Information_Pathways
dnaN	-0.42532	4.90898	6.40084	0.0270069	0.107403	Information_Pathways
rpsG	-0.432414	6.29989	4.34572	0.0599197	0.174861	Information_Pathways
Rv3201c	-0.432476	5.4049	0.373064	0.553119	0.699576	Information_Pathways
rimI	-0.452667	5.96803	3.55062	0.0848195	0.216518	Information_Pathways
sigH	-0.454635	7.49601	1.98616	0.184984	0.348193	Information_Pathways
radA	-0.457654	5.02339	7.11592	0.0210253	0.0943554	Information_Pathways
recF	-0.45952	3.90585	4.52212	0.0556621	0.167693	Information_Pathways
rpmF	-0.489268	3.84895	4.31336	0.060743	0.175966	Information_Pathways
sigA	-0.492191	8.5754	4.53812	0.0552944	0.166797	Information_Pathways
rpmJ	-0.505991	4.81508	11.6182	0.00543049	0.0457605	Information_Pathways
spoU	-0.506733	1.81759	2.63508	0.13137	0.27974	Information_Pathways
truB	-0.509022	5.25502	4.99128	0.0459978	0.149383	Information_Pathways
rpsM	-0.50907	7.28612	9.09769	0.0111116	0.0669517	Information_Pathways
fmt	-0.509665	4.89935	3.66523	0.0805411	0.210578	Information_Pathways
alaS	-0.515127	11.3102	0.832392	0.380153	0.557013	Information_Pathways
rnpA	-0.517992	4.83729	1.83607	0.201213	0.368562	Information_Pathways
uvrC	-0.51947	6.24427	8.32585	0.0141177	0.0770471	Information_Pathways
Rv3202c	-0.520208	6.3215	0.534023	0.479421	0.644659	Information_Pathways
sigK	-0.522292	4.00183	2.89791	0.115313	0.26047	Information_Pathways
rplN	-0.522513	5.59151	3.0151	0.108946	0.252131	Information_Pathways
mpg	-0.524454	2.82857	2.82119	0.119734	0.265157	Information_Pathways
rpsL	-0.528985	6.1722	6.45761	0.0264635	0.106937	Information_Pathways
ppiA	-0.532044	5.96861	1.92449	0.191438	0.355197	Information_Pathways
tyrS	-0.540322	4.42378	6.23393	0.0286831	0.111721	Information_Pathways
gltS	-0.541045	5.41256	7.75235	0.0169881	0.0838454	Information_Pathways
mutY	-0.558869	3.72312	4.4122	0.0582705	0.172272	Information_Pathways
rplX	-0.559752	5.61405	5.45553	0.0383562	0.133613	Information_Pathways
recD	-0.563367	5.39761	2.18588	0.165915	0.32512	Information_Pathways
greA	-0.57592	8.11919	7.23613	0.020182	0.0924944	Information_Pathways
rpoZ	-0.576042	8.02635	4.63413	0.0531481	0.163226	Information_Pathways
argS	-0.586635	5.41173	8.24045	0.0145064	0.0781111	Information_Pathways
dnaZX	-0.604542	6.21254	6.11747	0.0299266	0.114961	Information_Pathways
hsdS	-0.620821	4.7073	5.13786	0.0434021	0.14446	Information_Pathways
Rv3263	-0.633636	3.88809	7.90292	0.0161722	0.0821238	Information_Pathways
ruvC	-0.639736	4.63645	5.52461	0.037354	0.131766	Information_Pathways
[truncated: 2,752 more rows]
