# Supplementary material for: The transcriptome of Mycobacterium tuberculosis in a lipid-rich dormancy model through RNAseq analysis
Source: Sci Rep. 2017 Dec 15;7:17665. doi: 10.1038/s41598-017-17751-x (PMC5732278; doi:10.1038/s41598-017-17751-x)
Supplement: Supplementary file 2 — Supplementary Table S2. [file 41598_2017_17751_MOESM2_ESM.xlsx]

## Sheet: DifGenes_DE_LE
The transcriptome of Mycobacterium tuberculosis in a lipid-rich dormancy model through RNAseq analysis
Diana A. Aguilar-Ayala, Laurentijn Tilleman, Filip Van Nieuwerburgh, Dieter Deforce, Juan Carlos Palomino, Peter Vandamme, Jorge A. Gonzalez-Y-Merchand, Anandi Martin
Supplemental material. Table S2. General lineal model 2) DGE analysis for DE vs LE
Gene	logFC	logCPM	F	PValue	FDR	FunctionalCategories
mmpS5	5.41741	9.66285	720.482	7.63134e-09	1.09993e-05	Cell_Wall_Cell_Processes
Rv1217c	4.93776	9.82979	179.114	1.4035e-06	4.00335e-05	Cell_Wall_Cell_Processes
Rv1218c	4.86882	8.05856	236.86	4.99061e-07	2.6129e-05	Cell_Wall_Cell_Processes
Rv2625c	4.4824	11.3208	288.694	2.38752e-07	2.01392e-05	Cell_Wall_Cell_Processes
ctpC	4.47481	11.4324	32.5717	0.000531286	0.0016935	Cell_Wall_Cell_Processes
Rv1216c	4.4634	8.19939	292.629	2.26976e-07	1.98822e-05	Cell_Wall_Cell_Processes
mmpL5	4.46321	11.1129	272.106	2.97754e-07	2.11743e-05	Cell_Wall_Cell_Processes
Rv1733c	3.74969	10.3925	442.034	4.83011e-08	1.22229e-05	Cell_Wall_Cell_Processes
narK2	3.60142	11.9702	187.783	1.17911e-06	3.72975e-05	Cell_Wall_Cell_Processes
ctpF	3.43916	9.99032	213.175	7.37773e-07	3.01835e-05	Cell_Wall_Cell_Processes
ctpJ	3.17923	6.52014	330.699	1.4364e-07	1.58718e-05	Cell_Wall_Cell_Processes
Rv0188	2.77891	7.85953	345.088	1.22451e-07	1.56276e-05	Cell_Wall_Cell_Processes
espC	2.55751	9.90547	270.07	3.06214e-07	2.11743e-05	Cell_Wall_Cell_Processes
Rv3238c	2.26874	7.14885	143.814	3.13897e-06	5.98243e-05	Cell_Wall_Cell_Processes
esxG	2.26043	9.62896	192.718	1.07145e-06	3.6367e-05	Cell_Wall_Cell_Processes
Rv2169c	2.13897	6.7886	141.463	3.33353e-06	6.12609e-05	Cell_Wall_Cell_Processes
mpa	2.02736	10.6583	119.47	6.15844e-06	8.05627e-05	Cell_Wall_Cell_Processes
esxB	1.96286	10.8529	72.1497	3.70841e-05	0.000247443	Cell_Wall_Cell_Processes
esxD	1.95778	6.17858	93.3563	1.49326e-05	0.00013934	Cell_Wall_Cell_Processes
Rv0686	1.95592	7.32728	167.697	1.78824e-06	4.45106e-05	Cell_Wall_Cell_Processes
Rv1672c	1.94576	7.85329	170.86	1.66959e-06	4.321e-05	Cell_Wall_Cell_Processes
Rv3760	1.94047	6.29439	260.003	3.5279e-07	2.18979e-05	Cell_Wall_Cell_Processes
esxH	1.93219	10.1937	137.075	3.73921e-06	6.45985e-05	Cell_Wall_Cell_Processes
Rv0996	1.90844	9.01676	207.485	8.15512e-07	3.17492e-05	Cell_Wall_Cell_Processes
mpt63	1.90128	5.83278	125.451	5.15985e-06	7.61768e-05	Cell_Wall_Cell_Processes
Rv2025c	1.8914	5.19307	214.705	7.18485e-07	2.97518e-05	Cell_Wall_Cell_Processes
ctpV	1.88945	9.05901	125.209	5.1961e-06	7.61768e-05	Cell_Wall_Cell_Processes
esxP	1.87938	7.99062	58.7635	7.54639e-05	0.000396012	Cell_Wall_Cell_Processes
espD	1.86	9.81323	154.078	2.4397e-06	5.19458e-05	Cell_Wall_Cell_Processes
espG3	1.81812	11.1701	58.3556	7.72868e-05	0.000400047	Cell_Wall_Cell_Processes
eccD3	1.8181	11.2795	54.0788	0.000100203	0.000475441	Cell_Wall_Cell_Processes
eccC4	1.78699	3.62202	144.575	3.07904e-06	5.9681e-05	Cell_Wall_Cell_Processes
esxA	1.78549	11.0761	61.5614	6.4318e-05	0.000355113	Cell_Wall_Cell_Processes
Rv1671	1.74756	2.24508	85.6111	2.03128e-05	0.000167012	Cell_Wall_Cell_Processes
murE	1.74284	9.81457	162.444	2.00991e-06	4.67098e-05	Cell_Wall_Cell_Processes
esxW	1.64994	4.16421	59.4031	7.27133e-05	0.000386182	Cell_Wall_Cell_Processes
Rv2709	1.63998	7.23673	53.8035	0.000101955	0.000481747	Cell_Wall_Cell_Processes
Rv1488	1.62942	8.64648	145.545	3.00479e-06	5.89949e-05	Cell_Wall_Cell_Processes
Rv1861	1.62107	3.79422	91.1867	1.62367e-05	0.000143887	Cell_Wall_Cell_Processes
tatA	1.58814	8.66263	75.9481	3.09855e-05	0.0002195	Cell_Wall_Cell_Processes
Rv2091c	1.58626	8.57139	105.264	9.71908e-06	0.000107977	Cell_Wall_Cell_Processes
espA	1.54574	11.5819	76.8988	2.96613e-05	0.000214797	Cell_Wall_Cell_Processes
Rv1435c	1.53971	9.22146	92.447	1.54624e-05	0.000141429	Cell_Wall_Cell_Processes
Rv2963	1.52173	6.10196	149.592	2.71826e-06	5.57733e-05	Cell_Wall_Cell_Processes
rpfD	1.47328	6.11469	120.298	6.00653e-06	7.99992e-05	Cell_Wall_Cell_Processes
espB	1.46622	9.31844	124.259	5.34156e-06	7.74866e-05	Cell_Wall_Cell_Processes
esxO	1.4515	8.4793	38.1208	0.000320653	0.00113882	Cell_Wall_Cell_Processes
esxN	1.44936	7.97355	97.1677	1.29457e-05	0.000128191	Cell_Wall_Cell_Processes
Rv1269c	1.43018	3.84195	71.5961	3.80954e-05	0.000249265	Cell_Wall_Cell_Processes
Rv3402c	1.41212	3.28969	53.4326	0.000104377	0.000490649	Cell_Wall_Cell_Processes
esxC	1.40279	6.08193	62.9567	5.95354e-05	0.000334382	Cell_Wall_Cell_Processes
Rv1487	1.37602	6.70606	71.5709	3.81422e-05	0.000249265	Cell_Wall_Cell_Processes
Rv1227c	1.36112	5.62593	96.1009	1.34664e-05	0.000132197	Cell_Wall_Cell_Processes
ldtA	1.35836	5.91303	114.584	7.16133e-06	8.93695e-05	Cell_Wall_Cell_Processes
espL	1.35424	7.46491	110.476	8.16869e-06	9.68969e-05	Cell_Wall_Cell_Processes
lppT	1.34478	3.67383	49.5289	0.000134872	0.000592424	Cell_Wall_Cell_Processes
ctpG	1.33096	6.7993	124.875	5.24662e-06	7.65972e-05	Cell_Wall_Cell_Processes
Rv1986	1.29449	4.87855	102.645	1.06387e-05	0.000113755	Cell_Wall_Cell_Processes
lprF	1.29171	6.70496	92.2666	1.55704e-05	0.000142131	Cell_Wall_Cell_Processes
Rv1987	1.29042	7.44136	127.961	4.80202e-06	7.41464e-05	Cell_Wall_Cell_Processes
Rv3437	1.26972	5.19943	88.8484	1.78074e-05	0.000152467	Cell_Wall_Cell_Processes
Rv0870c	1.2471	7.0956	120.754	5.92487e-06	7.96737e-05	Cell_Wall_Cell_Processes
Rv0621	1.24565	5.20236	104.155	1.00958e-05	0.000111336	Cell_Wall_Cell_Processes
espE	1.24006	8.57724	73.7448	3.43534e-05	0.000234251	Cell_Wall_Cell_Processes
Rv2668	1.20701	4.52098	76.3639	3.03973e-05	0.000216343	Cell_Wall_Cell_Processes
mctB	1.20626	8.32281	84.6171	2.11702e-05	0.00017012	Cell_Wall_Cell_Processes
Rv0426c	1.20484	7.32878	85.1061	2.07428e-05	0.000169325	Cell_Wall_Cell_Processes
mmr	1.2013	3.74195	57.3851	8.18523e-05	0.00041603	Cell_Wall_Cell_Processes
ftsW	1.19957	9.34334	92.1146	1.56621e-05	0.000142342	Cell_Wall_Cell_Processes
ftsK	1.19325	10.3606	54.3484	9.85236e-05	0.000469921	Cell_Wall_Cell_Processes
Rv0064	1.19156	8.85058	82.0653	2.35902e-05	0.000183368	Cell_Wall_Cell_Processes
Rv1687c	1.17281	4.17779	66.1352	5.02082e-05	0.000297784	Cell_Wall_Cell_Processes
espF	1.17104	7.17743	97.4204	1.28261e-05	0.000127283	Cell_Wall_Cell_Processes
murD	1.16737	8.33519	111.925	7.79414e-06	9.41706e-05	Cell_Wall_Cell_Processes
lpqH	1.16305	6.80803	61.0647	6.61369e-05	0.000363394	Cell_Wall_Cell_Processes
Rv1972	1.16274	2.06104	23.2437	0.00149842	0.00384015	Cell_Wall_Cell_Processes
Rv1433	1.15069	5.42064	67.0624	4.78404e-05	0.000287106	Cell_Wall_Cell_Processes
lprA	1.14652	5.15547	79.031	2.69413e-05	0.00020089	Cell_Wall_Cell_Processes
Rv1974	1.12522	0.123943	13.8633	0.00633405	0.0124724	Cell_Wall_Cell_Processes
Rv1226c	1.10651	6.18299	67.4144	4.69786e-05	0.00028403	Cell_Wall_Cell_Processes
lytB2	1.10134	7.88006	103.965	1.01619e-05	0.000111336	Cell_Wall_Cell_Processes
esxM	1.09449	6.74954	40.3618	0.000266137	0.000990402	Cell_Wall_Cell_Processes
murX	1.07033	7.92172	97.4967	1.27903e-05	0.000127205	Cell_Wall_Cell_Processes
Rv3197	1.05769	9.44366	61.3807	6.49722e-05	0.000358291	Cell_Wall_Cell_Processes
murF	1.05547	7.74702	94.6502	1.42175e-05	0.000135483	Cell_Wall_Cell_Processes
pirG	1.05201	8.94693	44.2612	0.000196366	0.000787703	Cell_Wall_Cell_Processes
blaR	1.03988	8.37506	60.0988	6.98637e-05	0.000377049	Cell_Wall_Cell_Processes
Rv1004c	1.03273	6.37887	76.2279	3.0588e-05	0.000217361	Cell_Wall_Cell_Processes
lprJ	1.01226	4.01086	54.2041	9.94176e-05	0.000473195	Cell_Wall_Cell_Processes
Rv2628	6.3967	10.8531	724.896	7.45683e-09	1.09993e-05	Conserved_Hypotheticals
Rv0678	5.85181	9.68118	565.336	1.90973e-08	1.09993e-05	Conserved_Hypotheticals
hrp1	4.98183	11.9048	543.125	2.22183e-08	1.09993e-05	Conserved_Hypotheticals
Rv2627c	4.41975	11.4914	354.546	1.10644e-07	1.56276e-05	Conserved_Hypotheticals
Rv2004c	4.35308	10.8373	253.771	3.86149e-07	2.25501e-05	Conserved_Hypotheticals
Rv0569	4.01526	9.88646	485.941	3.38067e-08	1.09993e-05	Conserved_Hypotheticals
Rv2003c	3.97657	8.82362	506.749	2.88625e-08	1.09993e-05	Conserved_Hypotheticals
Rv2030c	3.87095	14.4986	211.561	7.58843e-07	3.03204e-05	Conserved_Hypotheticals
Rv2557	3.52758	9.68277	375.547	8.9153e-08	1.45033e-05	Conserved_Hypotheticals
Rv1813c	3.52703	10.1734	416.877	6.02178e-08	1.23264e-05	Conserved_Hypotheticals
Rv0572c	3.49823	6.58306	389.117	7.80256e-08	1.36695e-05	Conserved_Hypotheticals
Rv3131	3.40837	13.2101	185.076	1.24397e-06	3.82498e-05	Conserved_Hypotheticals
Rv2159c	3.25174	10.4699	381.369	8.41487e-08	1.41962e-05	Conserved_Hypotheticals
Rv1738	3.12693	11.5355	245.687	4.35588e-07	2.44951e-05	Conserved_Hypotheticals
acg	3.0832	10.288	275.965	2.82518e-07	2.11743e-05	Conserved_Hypotheticals
Rv1670	3.01031	5.49958	188.421	1.16444e-06	3.72975e-05	Conserved_Hypotheticals
Rv2629	2.98369	10.5779	326.994	1.49832e-07	1.58718e-05	Conserved_Hypotheticals
Rv3127	2.91045	11.9445	206.593	8.28621e-07	3.19862e-05	Conserved_Hypotheticals
Rv2558	2.82687	8.89642	328.695	1.46949e-07	1.58718e-05	Conserved_Hypotheticals
Rv0574c	2.77872	7.26415	189.661	1.1366e-06	3.71358e-05	Conserved_Hypotheticals
Rv1894c	2.74381	7.73048	164.237	1.93052e-06	4.63564e-05	Conserved_Hypotheticals
Rv3128c	2.71932	2.72532	69.1802	4.29389e-05	0.000268663	Conserved_Hypotheticals
Rv1159A	2.66759	7.53426	135.992	3.84881e-06	6.56832e-05	Conserved_Hypotheticals
Rv3126c	2.53697	2.39044	42.86	0.00021843	0.000854032	Conserved_Hypotheticals
Rv0530A	2.5009	5.7656	192.408	1.07784e-06	3.6367e-05	Conserved_Hypotheticals
Rv2616	2.49438	5.66613	164.564	1.9165e-06	4.63564e-05	Conserved_Hypotheticals
Rv0580c	2.45716	8.07151	183.343	1.28788e-06	3.8594e-05	Conserved_Hypotheticals
Rv0968	2.41817	6.96022	411.925	6.2986e-08	1.23264e-05	Conserved_Hypotheticals
Rv1735a	2.32613	4.37253	140.791	3.39191e-06	6.15543e-05	Conserved_Hypotheticals
Rv3839	2.27843	2.54457	110.529	8.15453e-06	9.68969e-05	Conserved_Hypotheticals
Rv1893	2.25196	5.08991	115.223	7.01894e-06	8.80751e-05	Conserved_Hypotheticals
Rv0397A	2.22496	5.78784	147.856	2.83672e-06	5.66722e-05	Conserved_Hypotheticals
Rv2927c	2.21655	9.48895	260.7	3.49285e-07	2.18979e-05	Conserved_Hypotheticals
Rv1993c	2.2137	4.18259	258.487	3.60559e-07	2.18979e-05	Conserved_Hypotheticals
Rv0571c	2.20903	7.15877	127.14	4.91559e-06	7.50642e-05	Conserved_Hypotheticals
Rv0789c	2.20409	5.41867	87.5027	1.87986e-05	0.000157629	Conserved_Hypotheticals
Rv2663	2.18772	2.00453	78.8956	2.71044e-05	0.000201076	Conserved_Hypotheticals
Rv0810c	2.15773	7.92498	134.944	3.95875e-06	6.58106e-05	Conserved_Hypotheticals
Rv0692	2.13949	8.07831	231.107	5.4679e-07	2.62482e-05	Conserved_Hypotheticals
Rv0323c	2.0858	4.80961	244.21	4.45466e-07	2.46978e-05	Conserved_Hypotheticals
Rv3196A	1.94756	2.24234	24.7602	0.00124035	0.0032886	Conserved_Hypotheticals
Rv1109c	1.93656	8.88319	115.263	7.01011e-06	8.80751e-05	Conserved_Hypotheticals
Rv3566A	1.93461	4.13391	218.838	6.69462e-07	2.87679e-05	Conserved_Hypotheticals
Rv0807	1.89933	4.51198	122.054	5.69959e-06	7.88211e-05	Conserved_Hypotheticals
Rv1593c	1.88999	7.92004	131.514	4.34735e-06	7.08999e-05	Conserved_Hypotheticals
Rv0274	1.88512	6.10934	125.226	5.19353e-06	7.61768e-05	Conserved_Hypotheticals
Rv1638A	1.85773	6.69327	121.952	5.71689e-06	7.88211e-05	Conserved_Hypotheticals
Rv1927	1.85525	6.50221	204.518	8.60155e-07	3.265e-05	Conserved_Hypotheticals
Rv3572	1.84998	5.27744	158.774	2.18559e-06	4.85628e-05	Conserved_Hypotheticals
Rv1535	1.84332	7.53374	101.506	1.10729e-05	0.000116862	Conserved_Hypotheticals
Rv1727	1.83284	1.08836	54.4304	9.80195e-05	0.000468582	Conserved_Hypotheticals
Rv2708c	1.80855	7.50866	141.58	3.32352e-06	6.12609e-05	Conserved_Hypotheticals
Rv0997a	1.80031	8.07883	151.874	2.5718e-06	5.42341e-05	Conserved_Hypotheticals
Rv1215c	1.78025	7.09823	126.035	5.07375e-06	7.60228e-05	Conserved_Hypotheticals
Rv0142	1.75755	6.382	127.002	4.93496e-06	7.50642e-05	Conserved_Hypotheticals
Rv0738	1.75333	6.43365	211.903	7.5431e-07	3.03204e-05	Conserved_Hypotheticals
Rv2406c	1.73739	7.32199	161.136	2.07039e-06	4.7714e-05	Conserved_Hypotheticals
Rv0459	1.72828	6.34287	119.539	6.14557e-06	8.05627e-05	Conserved_Hypotheticals
Rv2828A	1.72587	5.86245	191.571	1.09533e-06	3.66854e-05	Conserved_Hypotheticals
Rv3766	1.68399	5.18143	112.534	7.64308e-06	9.30861e-05	Conserved_Hypotheticals
Rv2630	1.68307	7.23071	52.037	0.000114169	0.000522655	Conserved_Hypotheticals
Rv0157A	1.67782	4.47306	119.589	6.13623e-06	8.05627e-05	Conserved_Hypotheticals
Rv3633	1.67699	8.00276	113.713	7.36123e-06	9.06227e-05	Conserved_Hypotheticals
Rv2304c	1.66659	1.85786	44.0033	0.000200209	0.00080066	Conserved_Hypotheticals
Rv0898c	1.66383	7.43099	72.0935	3.71851e-05	0.000247578	Conserved_Hypotheticals
Rv3683	1.64653	7.96737	163.181	1.9768e-06	4.63564e-05	Conserved_Hypotheticals
Rv0258c	1.63486	4.64456	121.728	5.75509e-06	7.89591e-05	Conserved_Hypotheticals
Rv2302	1.61585	6.04541	95.9354	1.35495e-05	0.000132462	Conserved_Hypotheticals
Rv0080	1.61311	9.05323	56.3177	8.72742e-05	0.000431415	Conserved_Hypotheticals
Rv2312	1.59636	2.16775	59.3988	7.27314e-05	0.000386182	Conserved_Hypotheticals
Rv1978	1.59612	4.75994	163.433	1.96561e-06	4.63564e-05	Conserved_Hypotheticals
Rv3142c	1.5639	7.72788	79.4352	2.64616e-05	0.000198571	Conserved_Hypotheticals
Rv2644c	1.55937	0.508199	21.7768	0.00181607	0.0044763	Conserved_Hypotheticals
Rv2926c	1.53885	8.22728	141.596	3.32211e-06	6.12609e-05	Conserved_Hypotheticals
Rv2631	1.52423	6.73401	39.8899	0.000276581	0.00101272	Conserved_Hypotheticals
Rv0767c	1.52311	3.64294	72.0289	3.73017e-05	0.000247578	Conserved_Hypotheticals
Rv3860	1.51501	4.57664	106.217	9.40931e-06	0.000105306	Conserved_Hypotheticals
Rv3046c	1.5141	5.06919	115.295	7.00305e-06	8.80751e-05	Conserved_Hypotheticals
Rv0887c	1.49268	2.73785	67.8725	4.58862e-05	0.000279427	Conserved_Hypotheticals
Rv1044	1.49081	3.52888	45.7595	0.000175795	0.000733285	Conserved_Hypotheticals
Rv2618	1.47692	3.45688	55.3086	9.28235e-05	0.000450278	Conserved_Hypotheticals
Rv3394c	1.47556	4.88289	64.4237	5.49806e-05	0.00031562	Conserved_Hypotheticals
Rv1975	1.47478	0.79671	21.0669	0.00200038	0.00483638	Conserved_Hypotheticals
Rv2664	1.4742	3.7138	81.6804	2.3985e-05	0.000185487	Conserved_Hypotheticals
garA	1.47266	8.52172	89.2554	1.75206e-05	0.000150863	Conserved_Hypotheticals
Rv0079	1.45336	10.4848	48.724	0.000142507	0.000614698	Conserved_Hypotheticals
Rv2137c	1.4474	10.4529	84.8338	2.09794e-05	0.00017012	Conserved_Hypotheticals
Rv3188	1.44644	2.99287	57.9998	7.89224e-05	0.000405747	Conserved_Hypotheticals
Rv2311	1.44268	2.49465	50.3774	0.000127375	0.000569377	Conserved_Hypotheticals
Rv1063c	1.43274	7.21109	91.5764	1.59922e-05	0.000143887	Conserved_Hypotheticals
usfY	1.4241	7.00286	60.1989	6.94654e-05	0.000376236	Conserved_Hypotheticals
Rv3906c	1.40818	5.36088	118.285	6.3844e-06	8.26848e-05	Conserved_Hypotheticals
RV1984a	1.40435	4.14774	53.2143	0.000105837	0.000495975	Conserved_Hypotheticals
Rv0027	1.39648	3.88567	59.185	7.3637e-05	0.000388663	Conserved_Hypotheticals
Rv0997	1.39508	6.9997	130.546	4.4656e-06	7.13713e-05	Conserved_Hypotheticals
Rv1673c	1.3912	2.83596	60.5108	6.82424e-05	0.00037227	Conserved_Hypotheticals
Rv3202a	1.38385	3.41942	75.7205	3.13135e-05	0.000220682	Conserved_Hypotheticals
Rv3706c	1.37964	4.98455	45.8703	0.000174384	0.000730439	Conserved_Hypotheticals
Rv2570	1.3584	3.79635	54.1589	9.97e-05	0.000474044	Conserved_Hypotheticals
Rv1891	1.34861	7.11811	126.67	4.98208e-06	7.53933e-05	Conserved_Hypotheticals
Rv0360c	1.33263	5.23066	55.7742	9.02097e-05	0.000442786	Conserved_Hypotheticals
Rv2923c	1.32989	4.94195	70.858	3.94984e-05	0.000254837	Conserved_Hypotheticals
Rv3395c	1.32963	4.11579	103.728	1.02457e-05	0.000111916	Conserved_Hypotheticals
Rv1261c	1.31638	6.00578	50.8773	0.000123204	0.000555636	Conserved_Hypotheticals
Rv1976c	1.29794	4.41669	69.8127	4.15991e-05	0.000265384	Conserved_Hypotheticals
Rv1157c	1.28755	7.35349	54.572	9.71572e-05	0.000466334	Conserved_Hypotheticals
Rv0311	1.28609	6.1912	40.0308	0.000273409	0.00100684	Conserved_Hypotheticals
Rv0207c	1.2847	7.99005	144.112	3.1153e-06	5.98243e-05	Conserved_Hypotheticals
cadI	1.2807	5.34032	61.3239	6.51796e-05	0.000359	Conserved_Hypotheticals
Rv3699	1.27011	7.80734	60.7115	6.747e-05	0.000369382	Conserved_Hypotheticals
Rv2749	1.2655	5.46973	120.907	5.89772e-06	7.96737e-05	Conserved_Hypotheticals
Rv0257	1.26261	4.04265	69.3291	4.26187e-05	0.000268133	Conserved_Hypotheticals
Rv1810	1.26225	7.16472	53.1044	0.000106582	0.000498952	Conserved_Hypotheticals
Rv0063a	1.26083	5.23978	43.6381	0.000205813	0.000816619	Conserved_Hypotheticals
TB16.3	1.25265	5.81572	43.9515	0.000200992	0.000803087	Conserved_Hypotheticals
Rv1155a	1.24264	6.29163	49.9855	0.000130771	0.000579316	Conserved_Hypotheticals
Rv2369c	1.24037	1.89929	28.9289	0.000770726	0.00227374	Conserved_Hypotheticals
Rv1732c	1.23649	6.96827	121.888	5.72772e-06	7.88211e-05	Conserved_Hypotheticals
Rv0455c	1.23154	6.70475	99.1475	1.2045e-05	0.000122201	Conserved_Hypotheticals
Rv1930c	1.20679	2.19439	42.406	0.000226244	0.0008793	Conserved_Hypotheticals
Rv1829	1.20288	7.39283	108.658	8.67126e-06	0.000101029	Conserved_Hypotheticals
Rv1772	1.19745	5.96572	85.8235	2.01352e-05	0.000166152	Conserved_Hypotheticals
Rv3749c	1.19281	6.05253	87.3768	1.88948e-05	0.000157919	Conserved_Hypotheticals
Rv3519	1.19196	8.33122	90.916	1.64093e-05	0.000144573	Conserved_Hypotheticals
Rv0874c	1.18998	5.2071	91.0496	1.63239e-05	0.000144099	Conserved_Hypotheticals
Rv0508	1.17771	4.51682	91.9686	1.57508e-05	0.000142351	Conserved_Hypotheticals
Rv0307c	1.17388	5.47203	40.969	0.000253418	0.000953197	Conserved_Hypotheticals
Rv0998	1.15719	6.90593	103.304	1.03974e-05	0.000113136	Conserved_Hypotheticals
Rv3226c	1.15236	5.10208	59.8986	7.06691e-05	0.000379781	Conserved_Hypotheticals
Rv0863	1.14421	6.72536	26.7478	0.00098127	0.00273543	Conserved_Hypotheticals
Rv3369	1.14332	5.97625	74.383	3.33324e-05	0.000229696	Conserved_Hypotheticals
TB18.6	1.13677	4.47424	55.459	9.19686e-05	0.000448039	Conserved_Hypotheticals
Rv3705A	1.13608	4.38518	52.097	0.000113725	0.000521145	Conserved_Hypotheticals
Rv1158c	1.13519	7.26815	52.2201	0.000112821	0.000519613	Conserved_Hypotheticals
Rv2676c	1.13032	7.00164	55.4213	9.21823e-05	0.000448601	Conserved_Hypotheticals
Rv0566c	1.12926	4.57704	75.9617	3.0966e-05	0.0002195	Conserved_Hypotheticals
Rv2182c	1.128	7.72834	106.106	9.44474e-06	0.000105443	Conserved_Hypotheticals
Rv3237c	1.12771	5.72245	53.7758	0.000102134	0.000482092	Conserved_Hypotheticals
Rv2204c	1.12147	8.29278	55.1453	9.37627e-05	0.000453386	Conserved_Hypotheticals
Rv2267c	1.11176	3.26483	25.9798	0.00107242	0.00293387	Conserved_Hypotheticals
Rv2342	1.10784	5.54591	59.8901	7.07034e-05	0.000379781	Conserved_Hypotheticals
Rv2023c	1.09322	3.75197	58.4169	7.70092e-05	0.000400047	Conserved_Hypotheticals
Rv0695	1.08261	7.06192	82.8438	2.28165e-05	0.000179188	Conserved_Hypotheticals
Rv2022c	1.07226	3.79536	56.6543	8.5517e-05	0.000427585	Conserved_Hypotheticals
Rv2542	1.06659	5.72981	84.0155	2.17114e-05	0.000173197	Conserved_Hypotheticals
Rv3181c	1.06188	3.36301	42.879	0.000218109	0.000854032	Conserved_Hypotheticals
Rv2256c	1.06105	8.99234	67.2974	4.72629e-05	0.000285124	Conserved_Hypotheticals
Rv1831	1.05276	7.39	83.2063	2.24672e-05	0.000176749	Conserved_Hypotheticals
Rv3337	1.04954	6.87712	54.7237	9.62446e-05	0.00046293	Conserved_Hypotheticals
Rv2405	1.04425	6.8561	85.007	2.08286e-05	0.000169721	Conserved_Hypotheticals
Rv2134c	1.04398	7.90026	90.7474	1.6518e-05	0.00014525	Conserved_Hypotheticals
Rv0674	1.03532	5.27414	57.7804	7.99525e-05	0.000409195	Conserved_Hypotheticals
Rv2556c	1.03517	8.23947	91.2434	1.62008e-05	0.000143887	Conserved_Hypotheticals
Rv2633c	1.03166	5.67739	80.3014	2.54696e-05	0.000193357	Conserved_Hypotheticals
Rv0883c	1.02929	7.55399	50.6918	0.000124731	0.000560857	Conserved_Hypotheticals
Rv2990c	1.02756	8.8588	80.7074	2.50208e-05	0.000190904	Conserved_Hypotheticals
Rv3067	1.02215	3.20473	33.5888	0.000481833	0.00156992	Conserved_Hypotheticals
Rv0047c	1.0168	6.50009	39.7151	0.000280579	0.00102472	Conserved_Hypotheticals
Rv3189	1.0103	2.39951	25.0885	0.00119207	0.00318948	Conserved_Hypotheticals
Rv0885	1.00579	6.7581	61.7047	6.38047e-05	0.000353135	Conserved_Hypotheticals
Rv1697	1.00471	9.57036	49.9742	0.000130871	0.000579316	Conserved_Hypotheticals
Rv2822c	1.00238	3.83399	36.7545	0.000360907	0.001253	Conserved_Hypotheticals
nrdZ	3.32785	10.2731	282.843	2.57721e-07	2.024e-05	Information_Pathways
nrdB	2.23606	7.43809	339.365	1.30373e-07	1.56276e-05	Information_Pathways
fusA2	1.95626	7.93447	132.286	4.25578e-06	6.97959e-05	Information_Pathways
Rv3241c	1.82095	7.49238	243.114	4.52984e-07	2.46978e-05	Information_Pathways
mutT1	1.47793	5.71093	88.5969	1.79875e-05	0.000153146	Information_Pathways
sigE	1.25346	8.81396	45.974	0.000173077	0.000727276	Information_Pathways
ogt	1.21908	4.14825	74.2067	3.36105e-05	0.000231263	Information_Pathways
Rv0516c	1.2034	6.79132	112.348	7.68889e-06	9.33944e-05	Information_Pathways
rnc	1.16719	8.0883	79.6155	2.62512e-05	0.000197317	Information_Pathways
rseA	1.15497	7.69164	107.525	9.0045e-06	0.000102539	Information_Pathways
rsbW	1.15132	5.77051	72.0144	3.7328e-05	0.000247578	Information_Pathways
recO	1.11561	6.47905	73.5405	3.46888e-05	0.000235832	Information_Pathways
dnaE2	1.11209	5.99548	57.5556	8.1026e-05	0.000413217	Information_Pathways
uvrD2	1.01482	7.42993	89.2869	1.74987e-05	0.000150863	Information_Pathways
end	1.01088	7.88477	40.4741	0.000263725	0.000983837	Information_Pathways
Rv2978c	1.91914	7.65024	231.693	5.41677e-07	2.62482e-05	Insertion_Seqs_Phages
Rv1584c	1.69803	2.58722	90.6767	1.65639e-05	0.000145373	Insertion_Seqs_Phages
Rv2650c	1.54964	6.96667	96.8959	1.30759e-05	0.00012892	Insertion_Seqs_Phages
Rv0095c	1.48649	2.15609	53.4864	0.000104022	0.000489767	Insertion_Seqs_Phages
Rv1585c	1.41352	4.33895	98.4607	1.23483e-05	0.000124439	Insertion_Seqs_Phages
Rv1578c	1.37365	5.37317	77.1174	2.93668e-05	0.000213003	Insertion_Seqs_Phages
Rv1576c	1.31296	7.44425	127.339	4.88777e-06	7.49623e-05	Insertion_Seqs_Phages
Rv1945	1.25799	5.02929	113.19	7.48455e-06	9.14794e-05	Insertion_Seqs_Phages
Rv1148c	1.23877	6.09313	109.891	8.32614e-06	9.77464e-05	Insertion_Seqs_Phages
Rv2653c	1.23155	0.888673	26.2872	0.00103471	0.00284952	Insertion_Seqs_Phages
Rv3827c	1.18945	6.57902	104.781	9.88102e-06	0.000109509	Insertion_Seqs_Phages
Rv1588c	1.02554	3.65274	40.0004	0.00027409	0.00100684	Insertion_Seqs_Phages
xerC	1.0203	8.07672	34.1394	0.000457484	0.00150024	Insertion_Seqs_Phages
Rv0336	1.0125	6.28161	12.2678	0.00864638	0.0162476	Insertion_Seqs_Phages
Rv1580c	1.00088	2.30596	22.8963	0.00156685	0.00396281	Insertion_Seqs_Phages
Rv3161c	5.34393	10.9651	196.185	1.00316e-06	3.56984e-05	Intermediary_Metabolism_Respiration
ald	3.97574	11.5967	226.86	5.85769e-07	2.64176e-05	Intermediary_Metabolism_Respiration
narX	3.76378	11.737	288.732	2.38632e-07	2.01392e-05	Intermediary_Metabolism_Respiration
ethA	3.42975	9.99146	309.753	1.83506e-07	1.85749e-05	Intermediary_Metabolism_Respiration
pfkB	3.34413	10.5887	242.758	4.55458e-07	2.46978e-05	Intermediary_Metabolism_Respiration
canA	3.08769	5.16795	102.402	1.07295e-05	0.000113952	Intermediary_Metabolism_Respiration
fdxD	2.84706	5.80525	163.741	1.9521e-06	4.63564e-05	Intermediary_Metabolism_Respiration
pncB2	2.60334	5.22761	298.758	2.1006e-07	1.89736e-05	Intermediary_Metabolism_Respiration
Rv2161c	2.40958	10.994	205.159	8.50265e-07	3.25459e-05	Intermediary_Metabolism_Respiration
Rv0575c	2.30746	7.90462	70.3176	4.05673e-05	0.000260995	Intermediary_Metabolism_Respiration
frdA	2.27639	4.81193	99.9681	1.16949e-05	0.000120249	Intermediary_Metabolism_Respiration
Rv0373c	2.27035	5.29088	347.838	1.18861e-07	1.56276e-05	Intermediary_Metabolism_Respiration
Rv0693	2.26566	9.77268	120.542	5.96258e-06	7.9881e-05	Intermediary_Metabolism_Respiration
lipR	2.26471	5.24626	148.947	2.76153e-06	5.59261e-05	Intermediary_Metabolism_Respiration
trxC	2.1978	6.08285	302.08	2.01554e-07	1.89736e-05	Intermediary_Metabolism_Respiration
Rv3085	2.18894	5.14211	141.32	3.34585e-06	6.12609e-05	Intermediary_Metabolism_Respiration
Rv0458	2.17098	8.64759	170.331	1.6887e-06	4.32762e-05	Intermediary_Metabolism_Respiration
cyp125	2.14875	7.16413	131.243	4.38009e-06	7.08999e-05	Intermediary_Metabolism_Respiration
Rv1812c	2.12401	8.23907	87.3251	1.89346e-05	0.000157961	Intermediary_Metabolism_Respiration
ino1	2.123	8.51565	335.554	1.36008e-07	1.58718e-05	Intermediary_Metabolism_Respiration
nadA	2.11617	10.1533	122.746	5.58402e-06	7.84546e-05	Intermediary_Metabolism_Respiration
Rv0223c	2.09003	5.91918	300.086	2.06605e-07	1.89736e-05	Intermediary_Metabolism_Respiration
acyP	2.071	4.42978	184.545	1.25722e-06	3.82498e-05	Intermediary_Metabolism_Respiration
tal	2.05738	8.60805	241.347	4.65436e-07	2.49263e-05	Intermediary_Metabolism_Respiration
bfrB	2.01397	14.0953	81.2606	2.44251e-05	0.000187616	Intermediary_Metabolism_Respiration
Rv1403c	1.99208	6.35351	84.744	2.10582e-05	0.00017012	Intermediary_Metabolism_Respiration
pfkA	1.90778	7.89335	113.163	7.49106e-06	9.14794e-05	Intermediary_Metabolism_Respiration
fbiB	1.90256	7.15235	176.204	1.49074e-06	4.11067e-05	Intermediary_Metabolism_Respiration
Rv0694	1.89181	9.10798	200.515	9.25409e-07	3.39939e-05	Intermediary_Metabolism_Respiration
Rv0077c	1.88873	3.89447	136.205	3.82689e-06	6.56832e-05	Intermediary_Metabolism_Respiration
hycP	1.84667	6.98178	63.6294	5.739e-05	0.000326356	Intermediary_Metabolism_Respiration
cyp136	1.84628	7.4249	122.753	5.5829e-06	7.84546e-05	Intermediary_Metabolism_Respiration
Rv3230c	1.83981	9.37141	155.472	2.36052e-06	5.14458e-05	Intermediary_Metabolism_Respiration
cyp138	1.83977	5.84414	216.071	7.01798e-07	2.93274e-05	Intermediary_Metabolism_Respiration
cyp140	1.83455	8.40375	105.509	9.63814e-06	0.000107339	Intermediary_Metabolism_Respiration
cyp124	1.82584	6.85609	223.731	6.16747e-07	2.70123e-05	Intermediary_Metabolism_Respiration
Rv3175	1.80683	3.59529	151.064	2.62259e-06	5.46236e-05	Intermediary_Metabolism_Respiration
lipZ	1.79331	3.7835	75.7527	3.12668e-05	0.000220682	Intermediary_Metabolism_Respiration
Rv3007c	1.79218	5.00189	126.424	5.01734e-06	7.56755e-05	Intermediary_Metabolism_Respiration
mycP3	1.77299	10.9044	52.8566	0.000108285	0.000506407	Intermediary_Metabolism_Respiration
mtr	1.77261	6.27123	227.864	5.7625e-07	2.62482e-05	Intermediary_Metabolism_Respiration
pncA	1.7458	7.53768	114.257	7.23543e-06	8.95908e-05	Intermediary_Metabolism_Respiration
argJ	1.71328	6.78345	169.238	1.72915e-06	4.32762e-05	Intermediary_Metabolism_Respiration
argD	1.67921	6.07205	120.071	6.04763e-06	8.03119e-05	Intermediary_Metabolism_Respiration
gltA2	1.67801	10.5463	67.7039	4.62846e-05	0.000281102	Intermediary_Metabolism_Respiration
Rv0691A	1.67159	5.68358	131.187	4.38688e-06	7.08999e-05	Intermediary_Metabolism_Respiration
adhD	1.67045	7.13095	186.648	1.20577e-06	3.76184e-05	Intermediary_Metabolism_Respiration
Rv0940c	1.66725	5.95465	78.5379	2.75414e-05	0.000202995	Intermediary_Metabolism_Respiration
Rv2280	1.63702	8.29083	135.084	3.94376e-06	6.58016e-05	Intermediary_Metabolism_Respiration
cysH	1.62855	8.05506	149.62	2.71638e-06	5.57733e-05	Intermediary_Metabolism_Respiration
Rv3083	1.62799	6.43404	102.717	1.06121e-05	0.000113755	Intermediary_Metabolism_Respiration
pup	1.62346	6.84114	120.926	5.89437e-06	7.96737e-05	Intermediary_Metabolism_Respiration
argB	1.62088	6.36028	91.4819	1.6051e-05	0.000143887	Intermediary_Metabolism_Respiration
hycD	1.61461	8.08085	52.2461	0.00011263	0.000519263	Intermediary_Metabolism_Respiration
Rv1936	1.60531	4.03985	85.2224	2.06427e-05	0.000169227	Intermediary_Metabolism_Respiration
purF	1.59453	9.37333	128.649	4.70951e-06	7.37258e-05	Intermediary_Metabolism_Respiration
cyp51	1.57582	5.42563	170.082	1.69784e-06	4.32762e-05	Intermediary_Metabolism_Respiration
fdxC	1.57086	8.28181	150.826	2.63781e-06	5.46236e-05	Intermediary_Metabolism_Respiration
frdB	1.56584	3.1154	27.2556	0.000926332	0.00263057	Intermediary_Metabolism_Respiration
apt	1.55558	7.99367	189.669	1.13643e-06	3.71358e-05	Intermediary_Metabolism_Respiration
deoD	1.55418	7.11244	159.832	2.13303e-06	4.82109e-05	Intermediary_Metabolism_Respiration
che1	1.54374	7.41419	201.351	9.11272e-07	3.37467e-05	Intermediary_Metabolism_Respiration
trxA	1.51343	3.30752	63.4188	5.8051e-05	0.000328475	Intermediary_Metabolism_Respiration
Rv0648	1.51192	4.5412	151.614	2.588e-06	5.43241e-05	Intermediary_Metabolism_Respiration
fdxA	1.48862	9.65059	102.783	1.05875e-05	0.000113755	Intermediary_Metabolism_Respiration
clpP1	1.47477	8.41547	137.298	3.71713e-06	6.45985e-05	Intermediary_Metabolism_Respiration
proB	1.47375	6.9115	173.994	1.5616e-06	4.20894e-05	Intermediary_Metabolism_Respiration
gap	1.45945	9.29212	137.629	3.68464e-06	6.45521e-05	Intermediary_Metabolism_Respiration
cydA	1.45174	8.35771	41.5271	0.0002424	0.000921646	Intermediary_Metabolism_Respiration
moaA2	1.45058	8.21716	164.645	1.91306e-06	4.63564e-05	Intermediary_Metabolism_Respiration
glnA1	1.43762	9.23819	121.92	5.72234e-06	7.88211e-05	Intermediary_Metabolism_Respiration
nat	1.43005	6.76966	156.475	2.30558e-06	5.07338e-05	Intermediary_Metabolism_Respiration
atpE	1.4234	7.80558	134.52	4.00426e-06	6.6325e-05	Intermediary_Metabolism_Respiration
frdC	1.40863	1.50377	18.941	0.00271416	0.0062032	Intermediary_Metabolism_Respiration
lipQ	1.40674	6.75677	123.772	5.41815e-06	7.7609e-05	Intermediary_Metabolism_Respiration
canB	1.3843	6.69317	55.8096	9.00146e-05	0.000442305	Intermediary_Metabolism_Respiration
aceAa	1.3789	7.87425	62.1911	6.21017e-05	0.000345389	Intermediary_Metabolism_Respiration
hsd4A	1.37348	6.38745	123.973	5.38637e-06	7.7609e-05	Intermediary_Metabolism_Respiration
Rv0082	1.37275	6.85532	30.9075	0.000626887	0.00192807	Intermediary_Metabolism_Respiration
pgi	1.37178	7.30764	83.2127	2.24611e-05	0.000176749	Intermediary_Metabolism_Respiration
hycQ	1.36582	7.76157	56.4822	8.64097e-05	0.000429937	Intermediary_Metabolism_Respiration
lpdB	1.35911	6.38699	63.4503	5.79513e-05	0.000328319	Intermediary_Metabolism_Respiration
cobU	1.35136	3.73805	87.9861	1.84347e-05	0.000156119	Intermediary_Metabolism_Respiration
kstD	1.35106	6.04825	68.2466	4.50177e-05	0.000276702	Intermediary_Metabolism_Respiration
argC	1.34405	5.0749	37.5602	0.000336447	0.00118616	Intermediary_Metabolism_Respiration
Rv3359	1.33323	3.49436	75.4465	3.17143e-05	0.000222754	Intermediary_Metabolism_Respiration
Rv0697	1.33011	5.1186	71.5313	3.8216e-05	0.000249389	Intermediary_Metabolism_Respiration
kshA	1.3232	6.52247	128.072	4.78701e-06	7.41464e-05	Intermediary_Metabolism_Respiration
Rv1928c	1.30745	3.00335	38.6007	0.000307873	0.00110422	Intermediary_Metabolism_Respiration
glgC	1.30618	6.81773	114.479	7.18502e-06	8.94202e-05	Intermediary_Metabolism_Respiration
guaB2	1.29414	9.18091	100.171	1.16105e-05	0.000120249	Intermediary_Metabolism_Respiration
narG	1.29332	10.8074	64.5616	5.45756e-05	0.000314724	Intermediary_Metabolism_Respiration
hsaC	1.29215	6.78459	109.419	8.45619e-06	9.90179e-05	Intermediary_Metabolism_Respiration
Rv3618	1.2903	5.71735	79.0262	2.69471e-05	0.00020089	Intermediary_Metabolism_Respiration
Rv3174	1.26415	4.72333	20.4162	0.00219053	0.00519951	Intermediary_Metabolism_Respiration
thiL	1.26278	6.43272	104.023	1.01417e-05	0.000111336	Intermediary_Metabolism_Respiration
argF	1.21992	5.73594	57.141	8.30538e-05	0.000420345	Intermediary_Metabolism_Respiration
fba	1.21979	8.29786	92.0214	1.57186e-05	0.000142342	Intermediary_Metabolism_Respiration
Rv1393c	1.20531	7.12475	93.4565	1.48757e-05	0.00013934	Intermediary_Metabolism_Respiration
Rv1855c	1.20484	7.55878	83.3432	2.2337e-05	0.000176641	Intermediary_Metabolism_Respiration
moeB1	1.19456	7.94408	121.242	5.83891e-06	7.96294e-05	Intermediary_Metabolism_Respiration
relA	1.19083	9.22539	76.6011	3.00681e-05	0.000216322	Intermediary_Metabolism_Respiration
msrB	1.18049	7.25821	78.0218	2.81876e-05	0.000206457	Intermediary_Metabolism_Respiration
dapB	1.17401	7.15105	54.4758	9.77424e-05	0.000468582	Intermediary_Metabolism_Respiration
ilvC	1.17027	8.185	90.1729	1.68953e-05	0.000147712	Intermediary_Metabolism_Respiration
metE	1.16313	11.4101	40.3827	0.000265685	0.00098953	Intermediary_Metabolism_Respiration
gcvB	1.15921	9.22986	90.5809	1.66262e-05	0.00014564	Intermediary_Metabolism_Respiration
Rv0492c	1.15906	5.46056	73.7647	3.43211e-05	0.000234251	Intermediary_Metabolism_Respiration
Rv0939	1.15868	8.74432	68.2731	4.49569e-05	0.000276702	Intermediary_Metabolism_Respiration
rocA	1.14898	6.75847	64.0508	5.60955e-05	0.000320999	Intermediary_Metabolism_Respiration
adhA	1.13323	6.33582	64.416	5.50033e-05	0.00031562	Intermediary_Metabolism_Respiration
Rv1771	1.12895	7.04462	65.405	5.21776e-05	0.000305836	Intermediary_Metabolism_Respiration
clpP2	1.12618	8.14142	74.4158	3.3281e-05	0.000229689	Intermediary_Metabolism_Respiration
cyp132	1.12496	7.38572	53.2301	0.00010573	0.000495975	Intermediary_Metabolism_Respiration
mmsB	1.12282	6.52339	84.7658	2.1039e-05	0.00017012	Intermediary_Metabolism_Respiration
frdD	1.09923	1.87956	12.6577	0.00799384	0.0152097	Intermediary_Metabolism_Respiration
adhC	1.0923	8.30226	59.1585	7.37501e-05	0.00038881	Intermediary_Metabolism_Respiration
mmsA	1.08949	7.33322	68.3429	4.47973e-05	0.000276702	Intermediary_Metabolism_Respiration
bkdA	1.08931	7.85201	73.8567	3.41716e-05	0.000233711	Intermediary_Metabolism_Respiration
Rv2867c	1.08699	8.81591	87.4675	1.88254e-05	0.000157629	Intermediary_Metabolism_Respiration
hisD	1.08655	8.36228	78.273	2.78707e-05	0.00020476	Intermediary_Metabolism_Respiration
Rv0245	1.08635	5.77902	68.3209	4.48476e-05	0.000276702	Intermediary_Metabolism_Respiration
pflA	1.08542	5.32554	80.7077	2.50204e-05	0.000190904	Intermediary_Metabolism_Respiration
oxcA	1.08304	7.50666	83.28	2.2397e-05	0.000176749	Intermediary_Metabolism_Respiration
Rv0374c	1.08268	1.11232	22.4603	0.00165844	0.00415521	Intermediary_Metabolism_Respiration
serB1	1.08008	7.65354	82.5294	2.31251e-05	0.000180988	Intermediary_Metabolism_Respiration
cysQ	1.07785	7.98687	80.7693	2.49532e-05	0.000190904	Intermediary_Metabolism_Respiration
hemA	1.05947	9.93982	48.1738	0.000148041	0.000636156	Intermediary_Metabolism_Respiration
Rv1856c	1.04936	6.98032	60.5051	6.82644e-05	0.00037227	Intermediary_Metabolism_Respiration
sirA	1.04427	9.44705	30.5768	0.000648407	0.00198088	Intermediary_Metabolism_Respiration
Rv3742c	1.03515	1.94696	28.5348	0.000804207	0.00236029	Intermediary_Metabolism_Respiration
lipM	1.02706	6.67911	50.0198	0.000130469	0.000578664	Intermediary_Metabolism_Respiration
narH	1.01532	8.77845	67.7841	4.60945e-05	0.000280321	Intermediary_Metabolism_Respiration
fgd2	1.01333	4.30465	55.1664	9.36406e-05	0.000453276	Intermediary_Metabolism_Respiration
Rv0147	1.01171	8.45736	61.8011	6.34626e-05	0.000351669	Intermediary_Metabolism_Respiration
menH	1.00544	7.7851	49.7688	0.000132697	0.000585445	Intermediary_Metabolism_Respiration
tgs1	4.32263	14.6205	240.629	4.70617e-07	2.49263e-05	Lipid_Metabolism
mbtC	2.23025	4.42618	144.314	3.09942e-06	5.98214e-05	Lipid_Metabolism
Rv3087	2.08828	6.47759	178.348	1.42582e-06	4.00902e-05	Lipid_Metabolism
fadA5	1.99722	6.26832	175.39	1.51637e-06	4.11134e-05	Lipid_Metabolism
fadD13	1.86751	6.48568	188.001	1.17408e-06	3.72975e-05	Lipid_Metabolism
tgs4	1.78581	5.68282	93.6217	1.47823e-05	0.00013934	Lipid_Metabolism
Rv1425	1.73218	7.84003	135.512	3.89864e-06	6.56832e-05	Lipid_Metabolism
echA19	1.73091	5.09485	94.6814	1.42008e-05	0.000135483	Lipid_Metabolism
pks2	1.64552	12.1328	66.5249	4.91956e-05	0.000293306	Lipid_Metabolism
fadD2	1.59355	10.0295	102.711	1.06142e-05	0.000113755	Lipid_Metabolism
Rv0859	1.56044	10.1965	89.5792	1.72966e-05	0.000149515	Lipid_Metabolism
fadE7	1.5285	8.11243	101.086	1.12384e-05	0.000117952	Lipid_Metabolism
desA1	1.50828	11.6013	65.0443	5.31866e-05	0.000310546	Lipid_Metabolism
tgs2	1.47893	7.90349	145.925	2.97629e-06	5.86883e-05	Lipid_Metabolism
choD	1.42107	7.97762	154.366	2.42307e-06	5.19458e-05	Lipid_Metabolism
fadE6	1.33761	8.03027	93.0011	1.51368e-05	0.000139854	Lipid_Metabolism
pks3	1.31108	7.34624	141.13	3.36229e-06	6.12609e-05	Lipid_Metabolism
fadD31	1.30445	11.5847	52.2835	0.000112358	0.000519058	Lipid_Metabolism
echA5	1.28061	5.19866	56.451	8.65732e-05	0.000429937	Lipid_Metabolism
pks16	1.25978	8.22559	92.649	1.53427e-05	0.0001409	Lipid_Metabolism
echA4	1.21358	6.16473	83.9193	2.17995e-05	0.000173596	Lipid_Metabolism
fbpC	1.16095	9.21183	56.227	8.77558e-05	0.000433074	Lipid_Metabolism
mutA	1.15833	7.96956	93.1504	1.50506e-05	0.00013934	Lipid_Metabolism
echA10	1.15768	8.01812	84.4596	2.13102e-05	0.000170894	Lipid_Metabolism
fadA3	1.08234	8.84899	69.6139	4.20145e-05	0.000266478	Lipid_Metabolism
fadD28	1.0743	9.93725	50.4339	0.000126895	0.000568343	Lipid_Metabolism
fadE26	1.07035	4.59709	75.3971	3.17871e-05	0.000222754	Lipid_Metabolism
Rv2484c	1.05864	8.03105	81.4799	2.4194e-05	0.000186155	Lipid_Metabolism
echA13	1.04263	1.72349	16.3454	0.00408735	0.00871623	Lipid_Metabolism
fadD18	1.03208	0.592838	14.8757	0.00526487	0.0107348	Lipid_Metabolism
fadE10	1.01898	8.37368	59.9279	7.05505e-05	0.000379781	Lipid_Metabolism
fadE17	1.01666	0.67586	14.1234	0.00603489	0.0119673	Lipid_Metabolism
Miotto_candidate_1448	4.92002	1.53989	233.755	5.2414e-07	2.62482e-05	other ncRNA
IGR619_Rodriguez_Rv2624c-Rv2625c	4.53232	6.76332	793.015	5.30592e-09	1.09993e-05	other ncRNA
IGR742_Rodriguez_Rv3127-Rv3129	4.45672	3.71499	180.338	1.36873e-06	3.97105e-05	other ncRNA
IGR620_Rodriguez_Rv2628-Rv2629	4.28377	11.242	370.15	9.4132e-08	1.47852e-05	other ncRNA
IGR40_Rodriguez_Rv0115-Rv0116c	4.02996	-0.0609165	95.4232	1.38109e-05	0.000133848	other ncRNA
Miotto_candidate_396	3.99352	8.96338	660.855	1.05835e-08	1.09993e-05	other ncRNA
IGR361_Rodriguez_Rv1551-Rv1552	3.92554	2.34956	72.0075	3.73405e-05	0.000247578	other ncRNA
IGR419_Rodriguez_Rv1812c-Rv1813c	3.78231	7.01234	539.432	2.27979e-08	1.09993e-05	other ncRNA
Miotto_candidate_1447	3.76749	3.60586	298.131	2.11715e-07	1.89736e-05	other ncRNA
IGR480_Rodriguez_Rv1996-Rv1997	3.73529	6.75354	590.653	1.61838e-08	1.09993e-05	other ncRNA
Miotto_candidate_472	3.49567	5.87926	232.063	5.38475e-07	2.62482e-05	other ncRNA
IGR421_Rodriguez_Rv1813c-Rv1814	3.46776	7.75508	492.703	3.20905e-08	1.09993e-05	other ncRNA
IGR743_Rodriguez_Rv3133c-Rv3134c	3.41921	7.48356	432.161	5.25878e-08	1.23264e-05	other ncRNA
IGR490_Rodriguez_Rv2032-Rv2033c	3.40489	7.78289	302.936	1.99433e-07	1.89736e-05	other ncRNA
IGR514_Rodriguez_Rv2169c-Rv2170	3.27429	5.91006	148.932	2.76254e-06	5.59261e-05	other ncRNA
Miotto_candidate_249	3.20401	6.7164	340.991	1.28058e-07	1.56276e-05	other ncRNA
IGR650_Rodriguez_Rv2780-Rv2781c	3.16065	6.78464	184.06	1.26947e-06	3.82944e-05	other ncRNA
IGR125_Rodriguez_Rv0572c-Rv0573c	3.06569	6.90382	404.168	6.76533e-08	1.23264e-05	other ncRNA
IGR489_Rodriguez_Rv2025c-Rv2026c	3.05225	1.92812	66.6872	4.87814e-05	0.0002916	other ncRNA
IGR775_Rodriguez_Rv3234c-Rv3235	3.0496	1.06814	102.928	1.05342e-05	0.000113755	other ncRNA
IGR740_Rodriguez_Rv3127-Rv3129	2.94963	9.18008	414.195	6.16976e-08	1.23264e-05	other ncRNA
IGR901_Rodriguez_Rv3746c-Rv3747	2.84197	5.62309	188.971	1.15198e-06	3.72145e-05	other ncRNA
IGR417_Rodriguez_Rv1812c-Rv1813c	2.78304	6.70651	467.228	3.91999e-08	1.11979e-05	other ncRNA
IGR124_Rodriguez_Rv0571c-Rv0572c	2.76832	1.80549	141.42	3.3372e-06	6.12609e-05	other ncRNA
IGR851_Rodriguez_Rv3614c-Rv3615c	2.76468	9.93903	284.412	2.52451e-07	2.024e-05	other ncRNA
IGR275_Rodriguez_Rv1155-Rv1156	2.57074	1.46566	53.9091	0.000101278	0.000479545	other ncRNA
IGR393_Rodriguez_Rv1737c-Rv1738	2.52871	2.48438	93.3569	1.49323e-05	0.00013934	other ncRNA
IGR510_Rodriguez_Rv2158c-Rv2159c	2.49032	7.25781	459.354	4.17923e-08	1.11979e-05	other ncRNA
IGR20_Rodriguez_Rv0045c-Rv0046c	2.37742	4.1874	273.7	2.91339e-07	2.11743e-05	other ncRNA
IGR866_Rodriguez_Rv3661-Rv3662c	2.34785	4.25915	50.8465	0.000123455	0.000555669	other ncRNA
Miotto_candidate_586	2.34471	9.63358	130.935	4.41754e-06	7.10692e-05	other ncRNA
IGR728_Rodriguez_Rv3080c-Rv3081	2.29198	2.57993	91.2781	1.61789e-05	0.000143887	other ncRNA
IGR847_Rodriguez_Rv3573c-Rv3574	2.28528	5.52279	209.631	7.8503e-07	3.08259e-05	other ncRNA
IGR807_Rodriguez_Rv3431c-Rv3432c	2.23142	6.27372	117.32	6.57641e-06	8.39091e-05	other ncRNA
IGR848_Rodriguez_Rv3587c-Rv3588c	2.20565	2.94003	63.1616	5.88712e-05	0.000332291	other ncRNA
Miotto_candidate_1073	2.15259	3.91938	139.738	3.48606e-06	6.27629e-05	other ncRNA
IGR197_Rodriguez_Rv0871-Rv0872c	2.12959	5.37395	175.683	1.5071e-06	4.11067e-05	other ncRNA
IGR703_Rodriguez_Rv2997-Rv2998	2.10028	3.12529	32.4116	0.000539643	0.00170818	other ncRNA
IGR15_Rodriguez_Rv0028-Rv0029	2.07045	-0.132447	32.6304	0.000528262	0.00168746	other ncRNA
IGR100_Rodriguez_Rv0451c-Rv0452	2.05323	3.27137	91.3189	1.61532e-05	0.000143887	other ncRNA
Miotto_candidate_192	2.05211	3.91758	30.6424	0.000644066	0.00197026	other ncRNA
IGR232_Rodriguez_Rv1018c-Rv1019	2.0173	1.5414	61.6406	6.40338e-05	0.000353973	other ncRNA
IGR69_Rodriguez_Rv0289-Rv0290	1.97151	7.48838	229.299	5.62973e-07	2.62482e-05	other ncRNA
IGR778_Rodriguez_Rv3241c-Rv3242c	1.94506	7.22765	184.45	1.2596e-06	3.82498e-05	other ncRNA
IGR853_Rodriguez_Rv3616c-Rv3617	1.92276	4.71204	169.704	1.71178e-06	4.32762e-05	other ncRNA
Miotto_candidate_1233	1.92205	0.743907	24.4194	0.00129312	0.00340079	other ncRNA
IGR528_Rodriguez_Rv2220-Rv2221c	1.91845	4.31905	180.758	1.35706e-06	3.96245e-05	other ncRNA
IGR399_Rodriguez_Rv1771-Rv1772	1.91165	4.74249	71.3742	3.85105e-05	0.000250236	other ncRNA
IGR585_Rodriguez_Rv2484c-Rv2485c	1.89357	3.44388	81.0253	2.46762e-05	0.000189226	other ncRNA
IGR722_Rodriguez_Rv3059-Rv3060c	1.8746	2.88659	41.5708	0.000241562	0.000919226	other ncRNA
IGR621_Rodriguez_Rv2630-Rv2631	1.87116	5.68161	111.601	7.87582e-06	9.49057e-05	other ncRNA
IGR412_Rodriguez_Rv1805c-Rv1806	1.85923	0.707686	26.1	0.00105747	0.00290167	other ncRNA
IGR482_Rodriguez_Rv2005c-Rv2006	1.85796	2.69738	95.1893	1.39324e-05	0.000134453	other ncRNA
Miotto_candidate_407	1.84176	3.15106	110.028	8.28897e-06	9.75613e-05	other ncRNA
IGR583_Rodriguez_Rv2480c-Rv2481c	1.82581	3.01828	127.793	4.82497e-06	7.42491e-05	other ncRNA
IGR50_Rodriguez_Rv0166-Rv0167	1.81333	8.84109	173.057	1.59296e-06	4.2462e-05	other ncRNA
Miotto_candidate_191	1.78335	1.52122	25.7928	0.00109622	0.0029882	other ncRNA
IGR558_Rodriguez_Rv2339-Rv2340c	1.78074	1.42665	44.2555	0.00019645	0.000787703	other ncRNA
IGR464_Rodriguez_Rv1976c-Rv1977	1.76998	4.05101	76.4618	3.02609e-05	0.000216343	other ncRNA
IGR695_Rodriguez_Rv2970c-Rv2970A	1.76736	3.94713	93.999	1.45719e-05	0.00013857	other ncRNA
IGR226_Rodriguez_Rv0996-Rv0997	1.74533	2.09177	67.1127	4.77161e-05	0.000286737	other ncRNA
IGR432_Rodriguez_Rv1842c-Rv1843c	1.74517	4.68549	148.533	2.78979e-06	5.62279e-05	other ncRNA
IGR854_Rodriguez_Rv3616c-Rv3617	1.74361	1.53509	64.1262	5.5868e-05	0.000320099	other ncRNA
IGR67_Rodriguez_Rv0281-Rv0282	1.70825	0.845279	41.8952	0.000235462	0.000903745	other ncRNA
IGR27_Rodriguez_Rv0064-Rv0064A	1.68693	1.60065	59.352	7.29286e-05	0.000386182	other ncRNA
IGR483_Rodriguez_Rv2006-Rv2007c	1.65286	7.2237	211.044	7.65748e-07	3.03303e-05	other ncRNA
Miotto_candidate_1160	1.65221	1.33975	22.3577	0.00168096	0.00420239	other ncRNA
IGR721_Rodriguez_Rv3059-Rv3060c	1.64824	2.59865	67.9387	4.57309e-05	0.000278891	other ncRNA
Miotto_candidate_1255	1.63503	4.32732	67.9362	4.57369e-05	0.000278891	other ncRNA
IGR314_Rodriguez_Rv1302-Rv1303	1.59626	7.03276	139.442	3.51308e-06	6.30003e-05	other ncRNA
IGR115_Rodriguez_Rv0521-Rv0522	1.58004	1.73502	25.9049	0.00108188	0.00295441	other ncRNA
IGR961_Rodriguez_Rv3879c-Rv3880c	1.57839	2.28197	35.8143	0.000392361	0.00133673	other ncRNA
Miotto_candidate_1142	1.56372	7.97888	173.024	1.59407e-06	4.2462e-05	other ncRNA
IGR806_Rodriguez_Rv3430c-Rv3431c	1.54786	5.05816	96.996	1.30278e-05	0.000128724	other ncRNA
IGR282_Rodriguez_Rv1170-Rv1171	1.54406	2.46237	43.4587	0.000208639	0.000824242	other ncRNA
Miotto_candidate_445	1.53811	0.466924	20.5607	0.0021464	0.00511309	other ncRNA
IGR298_Rodriguez_Rv1230c-Rv1231c	1.51297	6.04949	81.5883	2.40808e-05	0.000185912	other ncRNA
IGR370_Rodriguez_Rv1597-Rv1598c	1.50178	3.3342	66.0014	5.0562e-05	0.000299451	other ncRNA
IGR842_Rodriguez_Rv3546-Rv3547	1.47764	0.13732	16.2116	0.00417975	0.00888416	other ncRNA
IGR553_Rodriguez_Rv2327-Rv2328	1.47469	3.09791	56.1723	8.80478e-05	0.00043333	other ncRNA
IGR149_Rodriguez_Rv0694-Rv0695	1.45393	4.11445	52.1408	0.000113403	0.000520715	other ncRNA
IGR463_Rodriguez_Rv1976c-Rv1977	1.4184	3.47725	66.5385	4.91606e-05	0.000293306	other ncRNA
IGR454_Rodriguez_Rv1916-Rv1917c	1.41385	3.02789	58.586	7.62503e-05	0.000396937	other ncRNA
IGR730_Rodriguez_Rv3086-Rv3087	1.40992	1.49369	43.6244	0.000206028	0.000816759	other ncRNA
Miotto_candidate_1384	1.40818	3.06836	41.4959	0.000243	0.000922386	other ncRNA
IGR176_Rodriguez_Rv0823c-Rv0824c	1.40298	8.20307	135.424	3.90783e-06	6.56832e-05	other ncRNA
IGR698_Rodriguez_Rv2976c-Rv2977c	1.39223	0.797801	17.1603	0.00357695	0.00785584	other ncRNA
IGR316_Rodriguez_Rv1305-Rv1306	1.38981	5.72245	123.531	5.45655e-06	7.79141e-05	other ncRNA
IGR415_Rodriguez_Rv1809-Rv1810	1.38629	6.39037	38.9557	0.000298828	0.00107517	other ncRNA
Miotto_candidate_943	1.38289	0.889	32.0479	0.000559258	0.00175927	other ncRNA
IGR587_Rodriguez_Rv2497c-Rv2498c	1.37864	5.99903	38.1166	0.000320769	0.00113882	other ncRNA
IGR71_Rodriguez_Rv0311-Rv0312	1.37496	0.426022	16.7345	0.00383289	0.00829792	other ncRNA
IGR344_Rodriguez_Rv1467c-Rv1468c	1.36498	0.0688339	9.68866	0.0152196	0.0264197	other ncRNA
IGR343_Rodriguez_Rv1466-Rv1467c	1.35405	0.0285526	16.6187	0.00390644	0.00840918	other ncRNA
IGR293_Rodriguez_Rv1221-Rv1222	1.35125	7.74192	138.05	3.64387e-06	6.40842e-05	other ncRNA
IGR929_Rodriguez_Rv3823c-Rv3824c	1.31079	3.91865	24.3277	0.00130781	0.00343348	other ncRNA
Miotto_candidate_1192	1.29764	2.21506	15.4372	0.00476984	0.00986804	other ncRNA
Miotto_candidate_180	1.28821	5.23157	102.435	1.0717e-05	0.000113952	other ncRNA
Miotto_candidate_297	1.27956	2.82455	31.9018	0.000567386	0.00177992	other ncRNA
IGR41_Rodriguez_Rv0115-Rv0116c	1.27208	0.0967321	15.0788	0.00507865	0.0103923	other ncRNA
Miotto_candidate_1411	1.26861	4.4736	32.152	0.000553552	0.00174735	other ncRNA
IGR404_Rodriguez_Rv1791-Rv1793	1.26827	5.57941	76.5711	3.01094e-05	0.000216322	other ncRNA
IGR608_Rodriguez_Rv2584c-Rv2585c	1.26713	5.67945	107.719	8.94642e-06	0.000102148	other ncRNA
IGR951_Rodriguez_Rv3859c-Rv3860	1.26613	5.9698	78.9805	2.7002e-05	0.000200924	other ncRNA
IGR519_Rodriguez_Rv2185c-Rv2186c	1.26416	1.96995	11.5052	0.0101307	0.0185473	other ncRNA
IGR155_Rodriguez_Rv0739-Rv0740	1.25144	1.95023	10.0263	0.0140619	0.0246828	other ncRNA
IGR278_Rodriguez_Rv1160-Rv1161	1.24342	6.86868	116.13	6.82311e-06	8.65718e-05	other ncRNA
IGR14_Rodriguez_Rv0028-Rv0029	1.23953	0.314242	7.7299	0.0249909	0.0403808	other ncRNA
Miotto_candidate_389	1.2201	3.96528	23.2134	0.00150424	0.00384716	other ncRNA
Miotto_candidate_1186	1.21986	1.5417	17.1504	0.00358264	0.00786455	other ncRNA
IGR815_Rodriguez_Rv3478-Rv3479	1.21959	8.11172	73.4314	3.48694e-05	0.000236707	other ncRNA
Miotto_candidate_1638	1.20447	2.04803	23.063	0.00153354	0.00389934	other ncRNA
IGR212_Rodriguez_Rv0941c-Rv0942	1.20124	4.57354	27.0299	0.000950259	0.00267689	other ncRNA
IGR858_Rodriguez_Rv3648c-Rv3649	1.1774	6.26242	15.9976	0.0043331	0.00911651	other ncRNA
IGR426_Rodriguez_Rv1826-Rv1827	1.17157	8.08764	41.7479	0.000238207	0.000911027	other ncRNA
IGR321_Rodriguez_Rv1322A-Rv1323	1.16755	5.01096	52.6603	0.000109659	0.000512091	other ncRNA
IGR264_Rodriguez_Rv1110-Rv1111c	1.15522	4.14834	45.0804	0.000184764	0.000756153	other ncRNA
IGR758_Rodriguez_Rv3190A-Rv3191c	1.15295	5.31667	91.2042	1.62256e-05	0.000143887	other ncRNA
IGR392_Rodriguez_Rv1734c-Rv1735c	1.14654	6.14782	19.8004	0.00239205	0.00559619	other ncRNA
IGR732_Rodriguez_Rv3097c-Rv3098c	1.1393	1.45494	15.9816	0.00434483	0.00912434	other ncRNA
IGR611_Rodriguez_Rv2590-Rv2591	1.13364	6.53653	61.9064	6.30915e-05	0.000350039	other ncRNA
Miotto_candidate_1118	1.12841	-0.0988102	8.06076	0.0228712	0.0373533	other ncRNA
IGR642_Rodriguez_Rv2730-Rv2731	1.12732	3.51972	47.3787	0.000156527	0.000667586	other ncRNA
IGR436_Rodriguez_Rv1856c-Rv1857	1.12613	1.81082	18.2302	0.00302304	0.00680472	other ncRNA
IGR613_Rodriguez_Rv2599-Rv2600	1.11684	4.09975	20.1498	0.00227499	0.00536087	other ncRNA
IGR986_Rodriguez_Rv3289c-Rv3290c	1.11139	6.24982	10.7756	0.0118666	0.0212219	other ncRNA
IGR329_Rodriguez_Rv1374c-Rv1375	1.10986	6.5518	49.4122	0.000135947	0.000593285	other ncRNA
IGR579_Rodriguez_Rv2444c-Rv2445c	1.10827	7.48151	64.6803	5.42299e-05	0.000313678	other ncRNA
IGR672_Rodriguez_Rv2901c-Rv2902c	1.10609	5.5455	29.9998	0.000688244	0.00208026	other ncRNA
IGR147_Rodriguez_Rv0686-Rv0687	1.10511	1.8955	20.2949	0.00222848	0.00526489	other ncRNA
IGR909_Rodriguez_Rv3763-Rv3764c	1.09917	6.59165	68.838	4.36865e-05	0.000272592	other ncRNA
Miotto_candidate_1054	1.09204	0.472511	12.021	0.00909453	0.0169291	other ncRNA
IGR438_Rodriguez_Rv1861-Rv1862	1.09085	2.44928	34.3639	0.000447999	0.00147338	other ncRNA
IGR416_Rodriguez_Rv1810-Rv1811	1.08177	6.54541	41.1976	0.00024883	0.000939586	other ncRNA
IGR799_Rodriguez_Rv3401-Rv3402c	1.07894	2.85591	42.8639	0.000218363	0.000854032	other ncRNA
IGR33_Rodriguez_Rv0088-Rv0089	1.06273	3.91888	56.1638	8.80929e-05	0.00043333	other ncRNA
IGR823_Rodriguez_Rv3507-Rv3508	1.04348	-0.0640606	7.84491	0.0242267	0.0392434	other ncRNA
IGR61_Rodriguez_Rv0245-Rv0246	1.04	1.40506	11.2032	0.0108073	0.0195424	other ncRNA
IGR295_Rodriguez_Rv1227c-Rv1228	1.03155	0.107134	8.28014	0.0215911	0.0355944	other ncRNA
IGR358_Rodriguez_Rv1527c-Rv1528c	1.03135	2.92903	41.1546	0.000249686	0.00094149	other ncRNA
Miotto_candidate_1354	1.0267	2.6759	34.4318	0.000445183	0.00146943	other ncRNA
IGR127_Rodriguez_Rv0578c-Rv0579	1.02189	1.24532	12.7803	0.00780162	0.0149	other ncRNA
PPE53	2.95637	6.73651	110.047	8.28375e-06	9.75613e-05	PE_PPE
PE_PGRS54	2.15339	10.6045	161.058	2.07407e-06	4.7714e-05	PE_PPE
PE34	2.08631	4.32065	181.602	1.33395e-06	3.94555e-05	PE_PPE
PPE32	2.06942	7.19295	283.817	2.54433e-07	2.024e-05	PE_PPE
PE20	2.01836	2.5378	92.6574	1.53378e-05	0.0001409	PE_PPE
PE_PGRS14	2.01647	9.10738	262.531	3.40295e-07	2.18316e-05	PE_PPE
PE_PGRS15	1.8739	9.45581	123.364	5.48335e-06	7.8052e-05	PE_PPE
PE_PGRS7	1.83523	9.91009	169.284	1.72741e-06	4.32762e-05	PE_PPE
PE_PGRS5	1.69914	8.72271	192.598	1.07393e-06	3.6367e-05	PE_PPE
PE_PGRS21	1.65702	7.63595	230.164	5.55153e-07	2.62482e-05	PE_PPE
PE_PGRS10	1.57754	7.65759	149.046	2.7548e-06	5.59261e-05	PE_PPE
PE_PGRS57	1.46919	8.86156	130.825	4.4311e-06	7.10692e-05	PE_PPE
lipX	1.4478	0.975371	28.5241	0.000805141	0.00236151	PE_PPE
PE_PGRS33	1.44712	8.06133	144.712	3.06844e-06	5.9681e-05	PE_PPE
PPE14	1.2916	4.31169	65.9793	5.06206e-05	0.000299451	PE_PPE
PPE38	1.28893	4.1287	21.4394	0.00190087	0.00463762	PE_PPE
PE_PGRS53	1.28135	7.74085	138.361	3.61414e-06	6.40842e-05	PE_PPE
PE_PGRS39	1.26988	6.58311	125.176	5.2011e-06	7.61768e-05	PE_PPE
PE5	1.24226	8.32693	56.8026	8.4757e-05	0.000424415	PE_PPE
PE_PGRS44	1.18161	7.65585	122.663	5.59775e-06	7.84546e-05	PE_PPE
PPE60	1.14833	10.942	48.875	0.000141034	0.000609873	PE_PPE
PE7	1.13541	3.10245	33.9117	0.000467358	0.00152932	PE_PPE
PPE61	1.1254	5.29699	36.6295	0.0003649	0.00126205	PE_PPE
PE_PGRS22	1.00338	7.44321	74.1521	3.36973e-05	0.00023151	PE_PPE
Rv1219c	4.42169	7.02722	231.906	5.39831e-07	2.62482e-05	Regulatory_Proteins
Rv3160c	4.24577	8.72257	132.252	4.25977e-06	6.97959e-05	Regulatory_Proteins
smtB	3.54921	6.52307	531.587	2.40943e-08	1.09993e-05	Regulatory_Proteins
Rv2160c	3.24248	9.74477	508.526	2.84838e-08	1.09993e-05	Regulatory_Proteins
zur	3.00986	5.07529	487.004	3.35295e-08	1.09993e-05	Regulatory_Proteins
devR	2.8068	10.2573	226.05	5.93602e-07	2.65084e-05	Regulatory_Proteins
Rv0232	2.71869	7.07749	138.256	3.6242e-06	6.40842e-05	Regulatory_Proteins
devS	2.66912	10.5087	163.417	1.96635e-06	4.63564e-05	Regulatory_Proteins
Rv1990c	2.44213	6.36981	256.562	3.70738e-07	2.22199e-05	Regulatory_Proteins
csoR	2.28715	6.74585	355.387	1.09666e-07	1.56276e-05	Regulatory_Proteins
kmtR	2.20424	7.07122	171.088	1.66143e-06	4.321e-05	Regulatory_Proteins
mtrA	2.14835	10.7525	155.606	2.35311e-06	5.14458e-05	Regulatory_Proteins
Rv2034	2.1397	4.01199	216.987	6.90878e-07	2.93274e-05	Regulatory_Proteins
pknK	2.05232	7.17895	228.429	5.7097e-07	2.62482e-05	Regulatory_Proteins
cmtR	1.90753	4.13608	177.786	1.4425e-06	4.03104e-05	Regulatory_Proteins
Rv3334	1.68418	4.00815	147.41	2.86822e-06	5.70513e-05	Regulatory_Proteins
Rv1674c	1.51656	1.62387	41.8921	0.00023552	0.000903745	Regulatory_Proteins
kstR	1.46647	4.83674	102.773	1.05914e-05	0.000113755	Regulatory_Proteins
Rv3583c	1.4526	11.4361	46.1491	0.000170897	0.000718779	Regulatory_Proteins
ideR	1.34185	8.73314	80.0683	2.57319e-05	0.000195023	Regulatory_Proteins
Rv0348	1.33806	3.67441	89.5766	1.72985e-05	0.000149515	Regulatory_Proteins
kdpD	1.31616	6.67299	78.9491	2.70399e-05	0.000200924	Regulatory_Proteins
blaI	1.30415	9.90905	63.6951	5.71856e-05	0.0003256	Regulatory_Proteins
furA	1.30154	3.73414	84.7175	2.10815e-05	0.00017012	Regulatory_Proteins
ethR	1.26799	5.90202	65.0233	5.32462e-05	0.000310546	Regulatory_Proteins
Rv0452	1.21453	3.64931	45.5682	0.000178265	0.00073818	Regulatory_Proteins
phoP	1.19297	7.8264	84.1642	2.1576e-05	0.000172722	Regulatory_Proteins
pknH	1.16017	6.12212	85.8426	2.01194e-05	0.000166152	Regulatory_Proteins
Rv1152	1.1395	6.23422	60.4373	6.85282e-05	0.000372934	Regulatory_Proteins
Rv0377	1.08624	5.9271	63.9934	5.62696e-05	0.000321591	Regulatory_Proteins
prrA	1.07189	8.23318	93.1626	1.50435e-05	0.00013934	Regulatory_Proteins
MTS2823	1.68349	16.9138	34.7464	0.000432407	0.00143873	Stable_RNAs
ssr	1.55444	17.4462	41.079	0.000251198	0.000945625	Stable_RNAs
mcr7	1.2977	11.06	44.5885	0.000191624	0.000775176	Stable_RNAs
rnpB	1.19487	15.7718	23.8253	0.00139209	0.00361309	Stable_RNAs
MTS1338	1.12054	8.70057	92.8767	1.52092e-05	0.000140239	Stable_RNAs
mcr11	1.05726	4.19072	67.9572	4.56878e-05	0.000278891	Stable_RNAs
Rv2348c	1.27359	6.73369	66.711	4.8721e-05	0.0002916	Unknown
Rv3269	5.35726	10.063	47.5337	0.000154825	0.000661565	Virulence_Detosification_Adaptation
TB31.7	4.52001	12.6277	330.015	1.4476e-07	1.58718e-05	Virulence_Detosification_Adaptation
Rv2005c	4.32532	11.2706	247.484	4.23939e-07	2.4138e-05	Virulence_Detosification_Adaptation
Rv2624c	4.25593	9.13171	424.309	5.63451e-08	1.23264e-05	Virulence_Detosification_Adaptation
Rv1996	4.11107	12.0547	342.394	1.26102e-07	1.56276e-05	Virulence_Detosification_Adaptation
hspX	3.94044	14.4033	267.918	3.15487e-07	2.11743e-05	Virulence_Detosification_Adaptation
otsB1	3.29904	9.13287	316.683	1.68927e-07	1.74878e-05	Virulence_Detosification_Adaptation
Rv2028c	2.94769	9.65861	266.677	3.20995e-07	2.11903e-05	Virulence_Detosification_Adaptation
Rv3134c	2.72065	11.4642	143.893	3.13266e-06	5.98243e-05	Virulence_Detosification_Adaptation
hpx	2.3413	8.88292	171.261	1.65526e-06	4.321e-05	Virulence_Detosification_Adaptation
mazE7	2.08847	3.40128	140.203	3.44405e-06	6.22526e-05	Virulence_Detosification_Adaptation
hsp	2.08556	7.54084	272.762	2.95095e-07	2.11743e-05	Virulence_Detosification_Adaptation
vapB22	2.03295	6.16038	145.214	3.02984e-06	5.92313e-05	Virulence_Detosification_Adaptation
ephG	1.79042	6.26047	157.822	2.23431e-06	4.94043e-05	Virulence_Detosification_Adaptation
vapC22	1.71228	6.44504	220.865	6.46962e-07	2.80658e-05	Virulence_Detosification_Adaptation
mce3C	1.68422	2.00515	63.8313	5.6765e-05	0.000324016	Virulence_Detosification_Adaptation
vapB10	1.6201	11.7941	68.5974	4.42219e-05	0.000274055	Virulence_Detosification_Adaptation
relF	1.52341	4.55332	110.366	8.19788e-06	9.69905e-05	Virulence_Detosification_Adaptation
mymT	1.48675	6.76559	147.913	2.83271e-06	5.66722e-05	Virulence_Detosification_Adaptation
mazE6	1.44951	3.36269	58.3621	7.72575e-05	0.000400047	Virulence_Detosification_Adaptation
vapB3	1.29796	3.68858	45.397	0.000180513	0.000745128	Virulence_Detosification_Adaptation
ephA	1.28206	6.3095	122.773	5.57964e-06	7.84546e-05	Virulence_Detosification_Adaptation
htpX	1.234	7.9728	111.433	7.91886e-06	9.51726e-05	Virulence_Detosification_Adaptation
Rv2303c	1.12198	3.11245	51.9831	0.000114571	0.000523965	Virulence_Detosification_Adaptation
vapB48	1.10809	5.17695	64.6892	5.42041e-05	0.000313678	Virulence_Detosification_Adaptation
bcp	1.10389	6.34754	36.2668	0.00037681	0.0012944	Virulence_Detosification_Adaptation
vapB17	1.09317	4.62606	50.8526	0.000123405	0.000555669	Virulence_Detosification_Adaptation
tpx	1.04704	7.97221	60.8746	6.685e-05	0.000366428	Virulence_Detosification_Adaptation
cspA	1.04647	10.3569	31.6174	0.000583648	0.0018209	Virulence_Detosification_Adaptation
mce3B	1.03213	2.1955	27.8263	0.000869148	0.00250093	Virulence_Detosification_Adaptation
sodA	1.0312	6.26848	37.407	0.000340934	0.00120012	Virulence_Detosification_Adaptation
eccE1	-1.00357	6.78939	69.6235	4.19944e-05	0.000266478	Cell_Wall_Cell_Processes
lpqI	-1.01029	6.1381	73.6524	3.45046e-05	0.00023493	Cell_Wall_Cell_Processes
Rv0176	-1.01151	7.06231	84.634	2.11553e-05	0.00017012	Cell_Wall_Cell_Processes
Rv0882	-1.013	1.83598	14.6461	0.00548598	0.0110962	Cell_Wall_Cell_Processes
Rv0541c	-1.01351	6.43854	69.2602	4.27665e-05	0.0002686	Cell_Wall_Cell_Processes
kdtB	-1.01496	4.22243	59.3409	7.29754e-05	0.000386182	Cell_Wall_Cell_Processes
rocE	-1.02075	4.09573	59.3357	7.29974e-05	0.000386182	Cell_Wall_Cell_Processes
Rv1496	-1.02177	4.70049	52.5317	0.000110571	0.000514221	Cell_Wall_Cell_Processes
Rv3857c	-1.02192	4.58363	64.5586	5.45844e-05	0.000314724	Cell_Wall_Cell_Processes
Rv0817c	-1.02303	2.85221	33.9558	0.000465425	0.00152409	Cell_Wall_Cell_Processes
Rv0713	-1.0261	5.02918	70.8214	3.95698e-05	0.000254937	Cell_Wall_Cell_Processes
mmpL10	-1.0342	4.7882	29.8598	0.000698374	0.00210569	Cell_Wall_Cell_Processes
narK3	-1.03827	2.43919	29.205	0.000748322	0.00222348	Cell_Wall_Cell_Processes
aftB	-1.04128	7.84431	56.4825	8.64082e-05	0.000429937	Cell_Wall_Cell_Processes
Rv3483c	-1.05137	4.58371	23.6057	0.00143109	0.00370038	Cell_Wall_Cell_Processes
Rv0463	-1.05144	3.54934	37.2805	0.000344694	0.00120692	Cell_Wall_Cell_Processes
Rv1747	-1.05616	8.10862	87.8912	1.85054e-05	0.000156119	Cell_Wall_Cell_Processes
cysW	-1.06094	4.31573	27.3958	0.000911854	0.00259431	Cell_Wall_Cell_Processes
eccE2	-1.06484	5.9573	55.1788	9.35689e-05	0.000453276	Cell_Wall_Cell_Processes
Rv0514	-1.07316	5.75367	76.6032	3.00652e-05	0.000216322	Cell_Wall_Cell_Processes
Rv2723	-1.08071	4.38708	42.232	0.000229332	0.000886763	Cell_Wall_Cell_Processes
Rv0961	-1.10579	4.71981	69.0564	4.32076e-05	0.000269973	Cell_Wall_Cell_Processes
murA	-1.10778	6.26256	71.7157	3.7874e-05	0.00024875	Cell_Wall_Cell_Processes
lgt	-1.1162	8.21975	103.948	1.01681e-05	0.000111336	Cell_Wall_Cell_Processes
Rv1481	-1.12645	7.67045	87.7056	1.86447e-05	0.000156981	Cell_Wall_Cell_Processes
Rv2563	-1.13453	5.08245	40.2857	0.000267786	0.000994106	Cell_Wall_Cell_Processes
Rv3453	-1.14124	2.75501	33.6033	0.000481171	0.00156889	Cell_Wall_Cell_Processes
Rv3435c	-1.14263	5.48846	68.737	4.39102e-05	0.000273239	Cell_Wall_Cell_Processes
Rv3635	-1.1468	4.58784	69.4011	4.24649e-05	0.000267535	Cell_Wall_Cell_Processes
secY	-1.15301	7.01362	40.8892	0.000255045	0.000957734	Cell_Wall_Cell_Processes
Rv0072	-1.15801	6.84125	74.8329	3.26353e-05	0.000226607	Cell_Wall_Cell_Processes
Rv0907	-1.18305	5.79376	79.7146	2.61364e-05	0.000196779	Cell_Wall_Cell_Processes
Rv1491c	-1.20015	5.77408	57.2287	8.26197e-05	0.000419079	Cell_Wall_Cell_Processes
wbbL1	-1.20546	6.2447	45.1232	0.000184182	0.000755131	Cell_Wall_Cell_Processes
narU	-1.21166	1.28072	24.092	0.00134652	0.00351485	Cell_Wall_Cell_Processes
pstA2	-1.21462	5.55108	93.7964	1.46844e-05	0.000139059	Cell_Wall_Cell_Processes
Rv3693	-1.21543	6.31754	94.9418	1.40624e-05	0.000134851	Cell_Wall_Cell_Processes
Rv3680	-1.21756	8.42553	76.6935	2.99411e-05	0.000216136	Cell_Wall_Cell_Processes
Rv0431	-1.21958	6.09663	87.5795	1.87401e-05	0.000157493	Cell_Wall_Cell_Processes
Rv2437	-1.22507	1.21278	22.2828	0.00169766	0.00423949	Cell_Wall_Cell_Processes
mmpS1	-1.23433	2.68324	28.7413	0.000786441	0.0023171	Cell_Wall_Cell_Processes
Rv2698	-1.23602	3.80862	66.2591	4.98835e-05	0.000297019	Cell_Wall_Cell_Processes
lpqR	-1.24015	3.97324	66.2337	4.99499e-05	0.000297026	Cell_Wall_Cell_Processes
lpqT	-1.24513	5.02295	87.8876	1.85081e-05	0.000156119	Cell_Wall_Cell_Processes
Rv0849	-1.24917	3.35858	31.0577	0.000617409	0.00190535	Cell_Wall_Cell_Processes
lpqL	-1.26994	6.744	124.569	5.29363e-06	7.70367e-05	Cell_Wall_Cell_Processes
Rv2617c	-1.27047	4.0169	88.8681	1.77933e-05	0.000152467	Cell_Wall_Cell_Processes
murI	-1.27848	5.67649	114.182	7.25273e-06	8.95908e-05	Cell_Wall_Cell_Processes
Rv1730c	-1.27917	4.81301	108.4	8.74589e-06	0.00010111	Cell_Wall_Cell_Processes
mmpL9	-1.28122	6.4816	126.126	5.06042e-06	7.60228e-05	Cell_Wall_Cell_Processes
cysT	-1.28196	4.43085	32.1299	0.000554758	0.00174873	Cell_Wall_Cell_Processes
uspB	-1.28704	1.60458	26.7735	0.000978395	0.00273127	Cell_Wall_Cell_Processes
tatD	-1.29058	2.51284	42.283	0.000228421	0.000884744	Cell_Wall_Cell_Processes
lppU	-1.31313	5.04227	58.6118	7.61354e-05	0.000396937	Cell_Wall_Cell_Processes
gca	-1.33083	4.51844	55.6038	9.11553e-05	0.000445029	Cell_Wall_Cell_Processes
mmpL1	-1.33217	5.05118	74.4713	3.31942e-05	0.000229438	Cell_Wall_Cell_Processes
ctpE	-1.33412	6.42676	122.847	5.56738e-06	7.84546e-05	Cell_Wall_Cell_Processes
lppM	-1.33426	4.37888	73.369	3.49733e-05	0.000237059	Cell_Wall_Cell_Processes
Rv2128	-1.34066	4.50133	103.022	1.04996e-05	0.000113755	Cell_Wall_Cell_Processes
Rv3481c	-1.35694	2.74417	51.0167	0.000122071	0.000551619	Cell_Wall_Cell_Processes
esxQ	-1.37608	0.741683	20.4655	0.00217536	0.00516888	Cell_Wall_Cell_Processes
Rv1081c	-1.37641	3.20974	65.3835	5.22373e-05	0.000305836	Cell_Wall_Cell_Processes
Rv0225	-1.38567	6.23441	108.613	8.68437e-06	0.000101029	Cell_Wall_Cell_Processes
arsB2	-1.42129	4.43061	79.7275	2.61215e-05	0.000196779	Cell_Wall_Cell_Processes
Rv2972c	-1.42451	2.99789	62.5383	6.09208e-05	0.000340066	Cell_Wall_Cell_Processes
Rv3789	-1.4386	2.54782	27.1604	0.000936332	0.00264906	Cell_Wall_Cell_Processes
Rv0658c	-1.44165	3.92141	67.273	4.73225e-05	0.000285124	Cell_Wall_Cell_Processes
lppA	-1.48368	1.17059	26.9093	0.000963366	0.00270205	Cell_Wall_Cell_Processes
Rv2806	-1.49548	0.446115	9.66097	0.0153198	0.0265633	Cell_Wall_Cell_Processes
fic	-1.49813	4.0947	96.3665	1.33343e-05	0.000131183	Cell_Wall_Cell_Processes
Rv1490	-1.52998	2.49713	60.0532	7.00462e-05	0.000377586	Cell_Wall_Cell_Processes
lprH	-1.5597	5.45952	171.94	1.63133e-06	4.29521e-05	Cell_Wall_Cell_Processes
pstB	-1.57268	5.77594	76.4751	3.02424e-05	0.000216343	Cell_Wall_Cell_Processes
mgtE	-1.58514	3.46023	52.1739	0.000113159	0.000520437	Cell_Wall_Cell_Processes
Rv3901c	-1.58524	2.54338	64.6681	5.42652e-05	0.000313678	Cell_Wall_Cell_Processes
rfbE	-1.58682	5.21604	159.966	2.12646e-06	4.82109e-05	Cell_Wall_Cell_Processes
ansP1	-1.60818	7.31845	204.043	8.67597e-07	3.26604e-05	Cell_Wall_Cell_Processes
Rv3200c	-1.61831	6.61892	178.717	1.41501e-06	4.00335e-05	Cell_Wall_Cell_Processes
glf	-1.63788	5.43114	70.9561	3.93082e-05	0.000254331	Cell_Wall_Cell_Processes
phoT	-1.6475	4.78633	179.005	1.40666e-06	4.00335e-05	Cell_Wall_Cell_Processes
Rv1708	-1.66585	6.22043	142.54	3.24254e-06	6.0781e-05	Cell_Wall_Cell_Processes
lprQ	-1.67001	7.91218	93.8021	1.46812e-05	0.000139059	Cell_Wall_Cell_Processes
Rv1200	-1.67469	7.11029	104.699	9.9086e-06	0.000109548	Cell_Wall_Cell_Processes
Rv1417	-1.67582	5.25546	163.16	1.97772e-06	4.63564e-05	Cell_Wall_Cell_Processes
subI	-1.68496	5.31178	95.7583	1.36392e-05	0.000133033	Cell_Wall_Cell_Processes
Rv0010c	-1.73755	4.58278	154.064	2.44048e-06	5.19458e-05	Cell_Wall_Cell_Processes
arsA	-1.74382	5.59472	163.828	1.94829e-06	4.63564e-05	Cell_Wall_Cell_Processes
Rv0320	-1.7566	2.82084	91.4131	1.6094e-05	0.000143887	Cell_Wall_Cell_Processes
Rv2366c	-1.76802	7.15736	165.167	1.89093e-06	4.63564e-05	Cell_Wall_Cell_Processes
Rv0488	-1.788	2.17844	71.3902	3.84804e-05	0.000250236	Cell_Wall_Cell_Processes
Rv0420c	-1.79475	3.2459	57.4433	8.15692e-05	0.000415137	Cell_Wall_Cell_Processes
Rv3395A	-1.80394	0.272951	25.8668	0.00108673	0.00296587	Cell_Wall_Cell_Processes
Rv0633c	-1.84257	5.08913	199.456	9.43688e-07	3.4388e-05	Cell_Wall_Cell_Processes
ftsX	-1.90846	5.5721	146.788	2.91289e-06	5.7688e-05	Cell_Wall_Cell_Processes
Rv3277	-1.92615	6.12899	125.634	5.13264e-06	7.61768e-05	Cell_Wall_Cell_Processes
rpfA	-2.0302	5.91526	106.977	9.17147e-06	0.000103389	Cell_Wall_Cell_Processes
ftsE	-2.06051	4.5723	106.908	9.19266e-06	0.000103389	Cell_Wall_Cell_Processes
chaA	-2.08399	5.63862	264.475	3.31068e-07	2.15431e-05	Cell_Wall_Cell_Processes
scpA	-2.0918	5.94807	216.531	6.96283e-07	2.93274e-05	Cell_Wall_Cell_Processes
Rv1979c	-2.21593	5.9245	212.834	7.42162e-07	3.01835e-05	Cell_Wall_Cell_Processes
Rv1115	-2.9696	2.27925	165.633	1.87146e-06	4.63288e-05	Cell_Wall_Cell_Processes
lppB	-2.97364	1.00347	86.0591	1.99406e-05	0.000165289	Cell_Wall_Cell_Processes
rpfE	-3.10645	3.39815	272.13	2.97659e-07	2.11743e-05	Cell_Wall_Cell_Processes
Rv1194c	-1.01691	6.67047	41.7111	0.000238899	0.000911844	Conserved_Hypotheticals
Rv3714c	-1.02047	4.08836	26.6	0.000998035	0.00277198	Conserved_Hypotheticals
Rv2365c	-1.02304	4.45412	31.9875	0.0005626	0.00176847	Conserved_Hypotheticals
Rv1025	-1.02448	4.67595	65.8576	5.09458e-05	0.000300878	Conserved_Hypotheticals
Rv1339	-1.03131	6.14671	77.6191	2.87052e-05	0.000209203	Conserved_Hypotheticals
Rv3691	-1.03213	5.11335	71.8461	3.76345e-05	0.000248082	Conserved_Hypotheticals
Rv0021c	-1.0351	4.25862	43.14	0.00021378	0.000840952	Conserved_Hypotheticals
Rv0177	-1.03619	6.96947	75.872	3.10947e-05	0.000219932	Conserved_Hypotheticals
Rv3218	-1.04235	2.81422	25.2354	0.00117122	0.00315302	Conserved_Hypotheticals
Rv3312b	-1.048	3.45447	28.1764	0.000836259	0.00242467	Conserved_Hypotheticals
Rv2956	-1.04957	6.01085	74.9488	3.24589e-05	0.000225769	Conserved_Hypotheticals
Rv2561	-1.0557	3.75032	49.3674	0.000136362	0.000593814	Conserved_Hypotheticals
Rv1890c	-1.05593	1.37735	13.8114	0.00639589	0.0125846	Conserved_Hypotheticals
Rv0546c	-1.05613	4.5223	69.2122	4.28699e-05	0.0002686	Conserved_Hypotheticals
Rv0310c	-1.05803	2.3307	25.6269	0.0011179	0.00304184	Conserved_Hypotheticals
Rv2897c	-1.06241	3.31583	45.1579	0.000183711	0.000753878	Conserved_Hypotheticals
Rv1268c	-1.06269	0.805105	8.83263	0.0187485	0.0315009	Conserved_Hypotheticals
Rv2808	-1.06567	3.13669	35.8951	0.000389524	0.00133104	Conserved_Hypotheticals
Rv3178	-1.06756	-0.173957	8.7774	0.0190104	0.0318705	Conserved_Hypotheticals
Rv2016	-1.07262	2.65892	26.3342	0.00102909	0.00283748	Conserved_Hypotheticals
Rv2532c	-1.07538	5.03269	71.4986	3.82771e-05	0.000249431	Conserved_Hypotheticals
Rv3899c	-1.07802	4.09031	57.1496	8.30115e-05	0.000420345	Conserved_Hypotheticals
Rv3577	-1.08097	4.569	36.6413	0.000364521	0.0012617	Conserved_Hypotheticals
Rv2248	-1.08881	5.75468	28.0616	0.000846872	0.00244765	Conserved_Hypotheticals
Rv0330c	-1.10453	1.86742	24.5399	0.00127415	0.00336256	Conserved_Hypotheticals
Rv1815	-1.10576	7.00355	27.0182	0.00095152	0.00267872	Conserved_Hypotheticals
Rv2512a	-1.10675	2.56413	17.8999	0.0031817	0.00709381	Conserved_Hypotheticals
Rv0964c	-1.11109	1.65612	18.3931	0.0029485	0.00665531	Conserved_Hypotheticals
Rv2844	-1.11625	4.93928	83.7349	2.19698e-05	0.000174646	Conserved_Hypotheticals
Rv1356c	-1.11681	0.504498	14.481	0.00565224	0.0113418	Conserved_Hypotheticals
Rv2670c	-1.12013	3.42973	41.666	0.000239751	0.000913862	Conserved_Hypotheticals
Rv3259	-1.12532	2.71179	19.4764	0.00250751	0.00582444	Conserved_Hypotheticals
Rv3362c	-1.13081	4.96706	79.7841	2.60564e-05	0.000196779	Conserved_Hypotheticals
Rv2067c	-1.13255	5.65995	89.6544	1.72451e-05	0.000149515	Conserved_Hypotheticals
Rv3463	-1.13261	2.75987	32.1974	0.000551087	0.00174088	Conserved_Hypotheticals
Rv3902c	-1.13349	3.33262	45.5876	0.000178013	0.000737806	Conserved_Hypotheticals
Rv2960c	-1.13439	3.02984	34.4331	0.000445129	0.00146943	Conserved_Hypotheticals
Rv3493c	-1.14076	5.05189	71.9372	3.74682e-05	0.000248058	Conserved_Hypotheticals
Rv2331	-1.14394	4.6653	21.3294	0.00192958	0.00469761	Conserved_Hypotheticals
Rv3819	-1.15485	3.01578	44.3809	0.000194615	0.0007831	Conserved_Hypotheticals
Rv2603c	-1.16199	6.07179	92.5868	1.53795e-05	0.000140953	Conserved_Hypotheticals
Rv2680	-1.17222	6.71219	45.1788	0.000183429	0.000753399	Conserved_Hypotheticals
Rv0647c	-1.18379	6.86458	78.4076	2.77028e-05	0.000203855	Conserved_Hypotheticals
Rv1203c	-1.18624	2.07184	32.8771	0.000515788	0.00165685	Conserved_Hypotheticals
Rv3603c	-1.19458	5.88578	72.3959	3.66451e-05	0.000245468	Conserved_Hypotheticals
Rv1012	-1.20275	0.177004	8.59475	0.0199102	0.0331836	Conserved_Hypotheticals
Rv3719	-1.20393	6.73828	114.751	7.12372e-06	8.91444e-05	Conserved_Hypotheticals
Rv0966c	-1.21057	5.94754	107.436	9.03142e-06	0.000102589	Conserved_Hypotheticals
Rv1376	-1.21624	5.25974	56.7961	8.47897e-05	0.000424415	Conserved_Hypotheticals
Rv2704	-1.2464	4.58692	100.965	1.12866e-05	0.000118185	Conserved_Hypotheticals
Rv3484	-1.24656	6.09118	112.226	7.71888e-06	9.35093e-05	Conserved_Hypotheticals
Rv1728c	-1.24725	5.05394	88.1266	1.83306e-05	0.000155776	Conserved_Hypotheticals
Rv1950c	-1.25183	4.11278	63.4804	5.78567e-05	0.000328191	Conserved_Hypotheticals
Rv2000	-1.26243	3.27812	50.939	0.0001227	0.000553914	Conserved_Hypotheticals
Rv2023A	-1.29007	2.61653	21.869	0.00179373	0.00443324	Conserved_Hypotheticals
Rv3439c	-1.2904	4.92402	83.6221	2.20748e-05	0.000175078	Conserved_Hypotheticals
Rv2367c	-1.29718	6.10551	119.974	6.06533e-06	8.03127e-05	Conserved_Hypotheticals
Rv2665	-1.29792	4.84769	84.9563	2.08726e-05	0.000169776	Conserved_Hypotheticals
Rv3863	-1.29806	6.15461	70.2333	4.07373e-05	0.000261718	Conserved_Hypotheticals
Rv1958c	-1.30423	0.698028	20.7764	0.00208259	0.00499275	Conserved_Hypotheticals
Rv0499	-1.30493	5.5697	106.276	9.39077e-06	0.000105306	Conserved_Hypotheticals
Rv0923c	-1.31454	3.89813	58.3097	7.74954e-05	0.000400671	Conserved_Hypotheticals
Rv0366c	-1.3376	2.5923	40.0499	0.000272982	0.00100684	Conserved_Hypotheticals
Rv3612c	-1.34594	6.34237	89.8544	1.71091e-05	0.00014901	Conserved_Hypotheticals
Rv3403c	-1.36805	4.82372	69.2375	4.28153e-05	0.0002686	Conserved_Hypotheticals
Rv3722c	-1.36842	7.67144	71.6722	3.79542e-05	0.00024875	Conserved_Hypotheticals
Rv0138	-1.37282	3.80442	74.0337	3.38865e-05	0.000232459	Conserved_Hypotheticals
Rv1711	-1.37837	5.46012	128.251	4.76278e-06	7.40425e-05	Conserved_Hypotheticals
Rv0057	-1.38241	4.91131	56.9744	8.38868e-05	0.000421861	Conserved_Hypotheticals
Rv0329c	-1.42917	0.930303	14.0479	0.00611989	0.0121095	Conserved_Hypotheticals
Rv3210c	-1.44392	4.61036	135.147	3.93711e-06	6.58016e-05	Conserved_Hypotheticals
Rv3404c	-1.45175	4.35172	83.5941	2.21009e-05	0.000175078	Conserved_Hypotheticals
Rv3856c	-1.47506	6.26609	125.551	5.14503e-06	7.61768e-05	Conserved_Hypotheticals
Rv1060	-1.48097	5.21549	131.166	4.38941e-06	7.08999e-05	Conserved_Hypotheticals
Rv0390	-1.50601	4.91196	108.126	8.82582e-06	0.000101519	Conserved_Hypotheticals
Rv2929	-1.51218	3.83699	111.102	8.00402e-06	9.56911e-05	Conserved_Hypotheticals
Rv0059	-1.51737	3.54033	99.9941	1.1684e-05	0.000120249	Conserved_Hypotheticals
Rv2513	-1.54313	4.6918	98.1449	1.24909e-05	0.000125046	Conserved_Hypotheticals
Rv2420c	-1.54412	3.99352	87.9689	1.84475e-05	0.000156119	Conserved_Hypotheticals
Rv1752	-1.61024	4.0312	80.503	2.52455e-05	0.000191975	Conserved_Hypotheticals
Rv1507c	-1.62274	4.55968	108.501	8.71665e-06	0.000101029	Conserved_Hypotheticals
Rv3488	-1.62936	2.42595	57.0187	8.36645e-05	0.000421562	Conserved_Hypotheticals
Rv1428c	-1.62946	5.28954	185.287	1.23875e-06	3.82498e-05	Conserved_Hypotheticals
Rv1754c	-1.64221	4.21614	119.841	6.08971e-06	8.04018e-05	Conserved_Hypotheticals
Rv0026	-1.70458	4.63109	181.077	1.34827e-06	3.96219e-05	Conserved_Hypotheticals
Rv0725c	-1.71265	3.13228	85.2064	2.06565e-05	0.000169227	Conserved_Hypotheticals
Rv1835c	-1.77048	5.67283	189.445	1.14139e-06	3.71358e-05	Conserved_Hypotheticals
Rv1571	-1.7735	3.86117	126.939	4.94385e-06	7.50642e-05	Conserved_Hypotheticals
Rv1112	-1.80966	2.87032	62.4279	6.12933e-05	0.000341727	Conserved_Hypotheticals
atsH	-1.84508	3.46515	91.0904	1.62978e-05	0.000144099	Conserved_Hypotheticals
Rv0839	-1.88128	6.96079	139.192	3.53615e-06	6.31653e-05	Conserved_Hypotheticals
Rv1503c	-1.88466	3.50679	113.289	7.46088e-06	9.14794e-05	Conserved_Hypotheticals
Rv1176c	-1.88513	2.81748	56.1773	8.80207e-05	0.00043333	Conserved_Hypotheticals
Rv2474c	-1.89059	5.26937	159.647	2.14208e-06	4.82109e-05	Conserved_Hypotheticals
Rv3282	-1.89568	5.58228	224.985	6.04091e-07	2.67149e-05	Conserved_Hypotheticals
Rv3037c	-1.90857	5.14127	229.92	5.57351e-07	2.62482e-05	Conserved_Hypotheticals
Rv2189c	-1.98896	5.41793	269.152	3.10125e-07	2.11743e-05	Conserved_Hypotheticals
Rv1778c	-2.12718	3.70726	194.751	1.03073e-06	3.59986e-05	Conserved_Hypotheticals
Rv1870c	-2.18119	7.85479	283.59	2.55194e-07	2.024e-05	Conserved_Hypotheticals
Rv3836	-2.18908	3.10132	120.374	5.99276e-06	7.99992e-05	Conserved_Hypotheticals
Rv1043c	-2.25967	5.38433	228.266	5.72492e-07	2.62482e-05	Conserved_Hypotheticals
Rv0699	-2.28987	-0.138949	27.0393	0.00094925	0.00267689	Conserved_Hypotheticals
Rv2452c	-2.29807	-0.536324	16.1152	0.00424799	0.00899981	Conserved_Hypotheticals
Rv3361c	-2.33274	3.93486	138.062	3.64278e-06	6.40842e-05	Conserved_Hypotheticals
Rv3013	-2.36464	3.84679	98.9314	1.21394e-05	0.000122878	Conserved_Hypotheticals
Rv1592c	-2.37628	5.61505	255.648	3.75694e-07	2.22245e-05	Conserved_Hypotheticals
Rv3424c	-2.44089	3.01302	169.822	1.70741e-06	4.32762e-05	Conserved_Hypotheticals
Rv0100	-2.4445	3.0583	129.575	4.58834e-06	7.28219e-05	Conserved_Hypotheticals
Rv2816c	-2.52373	0.511541	36.0274	0.000384937	0.00131831	Conserved_Hypotheticals
Rv1518	-2.83218	1.45864	93.5348	1.48313e-05	0.00013934	Conserved_Hypotheticals
Rv1116	-2.85285	-0.714057	16.1472	0.00422519	0.00895985	Conserved_Hypotheticals
Rv1682	-2.97794	4.24386	362.62	1.01681e-07	1.54385e-05	Conserved_Hypotheticals
Rv2275	-3.04569	5.0887	465.742	3.96733e-08	1.11979e-05	Conserved_Hypotheticals
Rv1505c	-3.13856	3.69584	297.859	2.12438e-07	1.89736e-05	Conserved_Hypotheticals
Rv2104a	-3.18329	0.402492	58.1989	7.8002e-05	0.000402377	Conserved_Hypotheticals
pheS	-1.01854	4.47485	58.5904	7.62306e-05	0.000396937	Information_Pathways
mutT4	-1.02061	6.18087	56.4902	8.63682e-05	0.000429937	Information_Pathways
recF	-1.06551	4.99542	40.496	0.000263258	0.000983708	Information_Pathways
sigC	-1.06553	5.80977	26.5668	0.00100184	0.00278084	Information_Pathways
ruvC	-1.08407	6.19045	46.6734	0.000164575	0.000696691	Information_Pathways
rpmH	-1.10437	4.55359	46.4316	0.000167453	0.000706249	Information_Pathways
rpsT	-1.11097	5.63657	25.1371	0.00118511	0.00318297	Information_Pathways
topA	-1.12416	7.93914	77.9486	2.82808e-05	0.000206772	Information_Pathways
gatC	-1.15413	2.06703	27.8814	0.000863866	0.00248954	Information_Pathways
hsdS	-1.15767	5.59841	73.2612	3.51537e-05	0.000237928	Information_Pathways
greA	-1.16014	7.91198	55.0917	9.40737e-05	0.000453926	Information_Pathways
truB	-1.17452	6.10716	74.4927	3.31607e-05	0.000229438	Information_Pathways
rskA	-1.17455	5.84625	76.4263	3.03102e-05	0.000216343	Information_Pathways
typA	-1.18467	6.52295	108.509	8.71428e-06	0.000101029	Information_Pathways
rpmB2	-1.18538	3.61132	15.2544	0.00492434	0.0101449	Information_Pathways
ksgA	-1.19286	6.1912	95.9313	1.35516e-05	0.000132462	Information_Pathways
argS	-1.23853	6.17314	81.6984	2.39663e-05	0.000185487	Information_Pathways
def	-1.24057	4.25962	66.8606	4.83436e-05	0.000289744	Information_Pathways
mutT2	-1.25658	3.11089	50.5685	0.000125759	0.000564368	Information_Pathways
trmD	-1.25661	3.15371	57.9604	7.91061e-05	0.000406233	Information_Pathways
recG	-1.31086	4.68193	114.16	7.25774e-06	8.95908e-05	Information_Pathways
rpsA	-1.32621	9.62458	84.1213	2.16149e-05	0.00017273	Information_Pathways
Rv0944	-1.33689	2.66409	25.0857	0.00119247	0.00318948	Information_Pathways
sigK	-1.37251	5.01133	106.912	9.19149e-06	0.000103389	Information_Pathways
proS	-1.48552	5.90785	117.49	6.54193e-06	8.37037e-05	Information_Pathways
truA	-1.51148	6.71414	163.007	1.98452e-06	4.63564e-05	Information_Pathways
sigM	-1.52038	3.7908	70.0346	4.11415e-05	0.000263572	Information_Pathways
dnaA	-1.53899	6.5421	94.7005	1.41906e-05	0.000135483	Information_Pathways
rpsN2	-1.64828	3.44085	67.6461	4.6422e-05	0.000281561	Information_Pathways
lysS	-1.72609	5.11186	132.683	4.20963e-06	6.94742e-05	Information_Pathways
rnpA	-1.92732	5.6689	120.727	5.92961e-06	7.96737e-05	Information_Pathways
Rv3115	-1.05539	0.988145	13.3103	0.00703495	0.0136533	Insertion_Seqs_Phages
Rv3327	-1.06574	2.77953	25.5781	0.00112437	0.00305122	Insertion_Seqs_Phages
Rv3191c	-1.25013	0.267729	9.33802	0.0165532	0.0283138	Insertion_Seqs_Phages
Rv1573	-1.34566	1.96307	38.5457	0.000309303	0.00110673	Insertion_Seqs_Phages
Rv2424c	-1.46374	3.33826	81.9397	2.37182e-05	0.000184048	Insertion_Seqs_Phages
Rv1047	-1.51926	1.13839	15.4436	0.00476461	0.00986804	Insertion_Seqs_Phages
Rv3023c	-1.68588	0.925744	23.7234	0.00141002	0.00365547	Insertion_Seqs_Phages
Rv1887a	-1.7136	5.07643	159.998	2.12494e-06	4.82109e-05	Insertion_Seqs_Phages
Rv2085	-1.74601	2.53641	31.7881	0.000573821	0.00179763	Insertion_Seqs_Phages
Rv1702c	-1.80604	2.81237	71.2016	3.88374e-05	0.000251642	Insertion_Seqs_Phages
Rv2647	-1.85022	3.0891	55.7308	9.04493e-05	0.000443007	Insertion_Seqs_Phages
Rv2646	-1.89927	4.13131	75.4215	3.17511e-05	0.000222754	Insertion_Seqs_Phages
Rv1587c	-1.95727	0.809005	30.0534	0.000684418	0.00207251	Insertion_Seqs_Phages
Rv3427c	-1.97697	3.43447	125.455	5.15934e-06	7.61768e-05	Insertion_Seqs_Phages
Rv1199c	-2.11576	1.98395	57.3697	8.19274e-05	0.00041603	Insertion_Seqs_Phages
Rv2086	-2.15512	0.735645	45.643	0.000177295	0.000736121	Insertion_Seqs_Phages
Rv0797	-2.32453	1.31683	60.1403	6.96981e-05	0.000376601	Insertion_Seqs_Phages
Rv2512c	-2.92402	1.87199	135.612	3.88824e-06	6.56832e-05	Insertion_Seqs_Phages
thrB	-1.00893	6.09379	49.4746	0.000135371	0.000593285	Intermediary_Metabolism_Respiration
mapB	-1.00925	6.7459	68.4454	4.45645e-05	0.000275803	Intermediary_Metabolism_Respiration
dut	-1.01245	6.14348	67.4466	4.69008e-05	0.00028403	Intermediary_Metabolism_Respiration
lipO	-1.01382	6.10372	64.9143	5.35561e-05	0.000311556	Intermediary_Metabolism_Respiration
pyrH	-1.03974	7.11395	78.5647	2.75084e-05	0.000202995	Intermediary_Metabolism_Respiration
Rv0805	-1.04662	7.83851	50.3408	0.000127687	0.00057021	Intermediary_Metabolism_Respiration
Rv1373	-1.0559	3.53306	45.5113	0.000179009	0.000739914	Intermediary_Metabolism_Respiration
moeY	-1.06574	3.46216	40.2466	0.00026864	0.000996043	Intermediary_Metabolism_Respiration
pyrF	-1.07567	4.20452	52.2469	0.000112625	0.000519263	Intermediary_Metabolism_Respiration
mec	-1.07605	5.00086	79.3394	2.65744e-05	0.000198763	Intermediary_Metabolism_Respiration
ureA	-1.07769	3.00745	39.4355	0.00028713	0.00103965	Intermediary_Metabolism_Respiration
grcC1	-1.07876	7.13254	72.1409	3.70998e-05	0.000247443	Intermediary_Metabolism_Respiration
purD	-1.07927	4.61145	69.7828	4.16613e-05	0.000265409	Intermediary_Metabolism_Respiration
thiX	-1.09012	2.17854	25.5803	0.00112408	0.00305122	Intermediary_Metabolism_Respiration
dapC	-1.111	4.7258	73.0666	3.54823e-05	0.000239086	Intermediary_Metabolism_Respiration
Rv0316	-1.11902	4.48076	59.293	7.31778e-05	0.000386688	Intermediary_Metabolism_Respiration
trpC	-1.12354	7.82169	77.2818	2.9148e-05	0.000211753	Intermediary_Metabolism_Respiration
Rv0881	-1.12976	3.38923	17.523	0.00337578	0.00747529	Intermediary_Metabolism_Respiration
thiD	-1.1375	5.989	92.0934	1.56749e-05	0.000142342	Intermediary_Metabolism_Respiration
ndkA	-1.13945	5.19177	71.8873	3.75591e-05	0.000248058	Intermediary_Metabolism_Respiration
aspC	-1.14684	6.99121	74.9447	3.24651e-05	0.000225769	Intermediary_Metabolism_Respiration
proC	-1.16308	5.4986	88.7526	1.78757e-05	0.000152765	Intermediary_Metabolism_Respiration
ureB	-1.1726	2.90718	33.7144	0.00047614	0.00155471	Intermediary_Metabolism_Respiration
Rv0945	-1.17382	5.3977	100.121	1.16313e-05	0.000120249	Intermediary_Metabolism_Respiration
pafB	-1.18788	6.58363	86.0378	1.99581e-05	0.000165289	Intermediary_Metabolism_Respiration
amiD	-1.19433	4.63335	93.3104	1.49588e-05	0.00013934	Intermediary_Metabolism_Respiration
panB	-1.21408	5.69398	86.7668	1.93702e-05	0.000161006	Intermediary_Metabolism_Respiration
Rv2993c	-1.21834	5.6742	100.27	1.15695e-05	0.000120249	Intermediary_Metabolism_Respiration
mshD	-1.2294	6.00577	98.6632	1.22579e-05	0.000123802	Intermediary_Metabolism_Respiration
guaA	-1.23508	6.91477	117.802	6.47956e-06	8.3374e-05	Intermediary_Metabolism_Respiration
Rv0547c	-1.23601	5.48581	98.0848	1.25183e-05	0.000125046	Intermediary_Metabolism_Respiration
Rv0480c	-1.23972	4.04434	57.6632	8.05103e-05	0.000411126	Intermediary_Metabolism_Respiration
cyp141	-1.24504	5.07999	97.8139	1.26427e-05	0.000126012	Intermediary_Metabolism_Respiration
sahH	-1.25455	8.33667	129.275	4.62712e-06	7.31824e-05	Intermediary_Metabolism_Respiration
galK	-1.25616	-0.0384869	10.8242	0.0117397	0.021028	Intermediary_Metabolism_Respiration
Rv2959c	-1.25925	4.18637	50.4181	0.000127029	0.000568387	Intermediary_Metabolism_Respiration
era	-1.26111	6.20345	110.559	8.14666e-06	9.68969e-05	Intermediary_Metabolism_Respiration
mhpE	-1.26986	2.50101	28.246	0.000829912	0.0024155	Intermediary_Metabolism_Respiration
pyrE	-1.27624	5.86901	76.7266	2.98958e-05	0.000216136	Intermediary_Metabolism_Respiration
sdaA	-1.27653	5.21076	89.9669	1.70332e-05	0.000148632	Intermediary_Metabolism_Respiration
hemZ	-1.27795	4.30121	72.6783	3.61497e-05	0.000243223	Intermediary_Metabolism_Respiration
pabC	-1.29901	4.49489	93.2539	1.49911e-05	0.00013934	Intermediary_Metabolism_Respiration
purN	-1.30092	3.80059	77.3042	2.91183e-05	0.000211753	Intermediary_Metabolism_Respiration
gcvT	-1.30229	5.90862	64.7497	5.40288e-05	0.000313505	Intermediary_Metabolism_Respiration
Rv0948c	-1.33135	4.14012	87.2423	1.89984e-05	0.000158204	Intermediary_Metabolism_Respiration
atsG	-1.33186	5.00043	123.792	5.41499e-06	7.7609e-05	Intermediary_Metabolism_Respiration
Rv1360	-1.33492	6.70011	108.271	8.78348e-06	0.000101288	Intermediary_Metabolism_Respiration
leuA	-1.33903	7.7618	122.4	5.64147e-06	7.85838e-05	Intermediary_Metabolism_Respiration
Rv2958c	-1.34195	3.84692	54.0305	0.000100507	0.00047639	Intermediary_Metabolism_Respiration
hadC	-1.34217	6.39894	135.743	3.87455e-06	6.56832e-05	Intermediary_Metabolism_Respiration
Rv2251	-1.34242	5.36709	129.823	4.55662e-06	7.25713e-05	Intermediary_Metabolism_Respiration
Rv0315	-1.3515	6.49798	44.9012	0.000187226	0.000764171	Intermediary_Metabolism_Respiration
fdxB	-1.35758	4.9738	129.101	4.64989e-06	7.3288e-05	Intermediary_Metabolism_Respiration
Rv0213c	-1.37099	3.119	60.2891	6.91089e-05	0.000375645	Intermediary_Metabolism_Respiration
cysE	-1.37445	6.31226	82.2633	2.33904e-05	0.000182556	Intermediary_Metabolism_Respiration
metZ	-1.38029	5.93511	75.698	3.13461e-05	0.000220682	Intermediary_Metabolism_Respiration
purC	-1.39383	4.82167	95.3653	1.38408e-05	0.000133854	Intermediary_Metabolism_Respiration
deoC	-1.39899	5.58753	115.521	6.95382e-06	8.79851e-05	Intermediary_Metabolism_Respiration
Rv0249c	-1.41305	6.83859	143.593	3.15666e-06	5.99107e-05	Intermediary_Metabolism_Respiration
galT	-1.41642	3.96321	71.8056	3.77085e-05	0.000248212	Intermediary_Metabolism_Respiration
iunH	-1.42159	4.62824	80.6286	2.51071e-05	0.000191242	Intermediary_Metabolism_Respiration
Rv2952	-1.44257	5.97858	102.394	1.07322e-05	0.000113952	Intermediary_Metabolism_Respiration
Rv3631	-1.45137	4.62152	78.5789	2.74908e-05	0.000202995	Intermediary_Metabolism_Respiration
glyA2	-1.45612	4.72392	128.342	4.75053e-06	7.40425e-05	Intermediary_Metabolism_Respiration
cyp130	-1.46118	3.87758	101.479	1.10833e-05	0.000116862	Intermediary_Metabolism_Respiration
Rv0669c	-1.47366	5.27984	123.811	5.41191e-06	7.7609e-05	Intermediary_Metabolism_Respiration
hadA	-1.49163	5.54534	141.274	3.34984e-06	6.12609e-05	Intermediary_Metabolism_Respiration
Rv1714	-1.49377	3.83948	101.1	1.12329e-05	0.000117952	Intermediary_Metabolism_Respiration
trpA	-1.49492	6.95112	175.782	1.50396e-06	4.11067e-05	Intermediary_Metabolism_Respiration
Rv2966c	-1.52282	3.93022	75.3593	3.1843e-05	0.000222803	Intermediary_Metabolism_Respiration
hemB	-1.53818	7.68306	154.254	2.42953e-06	5.19458e-05	Intermediary_Metabolism_Respiration
ggtA	-1.54431	5.74105	135.706	3.87839e-06	6.56832e-05	Intermediary_Metabolism_Respiration
celA1	-1.55682	5.47572	71.2814	3.86858e-05	0.000251017	Intermediary_Metabolism_Respiration
prpD	-1.59094	5.39421	47.8542	0.00015138	0.000649281	Intermediary_Metabolism_Respiration
aao	-1.59173	5.64041	177.321	1.45647e-06	4.04527e-05	Intermediary_Metabolism_Respiration
nirB	-1.63012	7.17194	107.714	8.94779e-06	0.000102148	Intermediary_Metabolism_Respiration
grcC2	-1.63999	3.27837	68.6544	4.40943e-05	0.000273637	Intermediary_Metabolism_Respiration
epiB	-1.66774	4.08252	99.7973	1.17667e-05	0.000120444	Intermediary_Metabolism_Respiration
Rv2957	-1.74617	4.83704	179.084	1.40438e-06	4.00335e-05	Intermediary_Metabolism_Respiration
*MtCM	-1.75616	4.53461	159.302	2.15917e-06	4.82109e-05	Intermediary_Metabolism_Respiration
coaE	-1.76828	7.57218	251.255	4.00736e-07	2.31057e-05	Intermediary_Metabolism_Respiration
cysK1	-1.78996	7.14404	150.819	2.63824e-06	5.46236e-05	Intermediary_Metabolism_Respiration
moaA1	-1.79474	1.01979	28.204	0.000833732	0.00242185	Intermediary_Metabolism_Respiration
leuC	-1.8167	8.61051	117.669	6.50602e-06	8.34786e-05	Intermediary_Metabolism_Respiration
pntAb	-1.83332	3.92337	128.645	4.71003e-06	7.37258e-05	Intermediary_Metabolism_Respiration
Rv0097	-1.95248	4.53884	231.77	5.4101e-07	2.62482e-05	Intermediary_Metabolism_Respiration
nudC	-1.97802	5.35419	192.708	1.07165e-06	3.6367e-05	Intermediary_Metabolism_Respiration
trpB	-2.05453	7.26288	276.303	2.81233e-07	2.11743e-05	Intermediary_Metabolism_Respiration
Rv0793	-2.21279	-0.60894	17.7265	0.00326917	0.00726749	Intermediary_Metabolism_Respiration
cyp121	-2.22719	5.21635	186.945	1.19871e-06	3.76184e-05	Intermediary_Metabolism_Respiration
pntAa	-2.23595	4.94265	258.508	3.60446e-07	2.18979e-05	Intermediary_Metabolism_Respiration
menE	-2.24897	6.90048	152.316	2.54459e-06	5.39098e-05	Intermediary_Metabolism_Respiration
tmk	-2.55042	4.91902	190.127	1.12634e-06	3.71358e-05	Intermediary_Metabolism_Respiration
prpC	-2.69866	4.95181	142.664	3.23228e-06	6.0781e-05	Intermediary_Metabolism_Respiration
fabG1	-1.02187	5.96228	72.6062	3.62755e-05	0.000243709	Lipid_Metabolism
tesA	-1.0245	4.54573	45.888	0.00017416	0.000730439	Lipid_Metabolism
fadE35	-1.03261	4.57535	36.3457	0.000374176	0.00128729	Lipid_Metabolism
accD5	-1.04208	7.28994	85.1066	2.07423e-05	0.000169325	Lipid_Metabolism
cmaA2	-1.04677	6.20819	40.0234	0.000273574	0.00100684	Lipid_Metabolism
fadB2	-1.06802	5.57339	82.248	2.34057e-05	0.000182556	Lipid_Metabolism
mmaA3	-1.07494	5.98156	59.4028	7.27149e-05	0.000386182	Lipid_Metabolism
fadD26	-1.10287	7.44675	57.54	8.11012e-05	0.000413217	Lipid_Metabolism
Rv3233c	-1.2108	4.78897	99.1458	1.20458e-05	0.000122201	Lipid_Metabolism
mbtG	-1.22001	4.41818	59.4221	7.26336e-05	0.000386182	Lipid_Metabolism
pgsA3	-1.22009	4.59352	93.2261	1.50071e-05	0.00013934	Lipid_Metabolism
pks11	-1.23744	4.48911	79.3922	2.65122e-05	0.000198623	Lipid_Metabolism
dprE1	-1.24246	4.31754	47.7786	0.000152185	0.000651505	Lipid_Metabolism
echA15	-1.24915	5.66778	111.178	7.98428e-06	9.56911e-05	Lipid_Metabolism
Rv1729c	-1.25724	4.02488	68.2219	4.50743e-05	0.000276702	Lipid_Metabolism
fadD17	-1.27052	3.14302	53.4772	0.000104082	0.000489767	Lipid_Metabolism
fadE36	-1.27416	4.74112	91.2327	1.62075e-05	0.000143887	Lipid_Metabolism
cmaA1	-1.27487	4.81577	57.0963	8.32766e-05	0.000420538	Lipid_Metabolism
fbpB	-1.2961	7.49611	94.9436	1.40614e-05	0.000134851	Lipid_Metabolism
fadD30	-1.30516	5.08378	116.79	6.68482e-06	8.50541e-05	Lipid_Metabolism
fadE30	-1.33553	3.76742	72.1392	3.71029e-05	0.000247443	Lipid_Metabolism
Rv2953	-1.37685	6.4042	98.2434	1.24462e-05	0.000124873	Lipid_Metabolism
mbtI	-1.37934	1.31522	18.0288	0.00311854	0.00699784	Lipid_Metabolism
mbtE	-1.4243	6.27547	103.277	1.0407e-05	0.000113136	Lipid_Metabolism
pptT	-1.57805	5.63363	137.027	3.74402e-06	6.45985e-05	Lipid_Metabolism
fadB3	-1.63236	3.12766	95.6514	1.36936e-05	0.000133279	Lipid_Metabolism
Rv0947c	-1.63446	2.71581	78.018	2.81924e-05	0.000206457	Lipid_Metabolism
idsA1	-1.9303	3.95963	99.8757	1.17337e-05	0.000120376	Lipid_Metabolism
fcoT	-2.18392	3.79385	142.7	3.22927e-06	6.0781e-05	Lipid_Metabolism
Rv0893c	-2.1991	3.81184	101.547	1.10568e-05	0.000116862	Lipid_Metabolism
nrp	-2.3525	8.30169	404.325	6.7555e-08	1.23264e-05	Lipid_Metabolism
fadD10	-2.41796	6.00077	345.377	1.22067e-07	1.56276e-05	Lipid_Metabolism
IGR241_Rodriguez_Rv1043c-Rv1044	-1.00024	2.93284	28.1914	0.000834888	0.00242224	other ncRNA
IGR966_Rodriguez_Rv3901c-Rv3902c	-1.00064	0.234998	9.97731	0.0142228	0.0249172	other ncRNA
IGR717_Rodriguez_Rv3049c-Rv3050c	-1.00277	5.1339	55.5845	9.1263e-05	0.000445078	other ncRNA
IGR809_Rodriguez_Rv3441c-Rv3442c	-1.00928	5.05546	49.2837	0.000137142	0.000596642	other ncRNA
IGR654_Rodriguez_Rv2792c-Rv2793c	-1.01029	4.64846	58.5942	7.6214e-05	0.000396937	other ncRNA
IGR112_Rodriguez_Rv0510-Rv0511	-1.02324	4.80525	63.7294	5.70792e-05	0.000325402	other ncRNA
IGR802_Rodriguez_Rv3418c-Rv3419c	-1.02983	4.75248	55.6558	9.08651e-05	0.000444088	other ncRNA
IGR681_Rodriguez_Rv2940c-Rv2941	-1.03375	4.45108	43.2585	0.000211849	0.000834751	other ncRNA
IGR395_Rodriguez_Rv1747-Rv1748	-1.04435	2.69497	30.4537	0.000656657	0.0020034	other ncRNA
IGR384_Rodriguez_Rv1689-Rv1690	-1.04446	1.21973	17.9017	0.00318077	0.00709381	other ncRNA
IGR172_Rodriguez_Rv0815c-Rv0816c	-1.07359	2.4085	21.5331	0.00187681	0.00459371	other ncRNA
Miotto_candidate_1371	-1.07552	0.147932	9.46142	0.0160675	0.0276179	other ncRNA
IGR725_Rodriguez_Rv3066-Rv3067	-1.08333	1.79001	8.60712	0.0198475	0.0331156	other ncRNA
IGR582_Rodriguez_Rv2476c-Rv2477c	-1.08698	0.538386	14.5165	0.00561601	0.011289	other ncRNA
IGR144_Rodriguez_Rv0681-Rv0682	-1.10033	4.1563	35.4911	0.000403968	0.00136403	other ncRNA
IGR521_Rodriguez_Rv2190c-Rv2191	-1.10191	5.29848	77.6563	2.86569e-05	0.000209186	other ncRNA
Miotto_candidate_1198	-1.13199	1.17385	15.286	0.00489711	0.0100979	other ncRNA
IGR137_Rodriguez_Rv0658c-Rv0659c	-1.14035	0.456847	13.7257	0.00649983	0.012767	other ncRNA
Miotto_candidate_88	-1.14074	1.50212	16.7367	0.0038315	0.00829792	other ncRNA
Miotto_candidate_1154	-1.14897	1.8461	17.3583	0.00346534	0.00764389	other ncRNA
IGR10_Rodriguez_Rv0010c-Rv0011c	-1.14999	4.70588	65.8153	5.10592e-05	0.000300878	other ncRNA
IGR595_Rodriguez_Rv2513-Rv2514c	-1.15812	3.99584	57.9309	7.92443e-05	0.000406484	other ncRNA
IGR366_Rodriguez_Rv1591-Rv1592c	-1.16286	2.54025	40.0488	0.000273006	0.00100684	other ncRNA
IGR913_Rodriguez_Rv3771c-Rv3772	-1.16494	0.974056	18.5638	0.00287284	0.00650712	other ncRNA
IGR612_Rodriguez_Rv2596-Rv2597	-1.16708	0.973395	17.955	0.00315448	0.0070573	other ncRNA
IGR284_Rodriguez_Rv1185c-Rv1186c	-1.17857	1.25655	22.0782	0.00174433	0.00434176	other ncRNA
IGR923_Rodriguez_Rv3805c-Rv3806c	-1.21507	2.88945	27.7564	0.000875911	0.0025173	other ncRNA
IGR532_Rodriguez_Rv2236c-Rv2237	-1.21873	0.257117	8.59842	0.0198915	0.0331768	other ncRNA
Miotto_candidate_1353	-1.22995	0.119151	8.15115	0.0223323	0.0366176	other ncRNA
IGR634_Rodriguez_Rv2664-Rv2665	-1.25848	4.10579	60.1438	6.96842e-05	0.000376601	other ncRNA
IGR677_Rodriguez_Rv2929-Rv2930	-1.26166	6.00501	76.4053	3.03395e-05	0.000216343	other ncRNA
IGR636_Rodriguez_Rv2690c-Rv2691	-1.26567	0.130402	7.87952	0.0240026	0.0389081	other ncRNA
IGR523_Rodriguez_Rv2202c-Rv2203	-1.2667	4.47222	93.2864	1.49725e-05	0.00013934	other ncRNA
IGR600_Rodriguez_Rv2524c-Rv2525c	-1.27428	5.15022	51.9266	0.000114993	0.000524841	other ncRNA
IGR516_Rodriguez_Rv2177c-Rv2178c	-1.27607	0.499718	11.7808	0.00955955	0.0177007	other ncRNA
IGR661_Rodriguez_Rv2856-Rv2857c	-1.28469	-0.574684	9.68694	0.0152258	0.0264204	other ncRNA
Miotto_candidate_1240	-1.28858	1.32611	24.605	0.00126404	0.00333974	other ncRNA
IGR817_Rodriguez_Rv3485c-Rv3486	-1.29027	1.84743	15.1423	0.00502212	0.0103018	other ncRNA
IGR819_Rodriguez_Rv3487c-Rv3488	-1.29772	3.61351	65.1184	5.29773e-05	0.000309771	other ncRNA
Miotto_candidate_1611	-1.31652	2.95447	56.97	8.39091e-05	0.000421861	other ncRNA
IGR88_Rodriguez_Rv0403c-Rv0404	-1.31994	0.172315	15.6291	0.0046143	0.00959745	other ncRNA
IGR294_Rodriguez_Rv1225c-Rv1226c	-1.32132	1.18596	15.8726	0.00442602	0.0092692	other ncRNA
IGR534_Rodriguez_Rv2247-Rv2248	-1.33617	2.34055	15.9856	0.00434191	0.0091232	other ncRNA
IGR458_Rodriguez_Rv1961-Rv1962c	-1.34036	-0.0736641	12.4072	0.00840554	0.0158792	other ncRNA
IGR96_Rodriguez_Rv0441c-Rv0442c	-1.35112	1.93742	33.3636	0.000492266	0.00159706	other ncRNA
IGR468_Rodriguez_Rv1981c-Rv1982c	-1.36076	0.54999	11.6616	0.00980131	0.0180639	other ncRNA
IGR922_Rodriguez_Rv3804c-Rv3805c	-1.37189	1.68358	31.0055	0.000620684	0.00191157	other ncRNA
IGR227_Rodriguez_Rv1005c-Rv1006	-1.37952	4.70407	52.3897	0.000111589	0.000516551	other ncRNA
Miotto_candidate_1520	-1.38729	0.692549	13.3439	0.00698964	0.0135827	other ncRNA
IGR256_Rodriguez_Rv1080c-Rv1081c	-1.39378	5.23135	107.909	8.8897e-06	0.000101996	other ncRNA
IGR555_Rodriguez_Rv2333c-Rv2334	-1.40684	1.23367	32.132	0.000554641	0.00174873	other ncRNA
IGR179_Rodriguez_Rv0831c-Rv0832	-1.44061	-0.111163	11.4893	0.010165	0.0185876	other ncRNA
IGR99_Rodriguez_Rv0444c-Rv0445c	-1.44209	2.74189	62.7516	6.02095e-05	0.000337336	other ncRNA
IGR569_Rodriguez_Rv2364c-Rv2365c	-1.4757	1.19671	24.8105	0.0012328	0.00327238	other ncRNA
IGR9_Rodriguez_Rv0009-Rv0010c	-1.49549	-0.295688	10.0849	0.0138725	0.0243785	other ncRNA
IGR692_Rodriguez_Rv2959c-Rv2960c	-1.54602	2.43689	59.6983	7.14864e-05	0.000382633	other ncRNA
IGR354_Rodriguez_Rv1501-Rv1502	-1.57288	4.87982	95.0899	1.39844e-05	0.00013467	other ncRNA
IGR737_Rodriguez_Rv3121-Rv3122	-1.60847	0.691941	19.0395	0.00267459	0.00613741	other ncRNA
IGR838_Rodriguez_Rv3528c-Rv3529c	-1.6498	0.0489018	21.1835	0.00196852	0.00477965	other ncRNA
IGR196_Rodriguez_Rv0867c-Rv0868c	-1.6643	6.2168	154.423	2.41979e-06	5.19458e-05	other ncRNA
IGR311_Rodriguez_Rv1296-Rv1297	-1.66494	3.14488	32.0502	0.00055913	0.00175927	other ncRNA
IGR501_Rodriguez_Rv2108-Rv2109c	-1.67281	-0.44252	14.2312	0.0059162	0.0117781	other ncRNA
IGR926_Rodriguez_Rv3812-Rv3813c	-1.72761	-0.399679	14.5062	0.00562646	0.011305	other ncRNA
IGR171_Rodriguez_Rv0815c-Rv0816c	-1.74917	1.45079	45.8634	0.000174472	0.000730439	other ncRNA
IGR116_Rodriguez_Rv0523c-Rv0524	-1.75029	1.91106	58.7264	7.56273e-05	0.000396413	other ncRNA
IGR333_Rodriguez_Rv1387-Rv1388	-1.78399	0.594205	21.9088	0.0017842	0.00441446	other ncRNA
Miotto_candidate_420	-1.85543	3.5962	71.8779	3.75763e-05	0.000248058	other ncRNA
IGR983_Rodriguez_Rv0439c-Rv0440	-1.87368	2.58031	70.9232	3.93719e-05	0.000254381	other ncRNA
IGR691_Rodriguez_Rv2958c-Rv2959c	-1.91392	0.855081	31.3666	0.000598482	0.00185701	other ncRNA
IGR888_Rodriguez_Rv3723-Rv3724A	-1.98545	1.15511	36.5895	0.000366191	0.00126522	other ncRNA
IGR682_Rodriguez_Rv2942-Rv2943	-1.99125	1.8935	36.782	0.000360038	0.00125124	other ncRNA
IGR397_Rodriguez_Rv1765c-Rv1765A	-1.99911	5.14272	117.999	6.44056e-06	8.31069e-05	other ncRNA
IGR288_Rodriguez_Rv1194c-Rv1195	-2.00978	6.0292	68.0376	4.55002e-05	0.000278891	other ncRNA
IGR761_Rodriguez_Rv3191c-Rv3192	-2.02783	0.229377	34.0224	0.000462523	0.00151568	other ncRNA
IGR878_Rodriguez_Rv3684-Rv3685c	-2.06289	0.131067	27.6244	0.000888858	0.00254013	other ncRNA
IGR652_Rodriguez_Rv2783c-Rv2784c	-2.33782	4.51459	137.306	3.71635e-06	6.45985e-05	other ncRNA
IGR374_Rodriguez_Rv1614-Rv1615	-2.34868	1.5234	45.3418	0.000181246	0.00074645	other ncRNA
IGR576_Rodriguez_Rv2431c-Rv2432c	-2.3587	2.4605	63.3893	5.81442e-05	0.000328594	other ncRNA
IGR481_Rodriguez_Rv2001-Rv2002	-2.38959	-0.47074	26.6429	0.00099313	0.00276173	other ncRNA
IGR897_Rodriguez_Rv3739c-Rv3740c	-2.47705	0.701437	58.3728	7.72086e-05	0.000400047	other ncRNA
IGR797_Rodriguez_Rv3383c-Rv3384c	-2.69	1.67231	95.4854	1.37788e-05	0.000133822	other ncRNA
IGR121_Rodriguez_Rv0541c-Rv0542c	-2.81186	3.06508	99.2434	1.20034e-05	0.000122201	other ncRNA
IGR954_Rodriguez_Rv3862c-Rv3863	-3.25614	-0.85169	29.564	0.000720399	0.00215883	other ncRNA
PPE22	-1.06135	3.69109	34.3677	0.000447841	0.00147338	PE_PPE
PPE7	-1.07912	1.56219	11.9899	0.00915308	0.0170312	PE_PPE
PPE23	-1.11437	3.98724	56.4367	8.6648e-05	0.000429937	PE_PPE
PE18	-1.14284	1.35703	23.3164	0.00148459	0.00381618	PE_PPE
PPE19	-1.18591	8.35318	48.4864	0.000144864	0.000624273	PE_PPE
PE_PGRS20	-1.1957	2.81819	36.6429	0.000364471	0.0012617	PE_PPE
PPE1	-1.3166	3.53266	71.676	3.79473e-05	0.00024875	PE_PPE
PPE20	-1.46363	9.26203	68.7064	4.39783e-05	0.00027329	PE_PPE
PPE67	-1.49585	0.662713	19.4713	0.00250938	0.0058258	PE_PPE
PE13	-1.60786	7.03625	51.0475	0.000121823	0.000551045	PE_PPE
PE23	-1.79133	4.45415	172.609	1.60821e-06	4.25896e-05	PE_PPE
PE25	-1.91638	3.73297	69.7217	4.17886e-05	0.000265848	PE_PPE
PPE41	-2.09622	6.45308	197.876	9.71856e-07	3.48567e-05	PE_PPE
PE15	-2.76613	5.64865	198.398	9.62423e-07	3.47924e-05	PE_PPE
Rv0894	-1.00277	1.72449	16.3817	0.0040627	0.00867178	Regulatory_Proteins
Rv3208	-1.0402	6.00318	41.9687	0.000234106	0.000900803	Regulatory_Proteins
pstP	-1.11277	7.28383	89.1015	1.76283e-05	0.000151504	Regulatory_Proteins
Rv0474	-1.15627	5.40961	69.5353	4.21802e-05	0.000266478	Regulatory_Proteins
Rv0485	-1.23705	7.76756	74.9826	3.24076e-05	0.000225769	Regulatory_Proteins
Rv3575c	-1.24029	4.52234	88.6441	1.79535e-05	0.000153143	Regulatory_Proteins
Rv3143	-1.2922	1.50865	23.9446	0.00137146	0.00356973	Regulatory_Proteins
Rv2282c	-1.31739	3.01511	44.4337	0.000193849	0.000782091	Regulatory_Proteins
Rv3557c	-1.41573	3.98817	106.96	9.17675e-06	0.000103389	Regulatory_Proteins
Rv0196	-1.42441	1.4604	21.0889	0.0019943	0.0048268	Regulatory_Proteins
Rv1773c	-1.55184	2.39234	49.7139	0.000133192	0.000586171	Regulatory_Proteins
Rv0845	-1.72959	3.84722	99.5961	1.1852e-05	0.000121045	Regulatory_Proteins
Rv1816	-1.92732	5.20934	122.558	5.61505e-06	7.84556e-05	Regulatory_Proteins
Rv0891c	-1.99418	3.70636	100.116	1.16333e-05	0.000120249	Regulatory_Proteins
Rv2989	-2.59112	7.86258	267.777	3.16103e-07	2.11743e-05	Regulatory_Proteins
Rv1129c	-2.78106	3.4304	194.517	1.03531e-06	3.59986e-05	Regulatory_Proteins
Rv0260c	-2.8618	2.6464	100.464	1.14898e-05	0.000120037	Regulatory_Proteins
whiB6	-3.68545	2.33341	194.547	1.03472e-06	3.59986e-05	Regulatory_Proteins
cysU	-1.23897	0.333773	11.4641	0.0102196	0.018665	Stable_RNAs
thrT	-1.65868	0.422245	20.9057	0.00204546	0.00492446	Stable_RNAs
gluU	-1.65951	0.150146	12.4009	0.00841636	0.0158809	Stable_RNAs
Rv2292c	-1.0634	1.58558	23.2651	0.00149433	0.00383474	Unknown
Rv2084	-1.10717	5.64128	49.3912	0.000136141	0.000593419	Unknown
Rv2645	-1.12787	3.88593	17.5474	0.0033628	0.00745018	Unknown
Rv1502	-1.4004	5.52378	84.6103	2.11763e-05	0.00017012	Unknown
Rv1507A	-3.42916	0.376611	57.0737	8.3389e-05	0.000420639	Unknown
mazE1	-1.02709	0.551201	12.7426	0.00786003	0.0149926	Virulence_Detosification_Adaptation
ephF	-1.0562	7.04115	69.5573	4.21338e-05	0.000266478	Virulence_Detosification_Adaptation
vapC2	-1.12336	5.84254	56.5211	8.62068e-05	0.000429937	Virulence_Detosification_Adaptation
mazE4	-1.13825	4.16107	52.5092	0.000110732	0.000514221	Virulence_Detosification_Adaptation
vapB15	-1.1517	5.62371	89.6673	1.72363e-05	0.000149515	Virulence_Detosification_Adaptation
oxyR	-1.16405	1.05973	18.99	0.0026944	0.00616733	Virulence_Detosification_Adaptation
vapC12	-1.18687	1.60775	16.8603	0.00375494	0.00818362	Virulence_Detosification_Adaptation
Rv1026	-1.20791	4.97144	92.03	1.57134e-05	0.000142342	Virulence_Detosification_Adaptation
vapC44	-1.21669	4.93406	59.6048	7.18725e-05	0.000383915	Virulence_Detosification_Adaptation
mazF3	-1.2226	4.25273	64.7964	5.38943e-05	0.000313123	Virulence_Detosification_Adaptation
mazF4	-1.24313	2.38467	16.1865	0.00419739	0.00891666	Virulence_Detosification_Adaptation
ahpE	-1.2447	5.57304	85.6774	2.02571e-05	0.000166856	Virulence_Detosification_Adaptation
ahpD	-1.25649	3.01698	39.5755	0.000283827	0.00103014	Virulence_Detosification_Adaptation
vapC35	-1.2612	2.77737	48.1103	0.000148697	0.000638375	Virulence_Detosification_Adaptation
vapC38	-1.26529	3.65296	61.9484	6.29442e-05	0.000349647	Virulence_Detosification_Adaptation
vapB37	-1.27043	4.01599	58.841	7.51236e-05	0.00039468	Virulence_Detosification_Adaptation
vapC15	-1.28295	5.88105	98.3295	1.24073e-05	0.000124757	Virulence_Detosification_Adaptation
grpE	-1.29864	7.49727	75.0106	3.23651e-05	0.000225769	Virulence_Detosification_Adaptation
vapC37	-1.30598	4.78081	91.5243	1.60246e-05	0.000143887	Virulence_Detosification_Adaptation
vapC43	-1.32712	3.04735	58.7042	7.57257e-05	0.000396472	Virulence_Detosification_Adaptation
parE1	-1.33261	3.77792	82.6702	2.29863e-05	0.000180211	Virulence_Detosification_Adaptation
vapC32	-1.3609	2.21386	40.8076	0.000256724	0.000963242	Virulence_Detosification_Adaptation
vapC14	-1.39475	2.73275	49.427	0.00013581	0.000593285	Virulence_Detosification_Adaptation
mazF8	-1.41602	1.21728	17.6418	0.00331302	0.00735062	Virulence_Detosification_Adaptation
groEL1	-1.45899	6.86651	118.42	6.35817e-06	8.26848e-05	Virulence_Detosification_Adaptation
mce2C	-1.46344	2.66042	57.1138	8.31894e-05	0.000420538	Virulence_Detosification_Adaptation
vapC46	-1.65605	3.65872	118.258	6.38969e-06	8.26848e-05	Virulence_Detosification_Adaptation
ephE	-1.67974	3.93808	121.347	5.82072e-06	7.96197e-05	Virulence_Detosification_Adaptation
vapC8	-1.70348	1.90944	41.7206	0.000238721	0.000911844	Virulence_Detosification_Adaptation
vapB21	-1.72127	1.843	38.5501	0.00030919	0.00110673	Virulence_Detosification_Adaptation
parE2	-1.7279	2.25167	70.0494	4.11114e-05	0.000263572	Virulence_Detosification_Adaptation
vapC19	-1.74445	2.47184	81.4954	2.41777e-05	0.000186155	Virulence_Detosification_Adaptation
mazF1	-1.83397	1.15415	43.5821	0.00020669	0.000817962	Virulence_Detosification_Adaptation
vapB33	-1.9042	3.71557	120.95	5.89007e-06	7.96737e-05	Virulence_Detosification_Adaptation
smpB	-1.93319	4.58933	182.955	1.29796e-06	3.8642e-05	Virulence_Detosification_Adaptation
Rv3922c	-1.99954	6.17803	202.689	8.8923e-07	3.32004e-05	Virulence_Detosification_Adaptation
vapB18	-2.02281	0.63285	29.8119	0.000701883	0.00211166	Virulence_Detosification_Adaptation
vapC33	-2.04629	3.43973	159.408	2.15388e-06	4.82109e-05	Virulence_Detosification_Adaptation
vapC21	-2.15923	2.61343	119.394	6.17264e-06	8.05627e-05	Virulence_Detosification_Adaptation
groES	-2.21861	6.28811	100.075	1.16501e-05	0.000120249	Virulence_Detosification_Adaptation
groEL2	-2.41599	9.58245	228.545	5.69899e-07	2.62482e-05	Virulence_Detosification_Adaptation

## Sheet: DifGenes_DS_LS
The transcriptome of Mycobacterium tuberculosis in a lipid-rich dormancy model through RNAseq analysis
Diana A. Aguilar-Ayala, Laurentijn Tilleman, Filip Van Nieuwerburgh, Dieter Deforce, Juan Carlos Palomino, Peter Vandamme, Jorge A. Gonzalez-Y-Merchand, Anandi Martin
Supplemental material. Table S2. General lineal model 3) DGE analysis for DS vs LS
Gene	logFC	logCPM	F	PValue	FDR	FunctionalCategories
Rv1216c	4.21101	6.44901	132.265	1.2182e-05	0.000123937	Cell_Wall_Cell_Processes
Rv1639c	4.19912	7.52781	261.15	1.35406e-06	3.78224e-05	Cell_Wall_Cell_Processes
Rv1217c	4.0049	7.54415	92.3279	3.79957e-05	0.000275499	Cell_Wall_Cell_Processes
kdpB	3.52606	5.43057	157.285	6.99415e-06	9.15453e-05	Cell_Wall_Cell_Processes
mmpL5	3.38158	8.03102	385.927	3.77245e-07	1.93994e-05	Cell_Wall_Cell_Processes
Rv0188	3.33628	7.29915	123.193	1.52776e-05	0.000143445	Cell_Wall_Cell_Processes
murE	3.11287	9.92071	129.741	1.29543e-05	0.000129487	Cell_Wall_Cell_Processes
mmpL8	3.0022	6.65023	222.459	2.28157e-06	4.82675e-05	Cell_Wall_Cell_Processes
Rv1435c	2.85986	6.23581	184.69	4.16845e-06	6.56603e-05	Cell_Wall_Cell_Processes
Rv3289c	2.84533	8.04032	100.562	2.90508e-05	0.00022822	Cell_Wall_Cell_Processes
kdpC	2.74251	3.84971	79.898	5.96601e-05	0.000370282	Cell_Wall_Cell_Processes
kdpA	2.60735	4.75967	89.6862	4.16117e-05	0.000291537	Cell_Wall_Cell_Processes
murX	2.57961	6.59818	168.151	5.64157e-06	7.97154e-05	Cell_Wall_Cell_Processes
ftsW	2.46085	6.14696	253.323	1.49523e-06	3.8808e-05	Cell_Wall_Cell_Processes
Rv3605c	2.43904	4.82152	95.0186	3.47214e-05	0.000256646	Cell_Wall_Cell_Processes
Rv1184c	2.43129	7.07522	197.636	3.34837e-06	5.79369e-05	Cell_Wall_Cell_Processes
murF	2.42151	7.5005	111.72	2.08367e-05	0.000182214	Cell_Wall_Cell_Processes
Rv0514	2.35868	2.754	72.8298	7.94726e-05	0.000449852	Cell_Wall_Cell_Processes
Rv1218c	2.35337	5.5496	56.4257	0.000173274	0.000745308	Cell_Wall_Cell_Processes
nagA	2.32505	2.99325	135.779	1.12034e-05	0.00011866	Cell_Wall_Cell_Processes
Rv1619	2.31757	5.48235	96.9189	3.26274e-05	0.0002463	Cell_Wall_Cell_Processes
eccC5	2.31714	9.26841	145.912	8.89876e-06	0.000103963	Cell_Wall_Cell_Processes
lprK	2.29454	4.99894	152.015	7.80312e-06	9.78991e-05	Cell_Wall_Cell_Processes
Rv2219	2.28783	7.4878	54.1435	0.000196244	0.000811382	Cell_Wall_Cell_Processes
dsbF	2.21375	4.43101	77.098	6.6641e-05	0.000403735	Cell_Wall_Cell_Processes
cut3	2.15383	4.39991	153.749	7.52412e-06	9.60061e-05	Cell_Wall_Cell_Processes
murC	2.15343	4.94381	142.575	9.58326e-06	0.000107824	Cell_Wall_Cell_Processes
Rv3238c	2.12202	4.81135	102.269	2.75501e-05	0.000220015	Cell_Wall_Cell_Processes
Rv0051	2.1019	3.92024	118.094	1.74748e-05	0.000158383	Cell_Wall_Cell_Processes
mtc28	2.09152	5.58038	54.2508	0.000195078	0.000809371	Cell_Wall_Cell_Processes
Rv0513	2.08337	4.10757	144.748	9.13008e-06	0.000105319	Cell_Wall_Cell_Processes
Rv1140	2.04914	3.6569	141.239	9.87634e-06	0.000109238	Cell_Wall_Cell_Processes
Rv3689	2.031	5.76232	76.1204	6.93273e-05	0.000415055	Cell_Wall_Cell_Processes
Rv1488	1.98842	7.53078	46.0971	0.000317219	0.00114912	Cell_Wall_Cell_Processes
Rv1634	1.97577	5.23946	74.4764	7.41707e-05	0.000432158	Cell_Wall_Cell_Processes
murD	1.9306	6.3026	128.675	1.32997e-05	0.000131785	Cell_Wall_Cell_Processes
Rv1312	1.92117	3.47287	47.0027	0.000299451	0.00109871	Cell_Wall_Cell_Processes
mmpS5	1.91565	6.30195	143.1	9.47106e-06	0.000107621	Cell_Wall_Cell_Processes
mctB	1.90654	4.64624	38.7773	0.00052649	0.00165748	Cell_Wall_Cell_Processes
lpqB	1.88605	6.01795	132.759	1.2038e-05	0.000123019	Cell_Wall_Cell_Processes
murG	1.84518	5.7711	104.823	2.54878e-05	0.000209781	Cell_Wall_Cell_Processes
rip	1.82132	7.34527	82.2121	5.45928e-05	0.000348359	Cell_Wall_Cell_Processes
ponA1	1.81632	5.56519	114.85	1.90897e-05	0.000170984	Cell_Wall_Cell_Processes
esxO	1.77808	5.72591	84.2968	5.04973e-05	0.00033334	Cell_Wall_Cell_Processes
narK2	1.76824	8.01535	107.538	2.351e-05	0.000197052	Cell_Wall_Cell_Processes
sugI	1.76288	3.60101	59.0537	0.000150969	0.000675441	Cell_Wall_Cell_Processes
Rv1487	1.75313	5.53108	36.7107	0.000616739	0.00185225	Cell_Wall_Cell_Processes
ftsQ	1.73863	3.72603	81.078	5.70032e-05	0.000358665	Cell_Wall_Cell_Processes
Rv1671	1.71988	2.07957	36.0559	0.000649495	0.0019253	Cell_Wall_Cell_Processes
ctpH	1.70818	8.04022	74.057	7.54764e-05	0.000436193	Cell_Wall_Cell_Processes
Rv3760	1.68019	3.20463	60.814	0.000138083	0.000640433	Cell_Wall_Cell_Processes
lpqK	1.67897	4.3433	48.0033	0.000281296	0.00105238	Cell_Wall_Cell_Processes
Rv0064	1.66759	8.8747	31.7217	0.000935075	0.00254251	Cell_Wall_Cell_Processes
Rv2620c	1.65722	4.72009	50.5908	0.000240545	0.000943993	Cell_Wall_Cell_Processes
Rv2181	1.64489	4.73352	80.7426	5.77424e-05	0.000361283	Cell_Wall_Cell_Processes
Rv1987	1.637	4.08413	90.0448	4.10954e-05	0.000289697	Cell_Wall_Cell_Processes
mpa	1.61736	9.94409	52.3837	0.000216726	0.000880786	Cell_Wall_Cell_Processes
Rv2235	1.59891	4.71002	82.5844	5.38306e-05	0.000345627	Cell_Wall_Cell_Processes
pirG	1.58989	6.36684	68.4732	9.60909e-05	0.000505695	Cell_Wall_Cell_Processes
lppW	1.56026	5.61401	63.7519	0.000119591	0.000581782	Cell_Wall_Cell_Processes
Rv2040c	1.54966	3.53143	25.1877	0.00177025	0.00420078	Cell_Wall_Cell_Processes
Rv0176	1.53196	3.71481	62.8426	0.000124951	0.000598925	Cell_Wall_Cell_Processes
Rv2446c	1.53013	1.07355	28.7972	0.00122568	0.00314193	Cell_Wall_Cell_Processes
lpqH	1.52828	4.61644	33.2376	0.000819401	0.00230482	Cell_Wall_Cell_Processes
Rv1672c	1.50714	4.98519	81.5383	5.60086e-05	0.000354698	Cell_Wall_Cell_Processes
Rv0954	1.50113	6.25243	82.1836	5.46518e-05	0.000348359	Cell_Wall_Cell_Processes
Rv1481	1.48977	4.63997	90.6836	4.01959e-05	0.000286005	Cell_Wall_Cell_Processes
narK1	1.47674	3.39565	68.6462	9.53488e-05	0.000504455	Cell_Wall_Cell_Processes
Rv3921c	1.47011	4.60594	18.5776	0.00394596	0.0081012	Cell_Wall_Cell_Processes
ltp1	1.46699	6.13803	47.1218	0.000297211	0.00109577	Cell_Wall_Cell_Processes
eccCb1	1.46664	8.63257	37.6586	0.000573033	0.00176152	Cell_Wall_Cell_Processes
ctpA	1.45406	5.13928	79.8056	5.9875e-05	0.000371111	Cell_Wall_Cell_Processes
eccA5	1.43453	6.5508	83.621	5.17798e-05	0.000338198	Cell_Wall_Cell_Processes
Rv1230c	1.43368	5.52762	71.8045	8.30244e-05	0.000460262	Cell_Wall_Cell_Processes
Rv1678	1.41697	4.19298	62.2375	0.000128691	0.000609814	Cell_Wall_Cell_Processes
Rv0178	1.41079	4.56147	90.2696	4.07758e-05	0.000288334	Cell_Wall_Cell_Processes
secA1	1.40519	7.62	78.1809	6.38213e-05	0.000391849	Cell_Wall_Cell_Processes
Rv2039c	1.39628	2.8241	24.0741	0.00200028	0.00465198	Cell_Wall_Cell_Processes
Rv2732c	1.39091	3.78837	54.162	0.000196042	0.000811382	Cell_Wall_Cell_Processes
eccE5	1.38142	7.33532	66.601	0.00010462	0.00052872	Cell_Wall_Cell_Processes
Rv0888	1.37545	3.4021	15.2718	0.00642811	0.012179	Cell_Wall_Cell_Processes
Rv0175	1.36913	6.08593	61.2584	0.000135058	0.000629932	Cell_Wall_Cell_Processes
ceoC	1.36295	3.83713	72.3185	8.12183e-05	0.000454222	Cell_Wall_Cell_Processes
mmpL11	1.36287	10.9419	67.9721	9.82821e-05	0.000511336	Cell_Wall_Cell_Processes
Rv2459	1.35675	3.51447	70.0208	8.97112e-05	0.000484175	Cell_Wall_Cell_Processes
Rv1476	1.34538	3.00565	22.2871	0.00245777	0.00545535	Cell_Wall_Cell_Processes
espD	1.33938	7.923	42.3855	0.000406201	0.0013704	Cell_Wall_Cell_Processes
Rv1842c	1.33082	5.01009	44.8379	0.000344273	0.00121721	Cell_Wall_Cell_Processes
Rv0007	1.3229	6.6859	51.7888	0.000224275	0.000900007	Cell_Wall_Cell_Processes
esxP	1.32154	4.88159	47.574	0.000288904	0.00107556	Cell_Wall_Cell_Processes
Rv3479	1.31704	6.38186	37.0315	0.000601481	0.00183037	Cell_Wall_Cell_Processes
mmpL4	1.3161	6.38838	75.609	7.07887e-05	0.000418322	Cell_Wall_Cell_Processes
Rv3197	1.31535	8.96176	66.9226	0.000103087	0.00052642	Cell_Wall_Cell_Processes
Rv1271c	1.31148	0.316524	11.9941	0.011343	0.0196736	Cell_Wall_Cell_Processes
Rv0461	1.3105	3.5149	35.044	0.0007047	0.00205298	Cell_Wall_Cell_Processes
Rv2772c	1.30564	3.79611	48.4305	0.000273979	0.00103283	Cell_Wall_Cell_Processes
Rv3690	1.29567	3.13644	36.9156	0.000606936	0.00184213	Cell_Wall_Cell_Processes
Rv2507	1.29559	5.62582	34.051	0.000764953	0.00219079	Cell_Wall_Cell_Processes
Rv0073	1.28354	4.10497	64.3964	0.000115972	0.000569024	Cell_Wall_Cell_Processes
eccE1	1.28331	3.8863	63.6441	0.000120211	0.000582678	Cell_Wall_Cell_Processes
Rv1024	1.28008	3.04412	44.5505	0.000350864	0.00123383	Cell_Wall_Cell_Processes
blaR	1.27405	5.94075	46.7021	0.000305202	0.00111266	Cell_Wall_Cell_Processes
Rv1616	1.26206	4.35076	50.0939	0.000247743	0.000961505	Cell_Wall_Cell_Processes
ftsK	1.23678	7.05717	54.3367	0.000194151	0.000808462	Cell_Wall_Cell_Processes
Rv0996	1.22032	5.8443	49.6785	0.000253978	0.000980703	Cell_Wall_Cell_Processes
Rv2994	1.21689	4.92168	65.0441	0.000112478	0.000557264	Cell_Wall_Cell_Processes
esxN	1.20931	6.81701	37.0086	0.000602553	0.00183131	Cell_Wall_Cell_Processes
Rv2038c	1.20864	3.29278	20.7343	0.0029721	0.00638597	Cell_Wall_Cell_Processes
lppX	1.20554	3.58924	23.6617	0.00209531	0.00482266	Cell_Wall_Cell_Processes
Rv0398c	1.19895	3.565	30.576	0.00103694	0.0027466	Cell_Wall_Cell_Processes
lppC	1.19711	6.05036	16.7117	0.00515112	0.0101424	Cell_Wall_Cell_Processes
Rv2081c	1.19128	3.98781	45.5421	0.00032879	0.00118075	Cell_Wall_Cell_Processes
Rv2326c	1.19112	6.97981	46.8039	0.000303238	0.00110904	Cell_Wall_Cell_Processes
Rv1231c	1.18946	3.07903	45.5186	0.000329291	0.00118162	Cell_Wall_Cell_Processes
sppA	1.18906	9.98732	31.2641	0.000974123	0.00263146	Cell_Wall_Cell_Processes
eccB5	1.1843	7.28306	50.1846	0.00024641	0.000957958	Cell_Wall_Cell_Processes
Rv3679	1.17912	8.31464	29.4276	0.00115403	0.00298968	Cell_Wall_Cell_Processes
Rv2767c	1.17385	2.80739	27.6181	0.00137598	0.00345927	Cell_Wall_Cell_Processes
mmpL3	1.16255	8.55467	43.1703	0.000384913	0.00131608	Cell_Wall_Cell_Processes
Rv1910c	1.16014	3.75154	22.5743	0.00237567	0.00531965	Cell_Wall_Cell_Processes
Rv0876c	1.14049	5.80347	54.6837	0.000190465	0.000797475	Cell_Wall_Cell_Processes
Rv2041c	1.13535	4.88567	22.3926	0.00242721	0.00541117	Cell_Wall_Cell_Processes
Rv1863c	1.13369	5.22888	49.1476	0.000262247	0.00100414	Cell_Wall_Cell_Processes
ftsH	1.12894	9.80041	39.8747	0.000485504	0.00155962	Cell_Wall_Cell_Processes
Rv3807c	1.12157	2.78903	16.0245	0.00571474	0.0110708	Cell_Wall_Cell_Processes
aftB	1.11907	4.36322	15.9874	0.00574741	0.0111246	Cell_Wall_Cell_Processes
Rv0394c	1.11631	3.10756	30.6316	0.00103168	0.00273994	Cell_Wall_Cell_Processes
ftsZ	1.11354	6.04408	20.268	0.00315351	0.00670947	Cell_Wall_Cell_Processes
Rv3104c	1.10992	4.76706	57.5876	0.000162917	0.000713524	Cell_Wall_Cell_Processes
Rv0479c	1.10588	5.76726	57.4097	0.00016445	0.000717487	Cell_Wall_Cell_Processes
eccA1	1.10444	8.8965	41.8834	0.000420632	0.00140708	Cell_Wall_Cell_Processes
Rv2721c	1.09796	5.27348	47.4187	0.000291724	0.0010799	Cell_Wall_Cell_Processes
mmpL10	1.09686	3.67029	34.8269	0.000717329	0.0020818	Cell_Wall_Cell_Processes
lprN	1.09502	3.13435	40.001	0.000481056	0.00155042	Cell_Wall_Cell_Processes
Rv3695	1.09325	4.83065	11.4166	0.0126762	0.0216467	Cell_Wall_Cell_Processes
ubiA	1.09324	3.56401	20.8658	0.00292337	0.00630692	Cell_Wall_Cell_Processes
Rv1841c	1.08398	4.54167	48.6125	0.000270938	0.00102584	Cell_Wall_Cell_Processes
Rv1733c	1.07904	8.53674	45.2994	0.000334021	0.00119111	Cell_Wall_Cell_Processes
Rv0012	1.07761	5.28902	55.305	0.00018409	0.000779353	Cell_Wall_Cell_Processes
Rv3851	1.07431	1.69123	19.9584	0.00328202	0.00691207	Cell_Wall_Cell_Processes
esxL	1.07429	2.99587	35.3515	0.000687299	0.00201126	Cell_Wall_Cell_Processes
Rv1610	1.07078	3.78678	41.3906	0.000435449	0.00143931	Cell_Wall_Cell_Processes
Rv2091c	1.06664	7.4344	13.7813	0.00822213	0.0149636	Cell_Wall_Cell_Processes
Rv3587c	1.06502	4.59194	30.6644	0.00102859	0.00273333	Cell_Wall_Cell_Processes
lepB	1.06181	5.51271	52.355	0.000217082	0.000881451	Cell_Wall_Cell_Processes
eccD5	1.06163	6.33601	45.5952	0.000327658	0.00117854	Cell_Wall_Cell_Processes
rfbD	1.05711	4.19174	43.2925	0.000381729	0.00130813	Cell_Wall_Cell_Processes
Rv3312A	1.05558	4.34782	21.881	0.0025803	0.0056804	Cell_Wall_Cell_Processes
ftsY	1.05463	5.28644	52.8366	0.000211199	0.000863704	Cell_Wall_Cell_Processes
kefB	1.04887	4.14142	45.4879	0.000329948	0.00118186	Cell_Wall_Cell_Processes
drrB	1.03626	3.4573	22.3643	0.00243536	0.00542404	Cell_Wall_Cell_Processes
rfe	1.03391	5.00911	17.0605	0.0048926	0.00970741	Cell_Wall_Cell_Processes
Rv3675	1.03111	3.06237	16.1652	0.00559304	0.0108766	Cell_Wall_Cell_Processes
drrC	1.0295	3.27316	20.1208	0.00321377	0.00679861	Cell_Wall_Cell_Processes
lytB2	1.02574	6.55538	40.6868	0.000457809	0.00149377	Cell_Wall_Cell_Processes
esxK	1.02553	1.65469	17.5916	0.00453052	0.0090889	Cell_Wall_Cell_Processes
lppE	1.02524	2.25449	24.3207	0.00194612	0.00453798	Cell_Wall_Cell_Processes
Rv0463	1.02499	1.13843	8.95059	0.0213763	0.0338817	Cell_Wall_Cell_Processes
eccCa1	1.02341	9.21097	30.2308	0.00107045	0.00281024	Cell_Wall_Cell_Processes
Rv0713	1.01559	2.74618	30.579	0.00103666	0.0027466	Cell_Wall_Cell_Processes
Rv1269c	1.01052	1.68013	18.3159	0.00409108	0.00833172	Cell_Wall_Cell_Processes
lprC	1.00601	5.23201	50.5663	0.000240894	0.000944553	Cell_Wall_Cell_Processes
Rv0870c	1.0052	6.77473	39.2294	0.000509078	0.00161828	Cell_Wall_Cell_Processes
embB	1.00452	3.69763	37.0365	0.000601243	0.00183037	Cell_Wall_Cell_Processes
Rv2306A	1.00185	2.93178	14.1117	0.00777301	0.0142599	Cell_Wall_Cell_Processes
Rv1638A	3.98196	3.83368	490.282	1.71713e-07	1.52771e-05	Conserved_Hypotheticals
Rv2159c	2.91642	9.40659	219.712	2.3755e-06	4.91978e-05	Conserved_Hypotheticals
Rv2449c	2.87939	6.35773	104.953	2.53884e-05	0.000209718	Conserved_Hypotheticals
Rv0678	2.84281	7.7009	229.801	2.05314e-06	4.69038e-05	Conserved_Hypotheticals
Rv3178	2.78388	0.079171	39.6001	0.000495357	0.00158681	Conserved_Hypotheticals
Rv0695	2.68108	4.53496	303.251	8.31202e-07	2.83022e-05	Conserved_Hypotheticals
Rv0738	2.61983	5.66821	69.4708	9.19134e-05	0.000491065	Conserved_Hypotheticals
Rv0207c	2.566	6.10667	69.709	9.09511e-05	0.000487635	Conserved_Hypotheticals
Rv2137c	2.55493	7.97689	212.448	2.64931e-06	5.22044e-05	Conserved_Hypotheticals
Rv3131	2.4937	11.9408	83.486	5.2041e-05	0.00033912	Conserved_Hypotheticals
Rv0424c	2.37048	3.98751	221.786	2.30413e-06	4.82811e-05	Conserved_Hypotheticals
Rv0470A	2.36933	2.59201	59.5262	0.000147361	0.00066648	Conserved_Hypotheticals
Rv2475c	2.3672	3.4141	138.29	1.05661e-05	0.000114374	Conserved_Hypotheticals
Rv1066	2.35506	4.81133	64.54	0.000115186	0.000566382	Conserved_Hypotheticals
Rv1697	2.34257	5.22046	46.3936	0.000311254	0.00113201	Conserved_Hypotheticals
Rv0712	2.2881	5.25644	43.9242	0.000365807	0.0012688	Conserved_Hypotheticals
Rv3312c	2.26683	4.08056	136.645	1.0978e-05	0.000117442	Conserved_Hypotheticals
Rv3312b	2.25601	2.42606	55.0245	0.000186934	0.000785569	Conserved_Hypotheticals
Rv2627c	2.18518	8.68452	177.149	4.76903e-06	7.16609e-05	Conserved_Hypotheticals
Rv2628	2.13504	7.94804	55.2018	0.000185129	0.000781581	Conserved_Hypotheticals
Rv0052	2.10027	1.66719	84.8234	4.95264e-05	0.000329791	Conserved_Hypotheticals
Rv0628c	2.08568	7.56465	50.3248	0.000244364	0.000952436	Conserved_Hypotheticals
Rv3237c	2.04691	4.17063	86.5446	4.65174e-05	0.000314337	Conserved_Hypotheticals
Rv1065	2.03213	6.61384	78.3141	6.34852e-05	0.000391364	Conserved_Hypotheticals
Rv1772	2.01907	5.21645	51.7783	0.000224411	0.000900007	Conserved_Hypotheticals
Rv0740	1.97897	3.99635	104.482	2.57507e-05	0.000211446	Conserved_Hypotheticals
Rv2557	1.97523	8.39399	42.2852	0.000409032	0.00137701	Conserved_Hypotheticals
Rv3686c	1.96874	4.63097	96.1205	3.34866e-05	0.000249946	Conserved_Hypotheticals
Rv1179c	1.96713	4.87114	168.044	5.65319e-06	7.97154e-05	Conserved_Hypotheticals
Rv3413c	1.95612	4.099	148.17	8.47138e-06	0.000100512	Conserved_Hypotheticals
egtC	1.95373	1.88096	75.9892	6.96986e-05	0.000415902	Conserved_Hypotheticals
egtD	1.95302	3.6134	80.9965	5.71817e-05	0.000359293	Conserved_Hypotheticals
etgB	1.94701	3.77711	100.533	2.90771e-05	0.00022822	Conserved_Hypotheticals
Rv3127	1.9406	8.7693	107.996	2.31958e-05	0.000196219	Conserved_Hypotheticals
Rv0487	1.93811	4.76732	161.436	6.43231e-06	8.64401e-05	Conserved_Hypotheticals
Rv0692	1.92789	5.8991	148.92	8.3353e-06	0.000100435	Conserved_Hypotheticals
usfY	1.90318	7.26894	69.1042	9.34205e-05	0.000496793	Conserved_Hypotheticals
Rv1871c	1.89162	8.84596	108.514	2.28476e-05	0.000193992	Conserved_Hypotheticals
Rv3541c	1.86872	2.21378	72.0358	8.22053e-05	0.000456274	Conserved_Hypotheticals
Rv2325c	1.86867	5.82522	107.742	2.33691e-05	0.000196956	Conserved_Hypotheticals
Rv1126c	1.86295	3.7584	36.7359	0.000615523	0.00185225	Conserved_Hypotheticals
Rv0997a	1.85387	5.38961	70.4925	8.78767e-05	0.000477882	Conserved_Hypotheticals
Rv1670	1.85361	4.26468	44.2908	0.000356963	0.00124759	Conserved_Hypotheticals
Rv2771c	1.85049	3.27388	50.7808	0.000237865	0.000937504	Conserved_Hypotheticals
Rv3753c	1.83339	4.92395	140.089	1.01383e-05	0.000111864	Conserved_Hypotheticals
Rv2216	1.83074	5.64933	141.607	9.79459e-06	0.000109238	Conserved_Hypotheticals
Rv0910	1.82327	4.66755	120.017	1.66004e-05	0.000152577	Conserved_Hypotheticals
Rv3733c	1.81888	4.70544	106.054	2.45652e-05	0.000203655	Conserved_Hypotheticals
Rv3633	1.81704	6.46342	67.0301	0.000102581	0.000525341	Conserved_Hypotheticals
Rv0874c	1.79718	5.32211	33.3619	0.000810762	0.00228615	Conserved_Hypotheticals
Rv3613c	1.77316	5.35847	89.7714	4.14883e-05	0.000291537	Conserved_Hypotheticals
Rv1676	1.73796	5.20392	59.8296	0.000145104	0.000661993	Conserved_Hypotheticals
Rv1828	1.68469	7.51923	45.0037	0.000340544	0.00120863	Conserved_Hypotheticals
Rv2752c	1.68175	4.40016	128.231	1.34469e-05	0.000132208	Conserved_Hypotheticals
Rv0471c	1.66613	4.25723	100.565	2.90479e-05	0.00022822	Conserved_Hypotheticals
Rv0177	1.66288	4.20822	113.734	1.96896e-05	0.000174984	Conserved_Hypotheticals
Rv1063c	1.6626	5.60366	90.6939	4.01816e-05	0.000286005	Conserved_Hypotheticals
Rv0421c	1.6592	3.47475	38.322	0.000544817	0.00169532	Conserved_Hypotheticals
Rv2242	1.65744	4.67993	128.149	1.34742e-05	0.000132208	Conserved_Hypotheticals
Rv3142c	1.64301	5.13611	35.8696	0.00065922	0.00195033	Conserved_Hypotheticals
Rv0108c	1.63915	3.85343	36.8216	0.000611407	0.00184753	Conserved_Hypotheticals
Rv3542c	1.63914	4.2984	46.9188	0.000301043	0.00110353	Conserved_Hypotheticals
Rv2474c	1.63823	2.37119	55.8984	0.000178257	0.000760297	Conserved_Hypotheticals
Rv2405	1.61315	5.74674	42.1176	0.00041382	0.00138995	Conserved_Hypotheticals
Rv2409c	1.59397	3.22561	72.2434	8.14791e-05	0.000454222	Conserved_Hypotheticals
Rv2331A	1.57922	3.04917	48.5566	0.000271867	0.00102805	Conserved_Hypotheticals
Rv1829	1.56665	7.17027	45.6137	0.000327266	0.00117805	Conserved_Hypotheticals
Rv0459	1.55429	6.4315	28.1083	0.00131073	0.00331714	Conserved_Hypotheticals
Rv3207c	1.55206	5.67954	80.9605	5.72608e-05	0.000359296	Conserved_Hypotheticals
Rv0049	1.53975	4.17051	80.6746	5.78938e-05	0.000361283	Conserved_Hypotheticals
Rv3699	1.5342	7.28404	37.7503	0.000569021	0.00175417	Conserved_Hypotheticals
Rv3705A	1.5244	2.71074	63.6603	0.000120118	0.000582678	Conserved_Hypotheticals
Rv2926c	1.51978	6.38713	82.9534	5.30886e-05	0.000343011	Conserved_Hypotheticals
Rv3706c	1.51653	3.03838	61.5515	0.00013311	0.000624277	Conserved_Hypotheticals
Rv1870c	1.51342	6.57041	68.3701	9.65362e-05	0.000506089	Conserved_Hypotheticals
Rv2302	1.50952	4.8959	48.4457	0.000273725	0.00103283	Conserved_Hypotheticals
Rv2901c	1.50518	4.79096	99.8571	2.97015e-05	0.000232323	Conserved_Hypotheticals
Rv2927c	1.50404	5.79139	94.8616	3.49022e-05	0.000257566	Conserved_Hypotheticals
Rv1904	1.49896	5.48033	72.2703	8.13857e-05	0.000454222	Conserved_Hypotheticals
Rv3688c	1.48364	4.56072	73.4052	7.75653e-05	0.000442393	Conserved_Hypotheticals
Rv2083	1.47712	3.63322	75.4854	7.11478e-05	0.000419359	Conserved_Hypotheticals
Rv0909	1.47605	4.11584	71.0865	8.56355e-05	0.000468483	Conserved_Hypotheticals
Rv0580c	1.47525	7.19063	57.5357	0.000163363	0.000714791	Conserved_Hypotheticals
Rv1489A	1.45372	3.33816	40.734	0.000456262	0.00149192	Conserved_Hypotheticals
Rv2425c	1.45314	5.03965	73.5921	7.69587e-05	0.000441642	Conserved_Hypotheticals
Rv2828A	1.44888	4.76993	29.0251	0.00119913	0.00308598	Conserved_Hypotheticals
gcpE	1.42844	8.27513	51.6914	0.000225543	0.000902961	Conserved_Hypotheticals
Rv0679c	1.42742	1.59923	29.7945	0.00111484	0.00290839	Conserved_Hypotheticals
Rv3493c	1.42277	2.34398	51.0194	0.000234554	0.000927654	Conserved_Hypotheticals
Rv1156	1.41851	6.0881	85.5314	4.82589e-05	0.00032229	Conserved_Hypotheticals
Rv3256c	1.41332	6.06935	79.3715	6.08975e-05	0.000376508	Conserved_Hypotheticals
Rv2260	1.40561	3.92608	70.2739	8.87205e-05	0.000480754	Conserved_Hypotheticals
Rv3735	1.39741	5.05165	58.4886	0.000155435	0.000690713	Conserved_Hypotheticals
Rv2082	1.39368	4.08662	68.3086	9.68037e-05	0.000506528	Conserved_Hypotheticals
Rv1352	1.39224	4.35836	36.3229	0.000635873	0.001896	Conserved_Hypotheticals
yfiH	1.38489	5.18775	77.2199	6.63158e-05	0.000402298	Conserved_Hypotheticals
Rv3005c	1.36741	4.38022	76.5524	6.81232e-05	0.000409996	Conserved_Hypotheticals
Rv2134c	1.3643	8.28728	72.7733	7.9663e-05	0.000450372	Conserved_Hypotheticals
Rv1480	1.35974	5.78312	59.075	0.000150803	0.000675441	Conserved_Hypotheticals
Rv0569	1.35349	7.29147	75.4005	7.13961e-05	0.00042028	Conserved_Hypotheticals
Rv2375	1.35199	3.11561	61.5835	0.0001329	0.000624277	Conserved_Hypotheticals
Rv2237A	1.34421	2.48124	40.042	0.000479622	0.00154835	Conserved_Hypotheticals
Rv2004c	1.33959	6.15315	22.7489	0.00232749	0.00522713	Conserved_Hypotheticals
aprB	1.33095	7.49723	44.2477	0.000357989	0.00125002	Conserved_Hypotheticals
Rv1693	1.33036	3.72279	38.5471	0.000535656	0.00167455	Conserved_Hypotheticals
Rv2481c	1.32871	0.737763	20.2839	0.00314711	0.0067021	Conserved_Hypotheticals
Rv0293c	1.32734	7.10925	21.0915	0.0028422	0.00616486	Conserved_Hypotheticals
Rv3755c	1.31769	4.94178	27.0093	0.00146302	0.00362817	Conserved_Hypotheticals
Rv3654c	1.31463	2.34805	30.3441	0.00105929	0.00278736	Conserved_Hypotheticals
Rv2102	1.31094	2.47861	44.9459	0.000341838	0.00121142	Conserved_Hypotheticals
Rv3651	1.30929	3.51109	21.0767	0.00284745	0.00617331	Conserved_Hypotheticals
Rv2733c	1.30919	4.30823	55.3728	0.000183411	0.000777199	Conserved_Hypotheticals
Rv2802c	1.30318	3.73422	66.1016	0.000107061	0.000535846	Conserved_Hypotheticals
Rv0434	1.29824	3.65884	61.3211	0.000134638	0.000628861	Conserved_Hypotheticals
Rv1288	1.29799	4.91961	52.7373	0.000212394	0.000866556	Conserved_Hypotheticals
Rv3365c	1.28897	7.41834	59.16	0.000150147	0.000673743	Conserved_Hypotheticals
Rv0495c	1.28804	4.32669	56.1885	0.000175493	0.000751475	Conserved_Hypotheticals
Rv3364c	1.28709	3.49815	52.0789	0.000220551	0.000890785	Conserved_Hypotheticals
Rv3284	1.28579	5.45138	30.5812	0.00103645	0.0027466	Conserved_Hypotheticals
Rv3647c	1.27348	4.30081	66.5499	0.000104867	0.000529316	Conserved_Hypotheticals
Rv2331	1.27329	4.14345	46.4915	0.000309316	0.00112586	Conserved_Hypotheticals
Rv2239c	1.27303	4.50075	63.806	0.000119282	0.000580895	Conserved_Hypotheticals
Rv3813c	1.27254	4.63219	59.4661	0.000147814	0.000667206	Conserved_Hypotheticals
Rv1057	1.26448	4.50563	16.3533	0.00543555	0.0106098	Conserved_Hypotheticals
Rv0911	1.26386	3.74916	58.3979	0.000156167	0.000692594	Conserved_Hypotheticals
Rv1186c	1.26194	4.45822	25.3509	0.00173949	0.00414502	Conserved_Hypotheticals
Rv2143	1.25723	5.88004	45.4117	0.000331587	0.00118335	Conserved_Hypotheticals
Rv2825c	1.25263	7.02932	16.5299	0.00529289	0.0103679	Conserved_Hypotheticals
Rv1466	1.24627	6.92727	51.3604	0.000229923	0.000914887	Conserved_Hypotheticals
Rv3717	1.2443	2.02705	34.029	0.000766368	0.00219346	Conserved_Hypotheticals
Rv3492c	1.24393	1.52823	22.9823	0.00226507	0.00512219	Conserved_Hypotheticals
Rv3412	1.24359	6.8352	24.7457	0.00185721	0.00436627	Conserved_Hypotheticals
Rv1540	1.24347	4.9672	67.0295	0.000102584	0.000525341	Conserved_Hypotheticals
Rv2633c	1.23453	3.95838	58.2134	0.000157672	0.000696398	Conserved_Hypotheticals
Rv0080	1.22601	5.41961	62.5086	0.000126998	0.000603041	Conserved_Hypotheticals
Rv2844	1.22351	2.70534	32.7873	0.000851714	0.00236369	Conserved_Hypotheticals
Rv1059	1.20638	4.16444	12.7239	0.00990816	0.0175749	Conserved_Hypotheticals
Rv3120	1.2009	2.98168	28.8169	0.00122335	0.00313772	Conserved_Hypotheticals
Rv1489	1.19903	5.63224	38.707	0.000529267	0.00166279	Conserved_Hypotheticals
Rv1287	1.19763	6.13865	55.8447	0.000178775	0.000761796	Conserved_Hypotheticals
Rv2558	1.19672	9.22292	15.3433	0.00635554	0.0120716	Conserved_Hypotheticals
Rv0455c	1.19624	4.54305	37.4202	0.000583639	0.00178585	Conserved_Hypotheticals
Rv2828c	1.19386	3.74951	26.3892	0.00155919	0.00379861	Conserved_Hypotheticals
Rv1155a	1.18808	5.107	66.0746	0.000107195	0.000535846	Conserved_Hypotheticals
Rv1725c	1.18345	3.92774	33.9943	0.000768597	0.00219709	Conserved_Hypotheticals
Rv0460	1.18108	3.02025	18.7514	0.00385329	0.00792875	Conserved_Hypotheticals
Rv3032A	1.17748	0.363914	16.4663	0.00534366	0.010445	Conserved_Hypotheticals
Rv2426c	1.17642	4.56191	52.1029	0.000220247	0.000890533	Conserved_Hypotheticals
Rv0613c	1.17348	6.14612	62.7263	0.000125659	0.000601686	Conserved_Hypotheticals
Rv0295c	1.17032	3.98977	33.9017	0.000774591	0.00220968	Conserved_Hypotheticals
Rv2257c	1.16516	2.71439	13.0397	0.00936076	0.0167686	Conserved_Hypotheticals
Rv0397A	1.16398	3.58891	10.7521	0.0144758	0.0242573	Conserved_Hypotheticals
Rv3705c	1.1578	3.74492	44.6576	0.000348388	0.00122796	Conserved_Hypotheticals
Rv2915c	1.15734	3.84617	29.9784	0.00109584	0.00286538	Conserved_Hypotheticals
Rv1351	1.14215	2.3737	23.9503	0.0020282	0.00469342	Conserved_Hypotheticals
Rv2061c	1.14213	2.37662	33.3805	0.00080948	0.00228536	Conserved_Hypotheticals
Rv2288	1.13874	2.9614	29.7791	0.00111645	0.00291093	Conserved_Hypotheticals
Rv1680	1.13845	2.73015	31.3731	0.000964636	0.00261046	Conserved_Hypotheticals
Rv1770	1.13732	5.69405	55.681	0.000180366	0.000767144	Conserved_Hypotheticals
Rv0079	1.12625	7.8628	49.4731	0.000257136	0.000988045	Conserved_Hypotheticals
Rv0311	1.12552	5.08018	15.4963	0.00620376	0.0118622	Conserved_Hypotheticals
Rv0959	1.11468	5.84847	33.0193	0.000834859	0.00233068	Conserved_Hypotheticals
Rv0441c	1.10573	5.56613	31.0557	0.000992616	0.00266722	Conserved_Hypotheticals
Rv0074	1.10439	3.76654	49.8895	0.000250787	0.000971666	Conserved_Hypotheticals
Rv3076	1.10238	3.97379	48.9535	0.000265357	0.00101435	Conserved_Hypotheticals
Rv0801	1.1019	3.18998	24.2736	0.00195632	0.00455943	Conserved_Hypotheticals
Rv3612c	1.10141	4.15262	12.1663	0.0109812	0.0191093	Conserved_Hypotheticals
Rv3920c	1.09866	4.28576	9.62387	0.0183762	0.0297668	Conserved_Hypotheticals
Rv1000c	1.09717	4.11015	35.2829	0.000691129	0.00201988	Conserved_Hypotheticals
Rv0997	1.09589	5.02786	38.54	0.000535942	0.00167455	Conserved_Hypotheticals
Rv3292	1.09574	4.34558	53.2275	0.000206574	0.000846306	Conserved_Hypotheticals
Rv3655c	1.09545	1.68522	18.3839	0.00405268	0.00826826	Conserved_Hypotheticals
Rv1192	1.08627	4.89085	50.9572	0.00023541	0.000929432	Conserved_Hypotheticals
Rv3103c	1.07631	2.39476	17.6806	0.0044733	0.00898199	Conserved_Hypotheticals
Rv3850	1.07622	3.21824	9.03232	0.0209795	0.0333685	Conserved_Hypotheticals
Rv1109c	1.06891	6.9167	21.9258	0.0025664	0.00565798	Conserved_Hypotheticals
Rv0883c	1.06365	4.66941	25.2908	0.00175074	0.00416097	Conserved_Hypotheticals
Rv1261c	1.05492	4.33783	32.7491	0.00085453	0.00236719	Conserved_Hypotheticals
Rv1025	1.05105	2.44356	23.1741	0.00221537	0.00503976	Conserved_Hypotheticals
Rv1830	1.04956	5.98529	49.6883	0.00025383	0.000980703	Conserved_Hypotheticals
Rv0038	1.03197	5.98161	42.0783	0.000414954	0.00139273	Conserved_Hypotheticals
Rv2227	1.03115	0.958826	12.1466	0.0110219	0.0191728	Conserved_Hypotheticals
Rv2716	1.02395	4.45453	42.8715	0.000392844	0.0013362	Conserved_Hypotheticals
Rv1331	1.02383	7.32747	28.0843	0.00131383	0.00331946	Conserved_Hypotheticals
Rv0790c	1.01646	3.7217	13.8063	0.00818694	0.0149214	Conserved_Hypotheticals
Rv1462	1.00221	8.34405	38.4453	0.000539774	0.00168421	Conserved_Hypotheticals
Rv0516c	4.47908	6.64462	72.0915	8.20096e-05	0.000455742	Information_Pathways
dnaG	3.01448	6.12317	151.127	7.95117e-06	9.81371e-05	Information_Pathways
fusA2	2.50161	5.82796	36.8357	0.000610735	0.00184753	Information_Pathways
helY	2.28174	7.66622	105.606	2.48959e-05	0.000206023	Information_Pathways
Rv3241c	2.14414	6.80905	130.525	1.27077e-05	0.000127861	Information_Pathways
lhr	1.92656	5.51784	127.8	1.35919e-05	0.000132472	Information_Pathways
sigD	1.91646	4.09179	147.176	8.65627e-06	0.00010244	Information_Pathways
xseB	1.90554	2.98849	78.2048	6.37609e-05	0.000391849	Information_Pathways
rpsN1	1.68129	2.34403	28.702	0.00123699	0.0031667	Information_Pathways
rskA	1.57827	2.77761	72.9934	7.89241e-05	0.000448415	Information_Pathways
xseA	1.45827	5.66206	64.6155	0.000114775	0.00056497	Information_Pathways
ogt	1.43865	1.44438	8.0667	0.0263708	0.0407378	Information_Pathways
uvrB	1.42019	6.62307	38.7351	0.000528155	0.00166119	Information_Pathways
rnc	1.4191	6.16781	68.364	9.6563e-05	0.000506089	Information_Pathways
dnaQ	1.41444	4.17809	58.7618	0.000153254	0.000683657	Information_Pathways
gyrA	1.41064	9.33266	58.4878	0.000155441	0.000690713	Information_Pathways
ligD	1.41034	7.52995	49.7158	0.00025341	0.000980166	Information_Pathways
mutT1	1.36253	3.66158	49.6007	0.000255169	0.00098364	Information_Pathways
rplI	1.34238	4.53193	82.0289	5.49732e-05	0.000349746	Information_Pathways
Rv3649	1.29177	3.93504	61.2457	0.000135143	0.000629932	Information_Pathways
rplJ	1.28808	4.79614	44.5937	0.000349863	0.00123126	Information_Pathways
rnhB	1.28207	4.22089	68.3534	9.66089e-05	0.000506089	Information_Pathways
rplO	1.28147	5.32112	34.266	0.000751355	0.00216133	Information_Pathways
valS	1.25998	5.27217	54.5733	0.000191628	0.00080161	Information_Pathways
typA	1.24011	4.74174	62.3783	0.000127808	0.00060626	Information_Pathways
dnaB	1.23845	5.02753	75.7151	7.04824e-05	0.000417592	Information_Pathways
recX	1.23779	3.78672	55.9115	0.000178131	0.000760297	Information_Pathways
nusA	1.23658	6.46258	38.6371	0.000532047	0.00166808	Information_Pathways
rsbW	1.23324	6.33848	23.4265	0.00215213	0.00490847	Information_Pathways
Rv2090	1.22139	2.57685	39.3769	0.000503563	0.00160859	Information_Pathways
sigI	1.21442	3.25216	30.4105	0.00105283	0.00277355	Information_Pathways
deaD	1.17341	5.17856	40.3386	0.000469425	0.00152405	Information_Pathways
rsfB	1.17106	3.84996	46.0726	0.000317717	0.00114912	Information_Pathways
rpsE	1.15498	4.88455	25.0761	0.0017917	0.00424663	Information_Pathways
rpsQ	1.14654	5.18402	47.0166	0.000299189	0.00109863	Information_Pathways
rpmC	1.10553	4.52899	39.3298	0.000505317	0.00161193	Information_Pathways
rpsO	1.08536	6.5514	42.7227	0.000396872	0.00134589	Information_Pathways
trpS	1.05942	3.96581	37.6745	0.000572335	0.00176152	Information_Pathways
tsf	1.0448	5.94665	51.3128	0.000230563	0.000916633	Information_Pathways
sigJ	1.03676	5.41469	26.7333	0.00150484	0.00370373	Information_Pathways
rplV	1.01887	5.34011	32.3787	0.000882492	0.00243138	Information_Pathways
rpsJ	1.00444	5.92644	38.2696	0.000546979	0.00169973	Information_Pathways
xerC	2.48913	5.34166	43.022	0.000388824	0.00132548	Insertion_Seqs_Phages
Rv3828c	2.18255	2.8104	87.0295	4.57129e-05	0.000311202	Insertion_Seqs_Phages
Rv1945	1.93691	4.54041	79.9768	5.94776e-05	0.000369651	Insertion_Seqs_Phages
Rv3827c	1.28818	5.38692	23.0478	0.00224794	0.00509354	Insertion_Seqs_Phages
Rv3750c	1.24963	6.03406	67.0458	0.000102507	0.000525341	Insertion_Seqs_Phages
Rv0515	1.24707	5.83403	36.3416	0.000634931	0.00189442	Insertion_Seqs_Phages
Rv2978c	1.22077	5.50754	68.9828	9.39267e-05	0.000498903	Insertion_Seqs_Phages
Rv2085	1.19961	0.505074	15.0584	0.0066513	0.0125136	Insertion_Seqs_Phages
Rv2792c	1.12165	5.18399	19.4403	0.00351271	0.00733366	Insertion_Seqs_Phages
Rv0694	3.58979	6.19799	231.247	2.01171e-06	4.64117e-05	Intermediary_Metabolism_Respiration
Rv3161c	3.53781	9.66327	374.865	4.15032e-07	1.93994e-05	Intermediary_Metabolism_Respiration
Rv3174	3.07624	4.23522	226.628	2.14803e-06	4.72335e-05	Intermediary_Metabolism_Respiration
Rv0693	3.07026	6.53689	291.372	9.47172e-07	3.04696e-05	Intermediary_Metabolism_Respiration
lipF	3.0206	5.92757	26.3095	0.00157216	0.00382407	Intermediary_Metabolism_Respiration
lat	2.89493	11.3546	135.709	1.12218e-05	0.00011866	Intermediary_Metabolism_Respiration
apt	2.8649	6.91011	157.705	6.93452e-06	9.12879e-05	Intermediary_Metabolism_Respiration
narI	2.69486	5.24643	148.797	8.3575e-06	0.000100435	Intermediary_Metabolism_Respiration
narJ	2.66057	5.51994	167.01	5.7667e-06	8.04347e-05	Intermediary_Metabolism_Respiration
hemA	2.64105	8.2368	226.54	2.15074e-06	4.72335e-05	Intermediary_Metabolism_Respiration
Rv0696	2.59296	3.97604	174.853	4.97393e-06	7.35305e-05	Intermediary_Metabolism_Respiration
frdC	2.52769	1.80595	49.1672	0.000261935	0.00100398	Intermediary_Metabolism_Respiration
narH	2.4948	7.63643	142.822	9.53037e-06	0.000107824	Intermediary_Metabolism_Respiration
folK	2.45689	5.31453	83.4238	5.21621e-05	0.000339425	Intermediary_Metabolism_Respiration
cysO	2.3177	4.15123	138.576	1.04964e-05	0.000114374	Intermediary_Metabolism_Respiration
metE	2.29656	8.9389	123.848	1.50219e-05	0.000142959	Intermediary_Metabolism_Respiration
folB	2.2909	5.30195	90.6164	4.02894e-05	0.000286224	Intermediary_Metabolism_Respiration
Rv3175	2.27406	3.73954	62.5991	0.000126439	0.000602264	Intermediary_Metabolism_Respiration
amiC	2.27087	7.02592	166.731	5.79778e-06	8.04993e-05	Intermediary_Metabolism_Respiration
frdD	2.26802	2.17258	69.8168	9.05197e-05	0.000486464	Intermediary_Metabolism_Respiration
mmsB	2.2367	6.75533	192.189	3.66528e-06	6.0663e-05	Intermediary_Metabolism_Respiration
add	2.21837	3.75386	168.723	5.58022e-06	7.97154e-05	Intermediary_Metabolism_Respiration
Rv0208c	2.21617	5.29306	96.5927	3.29749e-05	0.000247745	Intermediary_Metabolism_Respiration
nuoH	2.20155	4.61033	165.543	5.93286e-06	8.16304e-05	Intermediary_Metabolism_Respiration
hemB	2.19773	5.18738	164.235	6.08626e-06	8.27442e-05	Intermediary_Metabolism_Respiration
aceAb	2.16495	5.47245	86.5768	4.64635e-05	0.000314337	Intermediary_Metabolism_Respiration
pcd	2.15549	4.87471	150.086	8.12946e-06	9.92925e-05	Intermediary_Metabolism_Respiration
frdB	2.08708	3.45279	56.8338	0.000169541	0.000731318	Intermediary_Metabolism_Respiration
cobS	2.08478	4.612	107.557	2.34965e-05	0.000197052	Intermediary_Metabolism_Respiration
qcrB	2.0415	5.60618	192.232	3.66263e-06	6.0663e-05	Intermediary_Metabolism_Respiration
atpC	2.02822	4.24707	165.271	5.96428e-06	8.17719e-05	Intermediary_Metabolism_Respiration
Rv1155	2.01924	6.18448	102.742	2.71521e-05	0.000218749	Intermediary_Metabolism_Respiration
nuoG	1.99056	6.31718	155.551	7.24773e-06	9.37893e-05	Intermediary_Metabolism_Respiration
gdh	1.95863	7.50725	129.489	1.30348e-05	0.000130007	Intermediary_Metabolism_Respiration
Rv0063	1.94521	4.8748	80.6823	5.78767e-05	0.000361283	Intermediary_Metabolism_Respiration
nuoE	1.94002	5.27298	178.995	4.61214e-06	6.99943e-05	Intermediary_Metabolism_Respiration
lipA	1.92444	5.51035	53.9995	0.000197823	0.000815573	Intermediary_Metabolism_Respiration
plcC	1.92174	3.11336	97.8676	3.16432e-05	0.000241716	Intermediary_Metabolism_Respiration
mycP1	1.9176	5.87028	98.8673	3.06476e-05	0.000236963	Intermediary_Metabolism_Respiration
Rv3729	1.89095	4.78089	89.177	4.23596e-05	0.000295418	Intermediary_Metabolism_Respiration
gshA	1.87885	4.80662	142.655	9.56604e-06	0.000107824	Intermediary_Metabolism_Respiration
aceE	1.86433	6.81256	75.5394	7.09909e-05	0.000418975	Intermediary_Metabolism_Respiration
nuoJ	1.86415	4.01605	130.949	1.25768e-05	0.000127385	Intermediary_Metabolism_Respiration
nuoI	1.85243	4.22879	135.046	1.13989e-05	0.000119702	Intermediary_Metabolism_Respiration
phoH2	1.84961	7.29368	97.9512	3.15584e-05	0.000241676	Intermediary_Metabolism_Respiration
Rv3778c	1.84285	7.35172	130.018	1.28664e-05	0.00012889	Intermediary_Metabolism_Respiration
lipB	1.83713	5.69438	58.4649	0.000155626	0.000690864	Intermediary_Metabolism_Respiration
folC	1.83484	4.20798	104.441	2.57827e-05	0.000211446	Intermediary_Metabolism_Respiration
atpD	1.8061	6.40437	132.892	1.19993e-05	0.000122899	Intermediary_Metabolism_Respiration
mec	1.78697	3.32227	84.1505	5.07713e-05	0.000334183	Intermediary_Metabolism_Respiration
purF	1.78643	8.45085	92.1878	3.8177e-05	0.000275877	Intermediary_Metabolism_Respiration
egtE	1.7827	2.81112	92.05	3.83563e-05	0.000276359	Intermediary_Metabolism_Respiration
Rv1333	1.78167	5.38483	86.4704	4.66421e-05	0.000314714	Intermediary_Metabolism_Respiration
narG	1.76976	10.2861	59.826	0.00014513	0.000661993	Intermediary_Metabolism_Respiration
fprB	1.76747	7.08213	26.3798	0.00156072	0.0038003	Intermediary_Metabolism_Respiration
lipP	1.7558	5.0854	95.1452	3.45766e-05	0.000256438	Intermediary_Metabolism_Respiration
Rv2454c	1.75039	6.1791	99.451	3.0085e-05	0.00023412	Intermediary_Metabolism_Respiration
folP1	1.73383	5.91443	84.3211	5.04518e-05	0.00033334	Intermediary_Metabolism_Respiration
pdc	1.72883	5.36881	35.9216	0.000656488	0.00194351	Intermediary_Metabolism_Respiration
cysM	1.71071	5.05543	70.4135	8.81805e-05	0.000478964	Intermediary_Metabolism_Respiration
ackA	1.70915	3.88742	118.208	1.7421e-05	0.000158209	Intermediary_Metabolism_Respiration
Rv3815c	1.68643	4.54791	61.7488	0.000131819	0.000621844	Intermediary_Metabolism_Respiration
lipC	1.68476	6.43495	125.948	1.4239e-05	0.000137223	Intermediary_Metabolism_Respiration
glnD	1.68248	7.23027	41.1433	0.000443141	0.00145736	Intermediary_Metabolism_Respiration
lldD2	1.68152	11.1304	63.9769	0.000118312	0.000578637	Intermediary_Metabolism_Respiration
moeA1	1.65359	6.95613	84.535	5.0055e-05	0.000332708	Intermediary_Metabolism_Respiration
gltD	1.6374	7.28058	65.1875	0.000111722	0.000554124	Intermediary_Metabolism_Respiration
atpH	1.61953	6.37362	108.767	2.26801e-05	0.000192974	Intermediary_Metabolism_Respiration
atpG	1.60483	5.24603	119.747	1.672e-05	0.000152754	Intermediary_Metabolism_Respiration
gltB	1.59233	9.65531	60.3134	0.000141597	0.000651374	Intermediary_Metabolism_Respiration
sseB	1.57862	6.00209	74.9706	7.26697e-05	0.00042613	Intermediary_Metabolism_Respiration
nuoK	1.57018	1.63916	33.8326	0.000779103	0.00221631	Intermediary_Metabolism_Respiration
ggtB	1.56768	6.51167	41.9212	0.000419523	0.001406	Intermediary_Metabolism_Respiration
mrp	1.55429	6.352	44.364	0.00035523	0.00124438	Intermediary_Metabolism_Respiration
ccsA	1.54912	3.30773	68.0727	9.78372e-05	0.000510183	Intermediary_Metabolism_Respiration
Rv2161c	1.54346	9.79574	69.5695	9.1513e-05	0.000490072	Intermediary_Metabolism_Respiration
moeX	1.54199	2.33641	52.0618	0.000220769	0.000890875	Intermediary_Metabolism_Respiration
nuoL	1.5375	5.69521	104.234	2.59452e-05	0.000211546	Intermediary_Metabolism_Respiration
mshA	1.52456	7.50872	83.5973	5.18255e-05	0.000338198	Intermediary_Metabolism_Respiration
Rv0730	1.52394	4.71896	82.1705	5.4679e-05	0.000348359	Intermediary_Metabolism_Respiration
manA	1.51375	5.7607	94.499	3.53243e-05	0.000259017	Intermediary_Metabolism_Respiration
ribA1	1.50099	5.394	83.9968	5.10615e-05	0.00033561	Intermediary_Metabolism_Respiration
asd	1.4997	4.97395	95.0922	3.46371e-05	0.000256438	Intermediary_Metabolism_Respiration
atsA	1.49848	7.61503	18.7789	0.00383892	0.00790275	Intermediary_Metabolism_Respiration
nuoD	1.49067	5.28247	109.154	2.24267e-05	0.000191486	Intermediary_Metabolism_Respiration
nuoC	1.48769	4.86709	92.1477	3.82291e-05	0.000275877	Intermediary_Metabolism_Respiration
icl1	1.48696	9.39007	62.549	0.000126747	0.000602479	Intermediary_Metabolism_Respiration
nuoF	1.48509	5.04019	103.135	2.68272e-05	0.000217394	Intermediary_Metabolism_Respiration
atpA	1.48488	6.47449	98.0499	3.14586e-05	0.000241676	Intermediary_Metabolism_Respiration
guaB3	1.47035	5.36728	66.717	0.000104064	0.000528652	Intermediary_Metabolism_Respiration
ppk1	1.46556	5.74363	28.9547	0.00120725	0.0031021	Intermediary_Metabolism_Respiration
Rv2074	1.44992	4.01322	50.6624	0.000239531	0.000941631	Intermediary_Metabolism_Respiration
lipG	1.4486	3.88093	74.0551	7.54825e-05	0.000436193	Intermediary_Metabolism_Respiration
gnd1	1.43445	5.47757	52.6203	0.000213815	0.00086973	Intermediary_Metabolism_Respiration
mobA	1.41575	3.6892	34.4002	0.000743028	0.00214277	Intermediary_Metabolism_Respiration
Rv3342	1.38474	4.65577	26.6227	0.00152205	0.00373894	Intermediary_Metabolism_Respiration
moaA2	1.37945	7.90589	47.0698	0.000298186	0.00109759	Intermediary_Metabolism_Respiration
cobIJ	1.37359	3.59878	67.5158	0.000100335	0.00051906	Intermediary_Metabolism_Respiration
mmsA	1.35443	7.45851	54.1408	0.000196273	0.000811382	Intermediary_Metabolism_Respiration
glnE	1.35286	6.22476	60.9102	0.00013742	0.000639243	Intermediary_Metabolism_Respiration
pflA	1.34661	5.09986	27.2715	0.00142468	0.00355044	Intermediary_Metabolism_Respiration
hsaB	1.3382	4.9412	32.6557	0.000861474	0.00238498	Intermediary_Metabolism_Respiration
Rv3816c	1.33447	5.204	67.759	9.92342e-05	0.000513947	Intermediary_Metabolism_Respiration
Rv0149	1.3319	6.11899	51.7963	0.000224177	0.000900007	Intermediary_Metabolism_Respiration
Rv3752c	1.32831	3.09836	34.1738	0.000757153	0.00217354	Intermediary_Metabolism_Respiration
clpX	1.30149	8.4193	66.8451	0.000103454	0.000526844	Intermediary_Metabolism_Respiration
malQ	1.29149	5.17931	74.2306	7.49325e-05	0.000434932	Intermediary_Metabolism_Respiration
adk	1.27644	3.0056	11.7308	0.011927	0.0204719	Intermediary_Metabolism_Respiration
moeB2	1.27527	4.46955	57.0838	0.000167306	0.000723042	Intermediary_Metabolism_Respiration
msrB	1.27306	6.62757	46.706	0.000305127	0.00111266	Intermediary_Metabolism_Respiration
pckA	1.27033	8.66904	39.053	0.000515783	0.00163229	Intermediary_Metabolism_Respiration
Rv1254	1.26927	3.91015	31.1952	0.000980186	0.00264159	Intermediary_Metabolism_Respiration
hpt	1.25755	3.88255	52.2233	0.000218728	0.000885941	Intermediary_Metabolism_Respiration
fdhF	1.25487	6.37848	55.0422	0.000186752	0.000785569	Intermediary_Metabolism_Respiration
thiL	1.25087	4.67134	57.4767	0.000163871	0.000716327	Intermediary_Metabolism_Respiration
adhA	1.24485	5.29851	27.4934	0.00139324	0.00349688	Intermediary_Metabolism_Respiration
Rv2280	1.24058	5.2479	60.5107	0.000140198	0.000646894	Intermediary_Metabolism_Respiration
Rv2800	1.23975	5.48226	54.8214	0.000189028	0.000792182	Intermediary_Metabolism_Respiration
deoA	1.22909	3.67949	32.6446	0.000862302	0.00238582	Intermediary_Metabolism_Respiration
moaD2	1.22883	3.93637	38.2786	0.000546607	0.00169973	Intermediary_Metabolism_Respiration
Rv2499c	1.22839	5.46949	17.6233	0.00451008	0.00905187	Intermediary_Metabolism_Respiration
nuoB	1.22182	4.8048	72.5318	8.04842e-05	0.000452983	Intermediary_Metabolism_Respiration
Rv3814c	1.21668	4.77628	62.6237	0.000126287	0.000602171	Intermediary_Metabolism_Respiration
Rv0089	1.2073	3.80167	18.4334	0.00402509	0.008223	Intermediary_Metabolism_Respiration
che1	1.20494	5.90303	37.5903	0.000576046	0.0017684	Intermediary_Metabolism_Respiration
ilvX	1.19209	4.20308	54.4979	0.000192428	0.000802749	Intermediary_Metabolism_Respiration
cobT	1.18971	5.0202	45.4361	0.000331062	0.00118293	Intermediary_Metabolism_Respiration
metA	1.18923	5.5702	28.3815	0.00127611	0.00325252	Intermediary_Metabolism_Respiration
cyp142	1.18728	5.165	29.8714	0.00110684	0.00288916	Intermediary_Metabolism_Respiration
Rv1188	1.18555	3.45973	19.12	0.00366597	0.00760151	Intermediary_Metabolism_Respiration
Rv2263	1.18476	3.45602	46.1459	0.000316228	0.00114645	Intermediary_Metabolism_Respiration
serA1	1.1803	5.39348	66.2588	0.000106285	0.000534112	Intermediary_Metabolism_Respiration
ccdA	1.17794	2.71725	38.4812	0.000538318	0.00168082	Intermediary_Metabolism_Respiration
dlaT	1.17699	6.67927	54.1452	0.000196226	0.000811382	Intermediary_Metabolism_Respiration
gabD1	1.17458	5.45946	44.4079	0.000354197	0.00124346	Intermediary_Metabolism_Respiration
fdhD	1.17334	3.29449	38.9373	0.000520242	0.00164348	Intermediary_Metabolism_Respiration
mycP5	1.16968	8.3682	35.2033	0.000695612	0.00203169	Intermediary_Metabolism_Respiration
Rv0958	1.16854	6.04336	32.114	0.000903201	0.00247351	Intermediary_Metabolism_Respiration
pca	1.1648	5.37334	60.489	0.000140351	0.000646947	Intermediary_Metabolism_Respiration
ribH	1.1638	4.94246	30.1428	0.00107921	0.00282998	Intermediary_Metabolism_Respiration
Rv2212	1.16203	4.26271	57.8563	0.000160638	0.000707547	Intermediary_Metabolism_Respiration
mscR	1.15903	4.82655	63.8357	0.000119113	0.000580895	Intermediary_Metabolism_Respiration
hisB	1.15599	4.39718	57.0868	0.00016728	0.000723042	Intermediary_Metabolism_Respiration
Rv1432	1.14732	4.45718	11.7824	0.0118095	0.0203185	Intermediary_Metabolism_Respiration
dxr	1.14302	6.1585	36.5742	0.000623388	0.00186976	Intermediary_Metabolism_Respiration
mtr	1.13669	2.67013	15.4435	0.00625561	0.0119413	Intermediary_Metabolism_Respiration
guaB1	1.13632	6.77575	30.8218	0.00101392	0.0027101	Intermediary_Metabolism_Respiration
hflX	1.12784	6.04009	59.3696	0.000148544	0.000667865	Intermediary_Metabolism_Respiration
trpA	1.12677	2.79178	15.8413	0.00587846	0.0113591	Intermediary_Metabolism_Respiration
cyp135B1	1.12621	6.88102	45.9394	0.000320452	0.00115717	Intermediary_Metabolism_Respiration
gcvB	1.12387	9.04617	40.748	0.000455807	0.00149192	Intermediary_Metabolism_Respiration
Rv0492c	1.12118	4.49312	36.8424	0.000610417	0.00184753	Intermediary_Metabolism_Respiration
hisD	1.11997	7.08828	44.0513	0.00036271	0.00126093	Intermediary_Metabolism_Respiration
Rv0148	1.10898	6.78983	24.8324	0.00183972	0.00433859	Intermediary_Metabolism_Respiration
aceAa	1.10803	5.92078	20.2707	0.00315242	0.00670947	Intermediary_Metabolism_Respiration
ppgK	1.10726	4.44357	57.1737	0.000166512	0.000721482	Intermediary_Metabolism_Respiration
Rv3553	1.10669	3.16852	37.5354	0.000578484	0.0017735	Intermediary_Metabolism_Respiration
mapA	1.10101	3.28292	12.2516	0.0108076	0.0188877	Intermediary_Metabolism_Respiration
folE	1.09918	6.95797	43.1927	0.000384328	0.00131506	Intermediary_Metabolism_Respiration
atpF	1.095	5.61728	47.9438	0.000282334	0.0010554	Intermediary_Metabolism_Respiration
relA	1.08855	8.82698	20.2036	0.00317969	0.00674609	Intermediary_Metabolism_Respiration
cyp137	1.08344	4.1072	30.5601	0.00103845	0.0027483	Intermediary_Metabolism_Respiration
Rv3777	1.07448	5.14408	40.9785	0.000448365	0.00147242	Intermediary_Metabolism_Respiration
sdhB	1.07275	2.8058	34.225	0.000753925	0.00216599	Intermediary_Metabolism_Respiration
hisH	1.06988	4.90051	46.908	0.000301247	0.00110353	Intermediary_Metabolism_Respiration
trpE	1.06733	5.1395	46.3522	0.000312078	0.00113411	Intermediary_Metabolism_Respiration
qcrA	1.06614	4.55312	48.2257	0.000277456	0.001044	Intermediary_Metabolism_Respiration
lpdB	1.06604	4.40564	22.4115	0.00242175	0.00540429	Intermediary_Metabolism_Respiration
thrC	1.06459	4.67039	43.3127	0.000381206	0.00130813	Intermediary_Metabolism_Respiration
Rv3548c	1.05559	4.55852	34.9943	0.000707562	0.00205869	Intermediary_Metabolism_Respiration
viuB	1.05307	5.98058	36.5342	0.000625352	0.00187319	Intermediary_Metabolism_Respiration
Rv0458	1.0525	8.07854	14.4488	0.00734717	0.0136058	Intermediary_Metabolism_Respiration
qcrC	1.05172	3.10649	33.4563	0.000804281	0.00227208	Intermediary_Metabolism_Respiration
Rv0691A	1.03965	3.60472	32.1556	0.0008999	0.0024677	Intermediary_Metabolism_Respiration
hsd4A	1.03952	7.27376	24.3333	0.00194342	0.00453399	Intermediary_Metabolism_Respiration
frdA	1.03676	5.12387	19.3211	0.00356877	0.00742695	Intermediary_Metabolism_Respiration
Rv1279	1.03558	4.35556	26.9463	0.00147244	0.0036428	Intermediary_Metabolism_Respiration
narX	1.03554	6.42134	39.7933	0.000488399	0.00156562	Intermediary_Metabolism_Respiration
impA	1.03243	4.78419	44.3526	0.000355499	0.00124438	Intermediary_Metabolism_Respiration
Rv3618	1.02634	3.98329	38.8507	0.000523611	0.00165069	Intermediary_Metabolism_Respiration
bkdC	1.02569	8.24291	14.5072	0.00727646	0.0134898	Intermediary_Metabolism_Respiration
ppk2	1.0251	3.3627	36.2591	0.000639094	0.00190436	Intermediary_Metabolism_Respiration
hemD	1.02029	6.80063	43.0551	0.000387944	0.00132347	Intermediary_Metabolism_Respiration
Rv3552	1.01675	2.6333	30.3594	0.0010578	0.00278504	Intermediary_Metabolism_Respiration
leuB	1.0166	7.14282	33.0846	0.000830196	0.00232373	Intermediary_Metabolism_Respiration
mmuM	1.01541	2.85118	31.4494	0.000958062	0.00259421	Intermediary_Metabolism_Respiration
cobG	1.01411	5.01352	34.3695	0.000744926	0.00214689	Intermediary_Metabolism_Respiration
citE	1.00571	6.04563	9.65797	0.0182393	0.0295765	Intermediary_Metabolism_Respiration
bioF1	1.00339	4.73207	41.6024	0.000428997	0.00142832	Intermediary_Metabolism_Respiration
lipT	1.00288	4.94505	16.7847	0.00509551	0.0100545	Intermediary_Metabolism_Respiration
folD	1.0014	4.89204	36.8947	0.000607926	0.00184213	Intermediary_Metabolism_Respiration
Rv0245	1.00084	4.70879	42.3861	0.000406187	0.0013704	Intermediary_Metabolism_Respiration
papA1	2.85513	5.63524	279.292	1.08765e-06	3.33448e-05	Lipid_Metabolism
plsC	2.60017	6.43303	74.4824	7.41525e-05	0.000432158	Lipid_Metabolism
fbpC	2.59864	5.3726	82.5641	5.38718e-05	0.000345627	Lipid_Metabolism
fadB2	2.58182	6.24016	138.551	1.05026e-05	0.000114374	Lipid_Metabolism
php	2.47739	5.63219	148.41	8.42747e-06	0.000100512	Lipid_Metabolism
plsB2	2.40925	6.28497	73.7823	7.63477e-05	0.000440349	Lipid_Metabolism
fas	2.32341	10.1531	18.1702	0.00417482	0.00846509	Lipid_Metabolism
Rv0145	2.29587	6.76346	88.3588	4.35982e-05	0.000300841	Lipid_Metabolism
tgs1	2.14502	12.2922	66.8461	0.000103449	0.000526844	Lipid_Metabolism
fadE9	2.05746	6.753	101.041	2.86189e-05	0.000226571	Lipid_Metabolism
fadE28	2.0465	6.21898	99.2368	3.02898e-05	0.000235313	Lipid_Metabolism
pks2	2.01027	11.3144	112.606	2.03217e-05	0.000179507	Lipid_Metabolism
ltp2	1.93051	4.31103	83.2456	5.25106e-05	0.000340722	Lipid_Metabolism
Rv0221	1.8434	4.5353	154.657	7.3831e-06	9.50028e-05	Lipid_Metabolism
fadE15	1.833	5.4243	44.5092	0.000351825	0.00123626	Lipid_Metabolism
Rv2484c	1.82313	6.9354	33.2786	0.000816536	0.00229817	Lipid_Metabolism
tgs2	1.77593	5.85835	65.2884	0.000111195	0.000552709	Lipid_Metabolism
umaA	1.71016	5.5886	52.0992	0.000220294	0.000890533	Lipid_Metabolism
fadD13	1.68932	6.01868	28.9116	0.00121226	0.00311276	Lipid_Metabolism
cdh	1.65951	4.09289	111.677	2.0862e-05	0.000182214	Lipid_Metabolism
Rv0088	1.6534	5.0362	41.9006	0.000420126	0.00140699	Lipid_Metabolism
tgs4	1.6481	5.41889	19.6324	0.00342479	0.00716977	Lipid_Metabolism
echA1	1.64622	3.72203	75.7434	7.04008e-05	0.000417592	Lipid_Metabolism
fadE16	1.63705	4.16189	86.6785	4.62935e-05	0.000313752	Lipid_Metabolism
psd	1.58743	3.33675	43.2303	0.000383345	0.00131268	Lipid_Metabolism
fadE21	1.58103	6.00173	56.2798	0.000174635	0.000749282	Lipid_Metabolism
fadE29	1.56378	5.46472	60.5515	0.000139911	0.000646222	Lipid_Metabolism
accD4	1.53932	8.43973	62.0677	0.000129767	0.000613639	Lipid_Metabolism
papA3	1.53661	2.18829	44.1165	0.000361132	0.00125736	Lipid_Metabolism
idsA2	1.51159	4.34068	56.1845	0.000175531	0.000751475	Lipid_Metabolism
fadD21	1.50738	6.30503	99.7487	2.98032e-05	0.00023272	Lipid_Metabolism
accA3	1.39357	7.54453	41.397	0.000435252	0.00143931	Lipid_Metabolism
Rv3720	1.37461	5.43813	68.6589	9.52947e-05	0.000504455	Lipid_Metabolism
fadD5	1.34462	5.96536	75.9241	6.98836e-05	0.000416204	Lipid_Metabolism
accD6	1.34268	7.05708	69.5073	9.17649e-05	0.000490846	Lipid_Metabolism
ppsD	1.32955	6.03954	66.5193	0.000105015	0.000529477	Lipid_Metabolism
Rv3087	1.32515	5.80706	11.6073	0.0122144	0.0209207	Lipid_Metabolism
cdsA	1.32157	4.29348	44.809	0.000344928	0.00121859	Lipid_Metabolism
fadD15	1.29611	4.30644	40.2759	0.000471556	0.00152866	Lipid_Metabolism
fadE23	1.28795	6.63624	35.3332	0.000688315	0.00201295	Lipid_Metabolism
choD	1.28622	6.15246	66.9113	0.00010314	0.00052642	Lipid_Metabolism
Rv3371	1.23131	4.54899	32.495	0.000873584	0.00241266	Lipid_Metabolism
kasB	1.21796	5.92746	41.59	0.000429374	0.00142854	Lipid_Metabolism
ppsC	1.16975	6.58667	41.3768	0.000435873	0.00143967	Lipid_Metabolism
pks13	1.13	10.814	25.9777	0.0016276	0.00394004	Lipid_Metabolism
pks3	1.07003	6.68776	44.6343	0.000348927	0.00122891	Lipid_Metabolism
Rv1425	1.02598	6.09537	21.413	0.00273157	0.00596422	Lipid_Metabolism
IGR866_Rodriguez_Rv3661-Rv3662c	4.47737	2.19397	258.131	1.40637e-06	3.82398e-05	other ncRNA
IGR929_Rodriguez_Rv3823c-Rv3824c	3.78554	1.93045	103.534	2.65026e-05	0.000215416	other ncRNA
IGR271_Rodriguez_Rv1144-Rv1145	3.63487	6.94334	165.573	5.92942e-06	8.16304e-05	other ncRNA
IGR149_Rodriguez_Rv0694-Rv0695	3.52917	1.51231	119.846	1.66759e-05	0.000152679	other ncRNA
IGR454_Rodriguez_Rv1916-Rv1917c	3.12598	1.71627	66.1486	0.000106828	0.000535846	other ncRNA
IGR815_Rodriguez_Rv3478-Rv3479	3.09969	6.06075	62.9616	0.000124232	0.000596107	other ncRNA
IGR819_Rodriguez_Rv3487c-Rv3488	3.05401	1.69072	22.7753	0.00232032	0.00521872	other ncRNA
IGR986_Rodriguez_Rv3289c-Rv3290c	2.99328	6.64812	186.257	4.05622e-06	6.45603e-05	other ncRNA
IGR510_Rodriguez_Rv2158c-Rv2159c	2.97854	6.89624	231.375	2.00809e-06	4.64117e-05	other ncRNA
IGR818_Rodriguez_Rv3487c-Rv3488	2.79157	1.93383	13.3724	0.00882599	0.0159105	other ncRNA
IGR978_Rodriguez_Rv3476c-Rv3477	2.75812	2.88999	30.134	0.00108009	0.00283066	other ncRNA
IGR33_Rodriguez_Rv0088-Rv0089	2.7475	2.35015	41.7477	0.000424645	0.00141797	other ncRNA
IGR820_Rodriguez_Rv3487c-Rv3488	2.67462	3.44939	27.4727	0.00139614	0.0035003	other ncRNA
IGR71_Rodriguez_Rv0311-Rv0312	2.61154	0.285463	38.5685	0.000534795	0.00167325	other ncRNA
IGR455_Rodriguez_Rv1916-Rv1917c	2.49849	0.298344	20.2003	0.00318106	0.00674609	other ncRNA
IGR27_Rodriguez_Rv0064-Rv0064A	2.469	2.48042	36.9052	0.000607428	0.00184213	other ncRNA
IGR46_Rodriguez_Rv0144-Rv0145	2.35093	2.08111	102.917	2.70071e-05	0.000217965	other ncRNA
IGR862_Rodriguez_Rv3653-Rv3654c	2.34089	0.927332	55.4661	0.000182482	0.00077427	other ncRNA
IGR392_Rodriguez_Rv1734c-Rv1735c	2.29521	9.12195	130.656	1.26671e-05	0.000127733	other ncRNA
Miotto_candidate_300	2.2946	1.11448	70.0478	8.96046e-05	0.000484175	other ncRNA
IGR280_Rodriguez_Rv1162-Rv1163	2.2267	2.20685	61.0129	0.000136718	0.000636624	other ncRNA
Miotto_candidate_5	2.09806	7.99626	151.703	7.85472e-06	9.78991e-05	other ncRNA
IGR324_Rodriguez_Rv1351-Rv1352	2.09078	-0.0855911	35.946	0.000655211	0.00194099	other ncRNA
Miotto_candidate_129	2.0792	0.385566	39.8086	0.000487852	0.00156496	other ncRNA
IGR359_Rodriguez_Rv1534-Rv1535	2.07058	8.08859	88.0652	4.40542e-05	0.000302461	other ncRNA
IGR778_Rodriguez_Rv3241c-Rv3242c	2.04067	6.41472	151.639	7.86536e-06	9.78991e-05	other ncRNA
IGR716_Rodriguez_Rv3042c-Rv3043c	2.03728	3.42197	104.247	2.59349e-05	0.000211546	other ncRNA
IGR945_Rodriguez_Rv3849-Rv3850	2.02178	1.3561	30.6951	0.0010257	0.00273333	other ncRNA
IGR266_Rodriguez_Rv1133c-Rv1134	2.0216	6.72618	137.183	1.08412e-05	0.000116524	other ncRNA
IGR749_Rodriguez_Rv3151-Rv3152	1.97088	0.788152	39.2693	0.000507581	0.0016169	other ncRNA
IGR155_Rodriguez_Rv0739-Rv0740	1.95598	1.95171	23.1313	0.00222635	0.00505698	other ncRNA
IGR553_Rodriguez_Rv2327-Rv2328	1.93105	3.69612	28.2847	0.00128824	0.00327357	other ncRNA
IGR197_Rodriguez_Rv0871-Rv0872c	1.9274	5.35407	43.4548	0.000377553	0.00130201	other ncRNA
IGR317_Rodriguez_Rv1309-Rv1310	1.91665	1.40913	47.5369	0.000289574	0.00107559	other ncRNA
IGR753_Rodriguez_Rv3172c-Rv3173c	1.91404	5.42147	59.7978	0.000145338	0.000661993	other ncRNA
IGR600_Rodriguez_Rv2524c-Rv2525c	1.89992	3.92438	10.4662	0.0153527	0.0255023	other ncRNA
Miotto_candidate_472	1.89935	5.26486	83.0563	5.28841e-05	0.000342174	other ncRNA
IGR104_Rodriguez_Rv0469-Rv0470c	1.88861	0.203551	35.4465	0.000682033	0.00200355	other ncRNA
IGR279_Rodriguez_Rv1161-Rv1162	1.86622	2.57162	63.1569	0.000123064	0.00059299	other ncRNA
IGR209_Rodriguez_Rv0934-Rv0935	1.85665	2.09312	29.4609	0.0011504	0.00298243	other ncRNA
IGR289_Rodriguez_Rv1196-Rv1197	1.81082	3.74731	100.765	2.8867e-05	0.000227745	other ncRNA
IGR252_Rodriguez_Rv1066-Rv1067c	1.78961	1.66085	55.0781	0.000186386	0.000785433	other ncRNA
IGR50_Rodriguez_Rv0166-Rv0167	1.77887	5.84436	94.4978	3.53256e-05	0.000259017	other ncRNA
IGR87_Rodriguez_Rv0393-Rv0394c	1.72405	0.199976	24.4015	0.0019288	0.00450677	other ncRNA
IGR729_Rodriguez_Rv3081-Rv3082c	1.71531	5.25694	37.9618	0.000559906	0.00172931	other ncRNA
IGR539_Rodriguez_Rv2290-Rv2291	1.68844	4.76349	90.0732	4.10548e-05	0.000289697	other ncRNA
IGR807_Rodriguez_Rv3431c-Rv3432c	1.66204	2.98015	77.2494	6.62372e-05	0.000402298	other ncRNA
IGR451_Rodriguez_Rv1905c-Rv1906c	1.65328	4.36169	56.2739	0.00017469	0.000749282	other ncRNA
IGR349_Rodriguez_Rv1489-Rv1489A	1.65049	3.76984	51.4004	0.000229388	0.000913551	other ncRNA
Miotto_candidate_1310	1.59214	6.40148	42.2841	0.000409063	0.00137701	other ncRNA
IGR985_Rodriguez_Rv1871c-Rv1872c	1.58677	7.69381	86.9017	4.59232e-05	0.000312168	other ncRNA
IGR827_Rodriguez_Rv3514-Rv3515c	1.56711	2.89406	59.4199	0.000148163	0.000667747	other ncRNA
Miotto_candidate_173	1.56105	4.43449	50.6061	0.000240328	0.000943956	other ncRNA
IGR671_Rodriguez_Rv2900c-Rv2901c	1.54212	3.79644	67.8804	9.86905e-05	0.00051234	other ncRNA
IGR399_Rodriguez_Rv1771-Rv1772	1.53848	3.50145	30.1473	0.00107876	0.00282998	other ncRNA
IGR799_Rodriguez_Rv3401-Rv3402c	1.51915	1.12619	21.9147	0.00256982	0.00566279	other ncRNA
IGR427_Rodriguez_Rv1828-Rv1829	1.51365	4.52075	65.6899	0.000109129	0.000544808	other ncRNA
IGR950_Rodriguez_Rv3857c-Rv3858c	1.50912	2.50574	45.4293	0.000331209	0.00118293	other ncRNA
IGR32_Rodriguez_Rv0088-Rv0089	1.50382	1.01775	13.7951	0.00820269	0.0149342	other ncRNA
IGR585_Rodriguez_Rv2484c-Rv2485c	1.49413	1.85585	29.2463	0.00117406	0.00303344	other ncRNA
IGR684_Rodriguez_Rv2945c-Rv2946c	1.47146	1.23065	17.0984	0.00486554	0.00966759	other ncRNA
IGR777_Rodriguez_Rv3239c-Rv3240c	1.47141	0.703993	12.0918	0.0111358	0.019349	other ncRNA
IGR214_Rodriguez_Rv0954-Rv0955	1.45985	4.22033	84.3632	5.03734e-05	0.00033334	other ncRNA
IGR909_Rodriguez_Rv3763-Rv3764c	1.45603	4.39335	68.6675	9.52579e-05	0.000504455	other ncRNA
IGR620_Rodriguez_Rv2628-Rv2629	1.45584	8.6213	39.4443	0.000501066	0.00160285	other ncRNA
IGR208_Rodriguez_Rv0919-Rv0920c	1.4504	2.55868	40.3637	0.000468574	0.00152236	other ncRNA
IGR298_Rodriguez_Rv1230c-Rv1231c	1.4374	4.19206	63.1029	0.000123385	0.000593911	other ncRNA
IGR676_Rodriguez_Rv2924c-Rv2925c	1.4152	3.09709	43.3088	0.000381307	0.00130813	other ncRNA
IGR883_Rodriguez_Rv3704c-Rv3705c	1.40742	1.31012	25.907	0.00163973	0.00396522	other ncRNA
IGR942_Rodriguez_Rv3846-Rv3847	1.40638	1.67252	40.6415	0.0004593	0.00149756	other ncRNA
IGR829_Rodriguez_Rv3518c-Rv3519	1.38662	1.56164	25.5734	0.00169866	0.00406894	other ncRNA
IGR608_Rodriguez_Rv2584c-Rv2585c	1.37296	3.95178	64.1431	0.000117378	0.000575302	other ncRNA
IGR480_Rodriguez_Rv1996-Rv1997	1.36361	5.16196	48.6189	0.000270832	0.00102584	other ncRNA
Miotto_candidate_1192	1.35263	2.87279	26.86	0.00148546	0.00366788	other ncRNA
IGR740_Rodriguez_Rv3127-Rv3129	1.34874	5.13671	68.631	9.54136e-05	0.000504455	other ncRNA
IGR110_Rodriguez_Rv0504c-Rv0505c	1.33771	1.91956	31.1612	0.000983202	0.00264659	other ncRNA
IGR438_Rodriguez_Rv1861-Rv1862	1.33115	1.21823	20.9782	0.00288259	0.00623469	other ncRNA
IGR882_Rodriguez_Rv3693-Rv3694c	1.32979	1.76625	36.8191	0.00061153	0.00184753	other ncRNA
IGR290_Rodriguez_Rv1199c-Rv1200	1.31649	7.03408	66.5985	0.000104633	0.00052872	other ncRNA
IGR473_Rodriguez_Rv1987-Rv1988	1.3144	2.69147	48.4946	0.000272904	0.00103112	other ncRNA
Miotto_candidate_1186	1.30411	2.44747	8.82128	0.0220246	0.0347868	other ncRNA
IGR421_Rodriguez_Rv1813c-Rv1814	1.30225	3.30554	55.2144	0.000185002	0.000781581	other ncRNA
IGR432_Rodriguez_Rv1842c-Rv1843c	1.2934	2.56041	18.204	0.00415523	0.00844355	other ncRNA
IGR135_Rodriguez_Rv0650-Rv0651	1.27973	2.55505	21.6975	0.00263828	0.00579128	other ncRNA
IGR521_Rodriguez_Rv2190c-Rv2191	1.26224	2.49123	11.688	0.0120254	0.0206124	other ncRNA
IGR29_Rodriguez_Rv0070c-Rv0071	1.25632	2.16231	29.4173	0.00115516	0.00298968	other ncRNA
IGR808_Rodriguez_Rv3435c-Rv3436c	1.25101	0.95737	13.8328	0.00814987	0.0148736	other ncRNA
IGR493_Rodriguez_Rv2054-Rv2055c	1.24961	0.379162	9.80652	0.0176585	0.0287675	other ncRNA
IGR309_Rodriguez_Rv1286-Rv1287	1.24727	4.88424	52.6728	0.000213176	0.000867903	other ncRNA
IGR264_Rodriguez_Rv1110-Rv1111c	1.2443	3.36046	48.688	0.000269689	0.00102491	other ncRNA
IGR100_Rodriguez_Rv0451c-Rv0452	1.2342	3.81845	42.4912	0.000403248	0.00136245	other ncRNA
IGR940_Rodriguez_Rv3845-Rv3846	1.21867	1.78818	27.7284	0.00136094	0.00342711	other ncRNA
IGR361_Rodriguez_Rv1551-Rv1552	1.20335	1.18196	11.2558	0.0130837	0.0222759	other ncRNA
IGR49_Rodriguez_Rv0152c-Rv0153c	1.19425	1.30816	14.2988	0.00753275	0.0138762	other ncRNA
IGR3_Rodriguez_Rv0005-Rv0006	1.17583	5.11497	60.5798	0.000139712	0.000645957	other ncRNA
IGR928_Rodriguez_Rv3822-Rv3823c	1.16826	5.17858	12.6848	0.00997888	0.0176612	other ncRNA
IGR370_Rodriguez_Rv1597-Rv1598c	1.14442	3.136	28.3669	0.00127793	0.00325275	other ncRNA
IGR89_Rodriguez_Rv0409-Rv0410c	1.13295	1.94389	12.4315	0.0104528	0.0183577	other ncRNA
IGR551_Rodriguez_Rv2313c-Rv2314c	1.12802	1.06676	11.5278	0.0124042	0.0212299	other ncRNA
IGR277_Rodriguez_Rv1156-Rv1157c	1.11112	5.153	53.2538	0.000206268	0.00084581	other ncRNA
IGR851_Rodriguez_Rv3614c-Rv3615c	1.11023	7.69066	22.59	0.0023713	0.00531246	other ncRNA
IGR558_Rodriguez_Rv2339-Rv2340c	1.10233	0.984766	18.2185	0.00414682	0.0084302	other ncRNA
Miotto_candidate_1397	1.09739	0.606921	9.88755	0.0173519	0.0283185	other ncRNA
IGR10_Rodriguez_Rv0010c-Rv0011c	1.04849	3.62018	41.9337	0.000419157	0.00140581	other ncRNA
IGR343_Rodriguez_Rv1466-Rv1467c	1.02892	1.23889	15.9278	0.00580047	0.0112226	other ncRNA
IGR672_Rodriguez_Rv2901c-Rv2902c	1.02748	2.87442	32.2204	0.000894796	0.00246231	other ncRNA
Miotto_candidate_1431	1.02169	0.568384	11.1687	0.0133114	0.022613	other ncRNA
IGR991_Rodriguez_Rv2518c-Rv2519	1.01451	5.16301	14.5207	0.0072603	0.0134708	other ncRNA
IGR801_Rodriguez_Rv3409c-Rv3410c	1.00311	1.45346	12.6819	0.00998408	0.0176635	other ncRNA
PPE19	3.55823	6.95641	26.7039	0.00150939	0.00371293	PE_PPE
PE31	3.36411	5.39793	45.4579	0.000330592	0.00118257	PE_PPE
PPE53	2.51886	5.92901	221.97	2.29793e-06	4.82811e-05	PE_PPE
PE_PGRS5	2.51487	8.28321	74.1681	7.51276e-05	0.000435511	PE_PPE
PE_PGRS60	2.17896	2.77711	79.2733	6.11321e-05	0.000377367	PE_PPE
PPE60	2.14883	7.71123	73.7386	7.64878e-05	0.0004406	PE_PPE
PE27	2.11802	3.8683	53.8228	0.000199783	0.000822913	PE_PPE
PE_PGRS10	2.03713	7.97946	70.311	8.85765e-05	0.000480544	PE_PPE
PPE43	1.97317	5.16438	53.4773	0.000203689	0.000836737	PE_PPE
PE_PGRS29	1.92226	4.55287	32.1476	0.000900537	0.0024677	PE_PPE
PE_PGRS54	1.7098	7.97655	86.0052	4.74341e-05	0.000318178	PE_PPE
PE_PGRS53	1.69214	7.49805	63.5531	0.000120737	0.000583625	PE_PPE
PE_PGRS33	1.63982	6.72724	80.3475	5.86294e-05	0.000365374	PE_PPE
PE_PGRS41	1.577	9.16007	88.8315	4.2877e-05	0.000297663	PE_PPE
PE_PGRS15	1.38728	8.7617	48.0385	0.000280682	0.00105205	PE_PPE
PPE26	1.34741	6.28208	66.9342	0.000103032	0.00052642	PE_PPE
PE_PGRS57	1.26684	8.63674	42.5665	0.000401159	0.0013564	PE_PPE
PE_PGRS61	1.26441	1.74146	20.2189	0.00317347	0.00673624	PE_PPE
PE13	1.13283	0.218834	14.107	0.00777907	0.0142653	PE_PPE
PPE63	1.11649	4.85603	10.8617	0.0141568	0.0237959	PE_PPE
PPE18	1.10652	3.68203	15.6863	0.00602178	0.011587	PE_PPE
PE_PGRS39	1.06114	6.0703	44.3177	0.000356325	0.00124632	PE_PPE
PE_PGRS2	1.0475	4.44122	16.1173	0.00563409	0.0109424	PE_PPE
Rv0742	1.04384	2.36516	24.7623	0.00185385	0.00436289	PE_PPE
Rv3160c	3.67522	8.39799	442.738	2.40224e-07	1.7146e-05	Regulatory_Proteins
Rv0377	2.64581	5.36735	59.8851	0.000144696	0.000661993	Regulatory_Proteins
Rv2160c	2.33875	8.12194	143.251	9.43915e-06	0.000107621	Regulatory_Proteins
prrB	2.24725	6.73764	114.116	1.94815e-05	0.000173812	Regulatory_Proteins
Rv2884	2.08069	5.41759	53.21	0.000206778	0.000846383	Regulatory_Proteins
Rv0144	2.05154	6.1455	135.854	1.11837e-05	0.00011866	Regulatory_Proteins
kdpD	2.03527	5.80937	58.0142	0.000159318	0.000702474	Regulatory_Proteins
Rv1219c	2.00576	5.29523	57.8071	0.000161052	0.000707547	Regulatory_Proteins
mtrB	1.95031	6.89437	139.901	1.01817e-05	0.000112073	Regulatory_Proteins
Rv3173c	1.79935	7.73953	71.5323	8.40018e-05	0.00046343	Regulatory_Proteins
espR	1.73938	3.63472	40.536	0.000462794	0.0015068	Regulatory_Proteins
kdpE	1.69727	2.86515	31.0473	0.000993369	0.00266767	Regulatory_Proteins
Rv1534	1.68219	4.60684	96.4681	3.31089e-05	0.000248202	Regulatory_Proteins
Rv1474c	1.63711	3.5541	57.1665	0.000166576	0.000721482	Regulatory_Proteins
mtrA	1.58676	6.49604	101.738	2.80061e-05	0.000222878	Regulatory_Proteins
trcR	1.55997	2.01629	41.4432	0.000433834	0.00143625	Regulatory_Proteins
pknK	1.54648	6.516	88.1754	4.38823e-05	0.000301889	Regulatory_Proteins
Rv3295	1.51817	6.31343	88.4111	4.35177e-05	0.000300739	Regulatory_Proteins
sirR	1.47353	4.18163	57.1604	0.00016663	0.000721482	Regulatory_Proteins
pknI	1.40192	3.30836	69.9165	9.01235e-05	0.000485037	Regulatory_Proteins
nrdR	1.38843	5.50162	64.5031	0.000115387	0.000566761	Regulatory_Proteins
prrA	1.38135	7.16531	76.2005	6.9102e-05	0.000414249	Regulatory_Proteins
Rv1332	1.35469	8.10315	26.5834	0.00152822	0.00374713	Regulatory_Proteins
Rv0891c	1.26541	2.78866	38.2544	0.000547611	0.00170053	Regulatory_Proteins
moxR2	1.22745	3.74419	36.3846	0.000632775	0.00189141	Regulatory_Proteins
whiB1	1.17316	6.53165	40.2399	0.000472786	0.00152996	Regulatory_Proteins
blaI	1.08239	7.32131	38.4197	0.000540817	0.00168594	Regulatory_Proteins
rraA	1.08029	3.96107	47.2662	0.000294525	0.00108762	Regulatory_Proteins
Rv1019	1.0698	5.50966	26.9694	0.00146897	0.00363897	Regulatory_Proteins
pknG	1.0081	6.2184	19.0713	0.00369005	0.00763603	Regulatory_Proteins
MTS2823	4.08628	18.4028	210.384	2.73454e-06	5.27062e-05	Stable_RNAs
MTS1338	1.7754	10.0119	77.2389	6.62653e-05	0.000402298	Stable_RNAs
mcr7	1.72483	11.4248	55.2043	0.000185105	0.000781581	Stable_RNAs
ssr	1.17551	17.695	16.5063	0.00531163	0.0103868	Stable_RNAs
mcr11	1.1563	4.50567	15.0893	0.00661844	0.0124569	Stable_RNAs
Rv2084	1.54473	3.08416	70.9475	8.6153e-05	0.000470661	Unknown
Rv2348c	1.04131	3.89288	17.5011	0.00458973	0.00918751	Unknown
mce1C	3.46693	7.36667	226.826	2.14194e-06	4.72335e-05	Virulence_Detosification_Adaptation
Rv3177	3.15633	3.44228	98.1715	3.13361e-05	0.000241389	Virulence_Detosification_Adaptation
yrbE1A	2.21224	5.19429	182.594	4.32502e-06	6.62977e-05	Virulence_Detosification_Adaptation
mce1A	2.17967	4.90978	168.036	5.65407e-06	7.97154e-05	Virulence_Detosification_Adaptation
Rv1996	2.12195	10.6916	82.7339	5.35283e-05	0.000345193	Virulence_Detosification_Adaptation
mce1D	2.11141	5.3967	158.366	6.84197e-06	9.05916e-05	Virulence_Detosification_Adaptation
vapB1	2.07539	4.06516	38.0576	0.000555843	0.00171792	Virulence_Detosification_Adaptation
mce1B	2.06112	4.39788	132.384	1.21469e-05	0.000123855	Virulence_Detosification_Adaptation
proZ	2.05573	4.25923	73.5499	7.70951e-05	0.00044187	Virulence_Detosification_Adaptation
cspA	2.02564	7.14519	134.264	1.16124e-05	0.000120824	Virulence_Detosification_Adaptation
katG	1.914	9.11449	62.6981	0.000125831	0.000601838	Virulence_Detosification_Adaptation
proW	1.83502	4.57493	72.3399	8.11443e-05	0.000454222	Virulence_Detosification_Adaptation
cfp29	1.75787	2.05394	68.0287	9.80316e-05	0.000510614	Virulence_Detosification_Adaptation
vapC1	1.65606	3.30154	31.2423	0.000976039	0.00263352	Virulence_Detosification_Adaptation
TB15.3	1.64685	5.27053	93.7044	3.62728e-05	0.00026511	Virulence_Detosification_Adaptation
vapC22	1.62233	5.65317	36.5908	0.000622575	0.00186854	Virulence_Detosification_Adaptation
Rv1478	1.60287	3.39064	51.1451	0.000232832	0.000922443	Virulence_Detosification_Adaptation
proV	1.49499	5.56236	58.5407	0.000155016	0.000690168	Virulence_Detosification_Adaptation
ahpE	1.47276	2.66518	54.3167	0.000194367	0.000808624	Virulence_Detosification_Adaptation
mce1F	1.47243	6.79029	62.1896	0.000128993	0.000610613	Virulence_Detosification_Adaptation
vapB10	1.37525	12.1262	30.4161	0.00105229	0.00277355	Virulence_Detosification_Adaptation
mce4F	1.35878	4.27955	74.2759	7.47912e-05	0.000434664	Virulence_Detosification_Adaptation
yrbE1B	1.29915	3.91178	45.8403	0.000322505	0.00116367	Virulence_Detosification_Adaptation
treS	1.29543	4.9022	44.0711	0.00036223	0.00126022	Virulence_Detosification_Adaptation
sodA	1.27625	3.91655	19.1386	0.00365686	0.00758608	Virulence_Detosification_Adaptation
Rv2005c	1.24484	6.25228	35.3771	0.000685872	0.00201126	Virulence_Detosification_Adaptation
mce4D	1.24201	3.65539	46.7195	0.000304865	0.00111266	Virulence_Detosification_Adaptation
otsA	1.19618	7.3344	57.8092	0.000161035	0.000707547	Virulence_Detosification_Adaptation
treZ	1.15818	3.83927	25.5834	0.00169684	0.00406886	Virulence_Detosification_Adaptation
mce4B	1.15797	3.54343	50.524	0.000241496	0.000944678	Virulence_Detosification_Adaptation
vapB48	1.13596	2.83867	33.5058	0.000800904	0.00226394	Virulence_Detosification_Adaptation
ripA	1.1343	4.68307	49.512	0.000256535	0.000987238	Virulence_Detosification_Adaptation
mce4C	1.13267	3.25012	35.3576	0.000686956	0.00201126	Virulence_Detosification_Adaptation
mak	1.13203	5.378	49.4705	0.000257177	0.000988045	Virulence_Detosification_Adaptation
proX	1.10283	6.26553	29.1871	0.0011807	0.00304715	Virulence_Detosification_Adaptation
vapB46	1.00583	5.99729	45.9408	0.000320422	0.00115717	Virulence_Detosification_Adaptation
nanT	-1.0014	2.99372	28.1613	0.00130393	0.00330723	Cell_Wall_Cell_Processes
Rv3657c	-1.00278	1.72472	8.14564	0.0258661	0.0400395	Cell_Wall_Cell_Processes
oppD	-1.00307	4.77039	40.0684	0.000478704	0.00154648	Cell_Wall_Cell_Processes
Rv0191	-1.03548	5.9173	46.1974	0.000315185	0.00114358	Cell_Wall_Cell_Processes
ugpE	-1.0357	2.18111	21.0989	0.00283961	0.00616216	Cell_Wall_Cell_Processes
Rv1648	-1.0435	3.53849	37.5652	0.000577158	0.00177062	Cell_Wall_Cell_Processes
Rv1491c	-1.04538	2.81302	20.2437	0.00316337	0.00672274	Cell_Wall_Cell_Processes
Rv3070	-1.08842	2.54594	20.7902	0.00295125	0.00634714	Cell_Wall_Cell_Processes
Rv1687c	-1.09331	3.0766	30.5734	0.00103719	0.0027466	Cell_Wall_Cell_Processes
esxT	-1.11074	2.44653	28.1282	0.00130817	0.00331335	Cell_Wall_Cell_Processes
irtA	-1.13063	4.18246	26.4034	0.0015569	0.00379506	Cell_Wall_Cell_Processes
Rv1226c	-1.1354	5.28253	57.3683	0.00016481	0.000717684	Cell_Wall_Cell_Processes
Rv0200	-1.14588	4.48488	56.7293	0.000170487	0.000734704	Cell_Wall_Cell_Processes
merT	-1.15719	5.04665	62.6565	0.000126086	0.000601838	Cell_Wall_Cell_Processes
arfB	-1.15901	1.6264	20.1668	0.00319481	0.00677162	Cell_Wall_Cell_Processes
dctA	-1.16114	5.52375	65.2229	0.000111537	0.000553808	Cell_Wall_Cell_Processes
gmhA	-1.16234	2.36712	19.5919	0.00344307	0.00720145	Cell_Wall_Cell_Processes
esxA	-1.16383	9.67892	38.729	0.000528397	0.00166119	Cell_Wall_Cell_Processes
Rv1227c	-1.16765	4.32338	57.6999	0.00016196	0.000710013	Cell_Wall_Cell_Processes
chaA	-1.18805	3.05269	30.0347	0.00109011	0.00285364	Cell_Wall_Cell_Processes
lpqD	-1.19245	3.32604	36.9252	0.000606481	0.00184202	Cell_Wall_Cell_Processes
Rv2688c	-1.19416	6.66617	49.8962	0.000250687	0.000971666	Cell_Wall_Cell_Processes
Rv1200	-1.20389	5.43009	64.9742	0.000112849	0.000557892	Cell_Wall_Cell_Processes
Rv1667c	-1.21395	5.57224	53.737	0.000200743	0.000825378	Cell_Wall_Cell_Processes
iniC	-1.22725	5.05058	63.063	0.000123623	0.000594432	Cell_Wall_Cell_Processes
Rv2164c	-1.22959	6.42811	47.5818	0.000288764	0.00107556	Cell_Wall_Cell_Processes
Rv1591	-1.24098	4.06711	21.47	0.00271252	0.00594567	Cell_Wall_Cell_Processes
eccB2	-1.24401	5.54366	57.8029	0.000161088	0.000707547	Cell_Wall_Cell_Processes
Rv0235c	-1.24505	3.18271	49.1642	0.000261984	0.00100398	Cell_Wall_Cell_Processes
Rv2687c	-1.25866	4.90948	72.4439	8.07855e-05	0.000453909	Cell_Wall_Cell_Processes
Rv0615	-1.26393	5.3147	43.4394	0.000377947	0.00130201	Cell_Wall_Cell_Processes
cpsY	-1.27138	4.11134	68.5655	9.56939e-05	0.000505353	Cell_Wall_Cell_Processes
espE	-1.28081	7.76931	60.4316	0.000140757	0.000648162	Cell_Wall_Cell_Processes
ugpA	-1.28161	2.67547	39.4274	0.00050169	0.00160372	Cell_Wall_Cell_Processes
efpA	-1.29173	8.30925	9.25245	0.0199575	0.0319992	Cell_Wall_Cell_Processes
Rv2120c	-1.2942	2.79183	20.5253	0.00305169	0.00652321	Cell_Wall_Cell_Processes
Rv3200c	-1.33383	3.99892	60.6126	0.000139483	0.000645549	Cell_Wall_Cell_Processes
Rv0199	-1.33958	4.24898	55.1208	0.000185951	0.000784325	Cell_Wall_Cell_Processes
Rv0093c	-1.34334	4.93354	22.8305	0.00230542	0.00519545	Cell_Wall_Cell_Processes
Rv1707	-1.34845	8.90009	69.1451	9.32508e-05	0.000496468	Cell_Wall_Cell_Processes
Rv2025c	-1.35544	3.80429	34.9309	0.000711244	0.00206546	Cell_Wall_Cell_Processes
esxU	-1.3648	2.10524	30.9768	0.000999732	0.00268003	Cell_Wall_Cell_Processes
Rv1473	-1.36802	5.54811	71.64	8.36135e-05	0.000461846	Cell_Wall_Cell_Processes
cysT	-1.37095	2.91392	42.8007	0.000394754	0.00134169	Cell_Wall_Cell_Processes
Rv2473	-1.40438	3.26282	63.4795	0.000121165	0.000585075	Cell_Wall_Cell_Processes
mmpS1	-1.41546	1.043	19.1624	0.00364521	0.00756535	Cell_Wall_Cell_Processes
subI	-1.42035	3.43719	22.1107	0.00251005	0.0055552	Cell_Wall_Cell_Processes
Rv2972c	-1.42404	1.26212	26.8488	0.00148715	0.0036681	Cell_Wall_Cell_Processes
Rv0779c	-1.43273	2.56655	43.5212	0.000375863	0.00129776	Cell_Wall_Cell_Processes
Rv2963	-1.44158	6.48365	91.0673	3.9668e-05	0.000283573	Cell_Wall_Cell_Processes
cfp21	-1.44478	3.67121	58.236	0.000157487	0.000696398	Cell_Wall_Cell_Processes
dppD	-1.46943	5.73614	40.8295	0.000453157	0.00148495	Cell_Wall_Cell_Processes
sugA	-1.47336	3.81233	72.2557	8.14364e-05	0.000454222	Cell_Wall_Cell_Processes
Rv0347	-1.47589	4.59516	63.4082	0.000121581	0.000586466	Cell_Wall_Cell_Processes
Rv2265	-1.48302	2.13559	29.2533	0.00117328	0.00303314	Cell_Wall_Cell_Processes
kgtP	-1.49117	2.86397	34.253	0.00075217	0.00216231	Cell_Wall_Cell_Processes
lpqZ	-1.49458	2.87556	25.6199	0.00169027	0.0040595	Cell_Wall_Cell_Processes
Rv2563	-1.50117	3.07143	14.9452	0.00677386	0.0126972	Cell_Wall_Cell_Processes
Rv0988	-1.50163	3.78589	76.9058	6.71585e-05	0.000406331	Cell_Wall_Cell_Processes
Rv0603	-1.50185	1.24999	17.0666	0.00488824	0.00970539	Cell_Wall_Cell_Processes
Rv0203	-1.52033	2.3526	47.7195	0.000286297	0.00106847	Cell_Wall_Cell_Processes
Rv3635	-1.52806	3.563	74.3009	7.47135e-05	0.000434664	Cell_Wall_Cell_Processes
Rv0205	-1.53739	3.303	41.6796	0.00042668	0.00142246	Cell_Wall_Cell_Processes
betP	-1.5398	3.09207	21.3024	0.00276897	0.00603754	Cell_Wall_Cell_Processes
Rv2600	-1.54008	3.05289	68.5339	9.58296e-05	0.000505485	Cell_Wall_Cell_Processes
Rv0488	-1.59809	1.52915	25.5773	0.00169796	0.00406894	Cell_Wall_Cell_Processes
corA	-1.63751	4.9378	81.477	5.61398e-05	0.000354698	Cell_Wall_Cell_Processes
Rv0621	-1.69059	6.19326	48.9061	0.000266124	0.00101643	Cell_Wall_Cell_Processes
Rv0420c	-1.70683	2.70932	72.2267	8.15373e-05	0.000454222	Cell_Wall_Cell_Processes
aftC	-1.72361	4.31695	123.095	1.53162e-05	0.000143445	Cell_Wall_Cell_Processes
esxQ	-1.73997	2.00011	47.5215	0.000289854	0.00107559	Cell_Wall_Cell_Processes
Rv1972	-1.74164	3.69451	106.112	2.4523e-05	0.000203655	Cell_Wall_Cell_Processes
Rv1258c	-1.74804	3.83764	110.423	2.16215e-05	0.000186353	Cell_Wall_Cell_Processes
Rv2560	-1.75243	3.36526	71.3063	8.48249e-05	0.000465721	Cell_Wall_Cell_Processes
lpqY	-1.75775	5.30658	97.5522	3.19661e-05	0.000242963	Cell_Wall_Cell_Processes
uspA	-1.76031	0.627986	23.6513	0.00209777	0.00482266	Cell_Wall_Cell_Processes
Rv0318c	-1.76185	1.58345	34.0924	0.00076231	0.00218459	Cell_Wall_Cell_Processes
mgtC	-1.78759	5.84145	130.355	1.27608e-05	0.000128112	Cell_Wall_Cell_Processes
Rv2597	-1.79939	3.18377	55.0249	0.000186929	0.000785569	Cell_Wall_Cell_Processes
mpt63	-1.80288	5.2812	67.1666	0.000101944	0.000524412	Cell_Wall_Cell_Processes
Rv2571c	-1.8051	3.13455	80.8747	5.74498e-05	0.000359987	Cell_Wall_Cell_Processes
Rv0226c	-1.84039	2.74169	57.21	0.000166193	0.000721482	Cell_Wall_Cell_Processes
Rv3453	-1.84105	2.59563	76.7323	6.76297e-05	0.000408101	Cell_Wall_Cell_Processes
gmhB	-1.84406	1.0721	40.236	0.000472921	0.00152996	Cell_Wall_Cell_Processes
Rv2693c	-1.88405	5.92825	158.099	6.87915e-06	9.08207e-05	Cell_Wall_Cell_Processes
lppA	-1.90157	-0.451158	15.6305	0.00607452	0.0116693	Cell_Wall_Cell_Processes
lprE	-1.91925	3.57929	22.1935	0.00248532	0.0055058	Cell_Wall_Cell_Processes
Rv0541c	-1.92075	4.41707	66.0703	0.000107216	0.000535846	Cell_Wall_Cell_Processes
esxR	-1.93403	0.610166	23.1247	0.00222803	0.00505698	Cell_Wall_Cell_Processes
Rv0622	-1.97644	5.61839	37.4525	0.000582188	0.00178366	Cell_Wall_Cell_Processes
lppF	-1.98059	3.73276	129.2	1.31278e-05	0.000130649	Cell_Wall_Cell_Processes
Rv1115	-1.99616	1.18762	41.4413	0.000433893	0.00143625	Cell_Wall_Cell_Processes
Rv2668	-1.99806	4.49817	90.5547	4.03753e-05	0.000286389	Cell_Wall_Cell_Processes
Rv2719c	-1.99951	2.2243	46.0841	0.000317483	0.00114912	Cell_Wall_Cell_Processes
ctpD	-2.03213	3.38933	57.445	0.000164145	0.000716839	Cell_Wall_Cell_Processes
ctpG	-2.05181	9.00986	142.219	9.66028e-06	0.000108157	Cell_Wall_Cell_Processes
modB	-2.06568	2.25039	49.5797	0.000255492	0.000984053	Cell_Wall_Cell_Processes
Rv1456c	-2.09085	3.32554	67.4465	0.000100651	0.00051952	Cell_Wall_Cell_Processes
Rv0842	-2.10194	4.06221	159.142	6.73528e-06	8.9699e-05	Cell_Wall_Cell_Processes
Rv2434c	-2.10622	3.40493	94.6664	3.51286e-05	0.000258818	Cell_Wall_Cell_Processes
Rv1291c	-2.11971	0.83102	35.0219	0.000705968	0.00205536	Cell_Wall_Cell_Processes
mmr	-2.1251	4.02373	145.388	9.00197e-06	0.000104634	Cell_Wall_Cell_Processes
eccB4	-2.13394	5.5367	168.224	5.63377e-06	7.97154e-05	Cell_Wall_Cell_Processes
mgtE	-2.13461	2.84936	75.7963	7.02489e-05	0.000417511	Cell_Wall_Cell_Processes
Rv0961	-2.16675	4.51979	96.9553	3.25889e-05	0.0002463	Cell_Wall_Cell_Processes
narU	-2.19354	1.55823	33.0214	0.000834709	0.00233068	Cell_Wall_Cell_Processes
esxJ	-2.19601	0.735269	45.6936	0.000325576	0.00117382	Cell_Wall_Cell_Processes
Rv2690c	-2.23058	5.90366	138.354	1.05505e-05	0.000114374	Cell_Wall_Cell_Processes
lprI	-2.23571	1.62934	47.6175	0.000288121	0.0010744	Cell_Wall_Cell_Processes
lppN	-2.2937	1.12215	59.3939	0.00014836	0.000667747	Cell_Wall_Cell_Processes
mscL	-2.304	2.4225	107.822	2.33149e-05	0.000196862	Cell_Wall_Cell_Processes
Rv1249c	-2.31211	7.15672	197.936	3.33196e-06	5.79369e-05	Cell_Wall_Cell_Processes
ctpV	-2.32656	10.2997	124.096	1.49267e-05	0.000142349	Cell_Wall_Cell_Processes
esxS	-2.38065	0.0733772	25.7721	0.00166324	0.0040142	Cell_Wall_Cell_Processes
Rv0076c	-2.41919	2.35533	51.2078	0.00023198	0.000921465	Cell_Wall_Cell_Processes
Rv0359	-2.42571	1.73519	69.3031	9.25987e-05	0.000494148	Cell_Wall_Cell_Processes
Rv1974	-2.42712	1.78746	89.7065	4.15823e-05	0.000291537	Cell_Wall_Cell_Processes
tatB	-2.43487	7.04065	227.471	2.12229e-06	4.72335e-05	Cell_Wall_Cell_Processes
eccD4	-2.44171	2.73682	137.973	1.0644e-05	0.000114945	Cell_Wall_Cell_Processes
lprL	-2.45272	2.87083	72.6994	7.99131e-05	0.000451227	Cell_Wall_Cell_Processes
Rv1735c	-2.46492	-0.209418	21.4261	0.00272718	0.00596064	Cell_Wall_Cell_Processes
esxF	-2.47247	2.22322	109.939	2.19239e-05	0.000188249	Cell_Wall_Cell_Processes
Rv0225	-2.49713	4.97728	148.711	8.37298e-06	0.000100435	Cell_Wall_Cell_Processes
gca	-2.51194	3.74913	66.7761	0.000103782	0.000527925	Cell_Wall_Cell_Processes
Rv0817c	-2.51303	2.61024	71.4684	8.42335e-05	0.000463589	Cell_Wall_Cell_Processes
lprO	-2.66195	6.42713	219.559	2.38088e-06	4.91978e-05	Cell_Wall_Cell_Processes
Rv0970	-2.81532	6.69809	252.41	1.51291e-06	3.90451e-05	Cell_Wall_Cell_Processes
Rv2254c	-2.89749	4.42859	263.308	1.31823e-06	3.76354e-05	Cell_Wall_Cell_Processes
fecB2	-3.09316	5.88012	328.843	6.37632e-07	2.22344e-05	Cell_Wall_Cell_Processes
eccC4	-3.10383	4.41102	183.471	4.25864e-06	6.58151e-05	Cell_Wall_Cell_Processes
Rv2599	-3.11649	1.08687	73.0613	7.86979e-05	0.000447686	Cell_Wall_Cell_Processes
Rv1517	-3.13313	2.46668	176.364	4.83783e-06	7.19844e-05	Cell_Wall_Cell_Processes
Rv0194	-3.13414	5.12681	289.976	9.62161e-07	3.07353e-05	Cell_Wall_Cell_Processes
Rv1510	-3.19045	5.62101	267.693	1.2491e-06	3.63814e-05	Cell_Wall_Cell_Processes
Rv1999c	-3.22388	2.59294	114.215	1.94282e-05	0.000173675	Cell_Wall_Cell_Processes
Rv2553c	-3.23483	9.34522	260.438	1.36618e-06	3.78224e-05	Cell_Wall_Cell_Processes
Rv1877	-3.24555	7.06068	314.567	7.37331e-07	2.55161e-05	Cell_Wall_Cell_Processes
lpqW	-3.25095	8.33691	175.217	4.94075e-06	7.32771e-05	Cell_Wall_Cell_Processes
mntH	-3.28855	4.49848	307.141	7.97271e-07	2.7383e-05	Cell_Wall_Cell_Processes
Rv0882	-3.31115	1.56994	71.4729	8.42172e-05	0.000463589	Cell_Wall_Cell_Processes
lppG	-3.31229	0.251337	52.2199	0.00021877	0.000885941	Cell_Wall_Cell_Processes
Rv3901c	-3.35879	3.16076	113	2.00982e-05	0.000177923	Cell_Wall_Cell_Processes
Rv1986	-3.44179	6.44523	81.5913	5.58954e-05	0.000354625	Cell_Wall_Cell_Processes
lpqS	-3.46929	7.70509	302.671	8.36427e-07	2.83022e-05	Cell_Wall_Cell_Processes
Rv0987	-3.53324	6.21359	429.385	2.6568e-07	1.74216e-05	Cell_Wall_Cell_Processes
lprM	-3.53587	5.53845	383.081	3.86526e-07	1.93994e-05	Cell_Wall_Cell_Processes
tatD	-3.59985	3.11575	274.408	1.15211e-06	3.46239e-05	Cell_Wall_Cell_Processes
Rv0537c	-3.60186	8.63254	334.511	6.02923e-07	2.19157e-05	Cell_Wall_Cell_Processes
Rv3346c	-3.62272	1.10241	104.834	2.54792e-05	0.000209781	Cell_Wall_Cell_Processes
Rv3402c	-3.6936	4.3951	334.482	6.03093e-07	2.19157e-05	Cell_Wall_Cell_Processes
lprP	-3.69619	0.80502	66.6085	0.000104585	0.00052872	Cell_Wall_Cell_Processes
Rv0180c	-3.75827	6.8774	374.548	4.16187e-07	1.93994e-05	Cell_Wall_Cell_Processes
scpB	-3.81633	6.68656	405.026	3.21904e-07	1.86134e-05	Cell_Wall_Cell_Processes
Rv0841	-3.94293	0.777832	39.9945	0.000481283	0.00155042	Cell_Wall_Cell_Processes
narK3	-3.95225	5.21378	222.435	2.28235e-06	4.82675e-05	Cell_Wall_Cell_Processes
Rv2075c	-4.03915	7.15477	138.376	1.05452e-05	0.000114374	Cell_Wall_Cell_Processes
rpfE	-4.06461	2.48282	165.991	5.8814e-06	8.14128e-05	Cell_Wall_Cell_Processes
esxE	-4.14616	3.2681	250.222	1.55642e-06	3.99422e-05	Cell_Wall_Cell_Processes
cut1	-4.20445	2.1409	201.822	3.12866e-06	5.67132e-05	Cell_Wall_Cell_Processes
lpqX	-4.25283	5.09075	411.872	3.04654e-07	1.83113e-05	Cell_Wall_Cell_Processes
Rv1708	-4.36478	7.13183	334.685	6.01896e-07	2.19157e-05	Cell_Wall_Cell_Processes
Rv2864c	-4.79418	6.08772	426.908	2.70782e-07	1.74216e-05	Cell_Wall_Cell_Processes
Rv0986	-4.91431	5.71116	342.637	5.57327e-07	2.18635e-05	Cell_Wall_Cell_Processes
arsC	-4.92783	9.45252	131.909	1.22871e-05	0.000124727	Cell_Wall_Cell_Processes
Rv0849	-4.93315	7.08054	704.842	5.18289e-08	1.44259e-05	Cell_Wall_Cell_Processes
Rv0584	-5.13089	7.46606	563.179	1.08734e-07	1.44259e-05	Cell_Wall_Cell_Processes
scpA	-5.40203	7.21907	375.1	4.14181e-07	1.93994e-05	Cell_Wall_Cell_Processes
Rv0320	-6.63366	5.6268	690.718	5.54152e-08	1.44259e-05	Cell_Wall_Cell_Processes
Rv1501	-1.00103	2.96642	22.3659	0.00243489	0.00542404	Conserved_Hypotheticals
Rv1998c	-1.00176	2.54369	26.0068	0.00162263	0.0039301	Conserved_Hypotheticals
Rv3472	-1.00587	2.01049	14.6306	0.00713003	0.0132722	Conserved_Hypotheticals
Rv3046c	-1.01221	3.7806	36.4403	0.000629999	0.00188463	Conserved_Hypotheticals
Rv2722	-1.01593	0.166859	8.83486	0.0219553	0.0346911	Conserved_Hypotheticals
Rv3202a	-1.02635	3.30747	18.2977	0.00410141	0.00834904	Conserved_Hypotheticals
Rv2067c	-1.02877	4.40657	26.5757	0.00152943	0.00374809	Conserved_Hypotheticals
Rv3067	-1.03336	2.93098	27.3866	0.00140826	0.00351718	Conserved_Hypotheticals
Rv0367c	-1.04683	4.2212	43.1272	0.000386043	0.00131896	Conserved_Hypotheticals
Rv2636	-1.0475	2.52893	24.7364	0.00185911	0.00436627	Conserved_Hypotheticals
Rv3205c	-1.05009	6.54481	47.5427	0.000289469	0.00107559	Conserved_Hypotheticals
Rv0210	-1.05263	4.23833	37.6647	0.000572767	0.00176152	Conserved_Hypotheticals
wbbL2	-1.0545	3.04801	31.7655	0.00093144	0.00253565	Conserved_Hypotheticals
Rv1766	-1.06101	4.63098	38.2018	0.000549796	0.001705	Conserved_Hypotheticals
Rv2413c	-1.06315	3.52153	35.5504	0.000676339	0.00198811	Conserved_Hypotheticals
Rv2119	-1.06946	1.39604	10.9723	0.0138444	0.0233966	Conserved_Hypotheticals
Rv3040c	-1.07108	3.37239	29.0003	0.00120198	0.00309157	Conserved_Hypotheticals
Rv1978	-1.0927	3.58748	37.2806	0.000589964	0.00180144	Conserved_Hypotheticals
Rv2681	-1.09944	4.15917	44.8493	0.000344014	0.00121721	Conserved_Hypotheticals
Rv2423	-1.10575	1.66701	21.3542	0.00275138	0.00600206	Conserved_Hypotheticals
Rv2295	-1.10582	6.44736	48.1763	0.000278302	0.00104546	Conserved_Hypotheticals
Rv0756c	-1.1088	5.26585	59.5621	0.000147092	0.00066648	Conserved_Hypotheticals
Rv2018	-1.11012	5.42917	33.831	0.000779202	0.00221631	Conserved_Hypotheticals
Rv3463	-1.11423	2.34927	24.3882	0.00193164	0.00451111	Conserved_Hypotheticals
Rv3404c	-1.11714	3.03691	19.5714	0.00345241	0.00721767	Conserved_Hypotheticals
Rv1045	-1.13426	2.64594	16.5442	0.00528151	0.0103589	Conserved_Hypotheticals
Rv3071	-1.13658	3.80745	48.8452	0.000267113	0.00101851	Conserved_Hypotheticals
Rv0274	-1.15739	5.42091	63.5602	0.000120696	0.000583625	Conserved_Hypotheticals
Rv2336	-1.1621	2.5369	17.7068	0.00445666	0.00895646	Conserved_Hypotheticals
Rv3394c	-1.16816	3.58076	50.4315	0.000242823	0.000948857	Conserved_Hypotheticals
Rv2661c	-1.17126	2.0885	16.2339	0.00553482	0.0107766	Conserved_Hypotheticals
Rv0787	-1.17381	1.64136	25.1318	0.00178095	0.00422397	Conserved_Hypotheticals
Rv0725c	-1.17923	2.83341	31.862	0.000923505	0.00251883	Conserved_Hypotheticals
Rv0745	-1.17936	0.0594921	10.4802	0.015308	0.0254465	Conserved_Hypotheticals
Rv3091	-1.18602	5.95781	57.3144	0.000165279	0.000718359	Conserved_Hypotheticals
Rv2827c	-1.19246	6.50762	20.8556	0.00292714	0.00631013	Conserved_Hypotheticals
Rv2821c	-1.19618	3.72068	47.8054	0.00028477	0.00106364	Conserved_Hypotheticals
Rv3900c	-1.20534	5.62304	66.4504	0.000105349	0.000530577	Conserved_Hypotheticals
Rv3096	-1.21527	4.87008	26.1413	0.00159995	0.00388546	Conserved_Hypotheticals
Rv1513	-1.2157	4.6085	46.5717	0.000307741	0.00112102	Conserved_Hypotheticals
Rv1414	-1.21747	1.7914	22.8224	0.00230759	0.00519607	Conserved_Hypotheticals
Rv3863	-1.233	6.8669	18.6322	0.00391656	0.00804806	Conserved_Hypotheticals
Rv1913	-1.24296	1.74699	21.9619	0.00255528	0.00564162	Conserved_Hypotheticals
Rv2305	-1.25045	3.39577	45.4836	0.000330041	0.00118186	Conserved_Hypotheticals
Rv1203c	-1.2521	3.73622	32.1549	0.000899961	0.0024677	Conserved_Hypotheticals
Rv3898c	-1.26709	3.71421	43.5784	0.000374414	0.00129472	Conserved_Hypotheticals
Rv2516c	-1.26995	6.99163	50.765	0.000238086	0.000937568	Conserved_Hypotheticals
Rv2816c	-1.27265	-0.239696	9.65311	0.0182587	0.0295975	Conserved_Hypotheticals
Rv0857	-1.27771	5.24388	54.0963	0.00019676	0.00081198	Conserved_Hypotheticals
Rv0498	-1.29211	3.43683	48.6672	0.000270032	0.00102536	Conserved_Hypotheticals
Rv2762c	-1.29245	1.94076	34.2685	0.000751202	0.00216133	Conserved_Hypotheticals
Rv2573	-1.2934	1.81273	19.0414	0.0037049	0.00765483	Conserved_Hypotheticals
Rv3222c	-1.29653	6.22345	75.9822	6.97183e-05	0.000415902	Conserved_Hypotheticals
Rv2568c	-1.2994	3.3627	56.9846	0.000168189	0.000726167	Conserved_Hypotheticals
Rv2433c	-1.30295	1.0614	15.2238	0.00647749	0.012251	Conserved_Hypotheticals
Rv2569c	-1.31488	3.81375	62.6637	0.000126041	0.000601838	Conserved_Hypotheticals
Rv2826c	-1.34245	5.6269	39.076	0.000514903	0.00163229	Conserved_Hypotheticals
Rv2955c	-1.34597	3.54205	29.4216	0.0011547	0.00298968	Conserved_Hypotheticals
Rv1051c	-1.35205	-0.416047	8.57337	0.0233413	0.036615	Conserved_Hypotheticals
Rv2401	-1.35817	-0.178275	8.61422	0.0231173	0.0363011	Conserved_Hypotheticals
Rv3128c	-1.36779	-0.17529	10.1991	0.0162357	0.0267259	Conserved_Hypotheticals
Rv1376	-1.37026	3.8411	67.4751	0.000100521	0.000519432	Conserved_Hypotheticals
Rv0762c	-1.37862	4.37143	59.9391	0.0001443	0.000661812	Conserved_Hypotheticals
Rv3832c	-1.39425	1.27289	24.748	0.00185675	0.00436627	Conserved_Hypotheticals
Rv3122	-1.3948	2.55821	20.7743	0.00295715	0.00635683	Conserved_Hypotheticals
Rv0979c	-1.39849	0.0453337	10.5149	0.0151984	0.0253012	Conserved_Hypotheticals
Rv1112	-1.40989	1.28428	25.3298	0.00174343	0.00415219	Conserved_Hypotheticals
Rv2990c	-1.422	6.96571	72.8653	7.9353e-05	0.000449732	Conserved_Hypotheticals
Rv3218	-1.43307	1.7987	31.6649	0.000939809	0.00255083	Conserved_Hypotheticals
TB18.6	-1.44466	3.75868	60.0946	0.000143169	0.000657283	Conserved_Hypotheticals
Rv2224d	-1.44524	2.44162	36.1524	0.000644525	0.00191679	Conserved_Hypotheticals
Rv3714c	-1.44975	2.82399	33.1198	0.000827696	0.00231958	Conserved_Hypotheticals
Rv0138	-1.44986	2.90669	58.3333	0.000156692	0.000693574	Conserved_Hypotheticals
Rv0999	-1.45429	4.4484	50.1674	0.000246662	0.000958122	Conserved_Hypotheticals
Rv2491	-1.45591	0.662582	13.2559	0.00900865	0.0162078	Conserved_Hypotheticals
Rv0839	-1.45671	5.52361	65.4974	0.000110113	0.000549124	Conserved_Hypotheticals
TB9.4	-1.47598	2.6324	25.0679	0.00179329	0.00424663	Conserved_Hypotheticals
Rv3226c	-1.47631	4.86617	89.4648	4.19347e-05	0.00029335	Conserved_Hypotheticals
Rv0368c	-1.47848	2.72271	56.0412	0.000176889	0.000756583	Conserved_Hypotheticals
Rv2179c	-1.50514	2.29355	38.902	0.000521614	0.00164667	Conserved_Hypotheticals
Rv1374c	-1.5124	0.52111	18.2404	0.00413419	0.00841202	Conserved_Hypotheticals
Rv2717c	-1.52563	2.67684	48.6309	0.000270634	0.00102584	Conserved_Hypotheticals
Rv3730c	-1.54075	2.697	59.8077	0.000145265	0.000661993	Conserved_Hypotheticals
Rv3192	-1.54083	1.04354	21.613	0.00266554	0.00584831	Conserved_Hypotheticals
Rv2706c	-1.55064	0.322647	21.4861	0.00270719	0.00593684	Conserved_Hypotheticals
Rv2323c	-1.56478	2.39629	50.5219	0.000241527	0.000944678	Conserved_Hypotheticals
Rv3090	-1.56729	1.32519	28.6093	0.00124815	0.00318878	Conserved_Hypotheticals
Rv3839	-1.57292	3.22031	77.6779	6.51113e-05	0.000397632	Conserved_Hypotheticals
Rv0034	-1.57704	-0.130099	12.9681	0.00948145	0.0169449	Conserved_Hypotheticals
Rv0313	-1.57946	7.46832	82.7095	5.35775e-05	0.000345193	Conserved_Hypotheticals
Rv1888A	-1.59411	1.34859	38.6722	0.000530652	0.00166599	Conserved_Hypotheticals
Rv1157c	-1.60562	6.05382	115.136	1.89394e-05	0.000170306	Conserved_Hypotheticals
Rv1989c	-1.61584	5.34636	51.4691	0.000228473	0.000911498	Conserved_Hypotheticals
Rv0926c	-1.61736	5.24926	61.7347	0.000131911	0.000621844	Conserved_Hypotheticals
Rv1951c	-1.63165	2.04949	42.9583	0.000390517	0.00133026	Conserved_Hypotheticals
Rv3718c	-1.63374	2.967	31.689	0.000937792	0.00254838	Conserved_Hypotheticals
Rv2822c	-1.63765	2.90586	74.6848	7.3533e-05	0.000430088	Conserved_Hypotheticals
Rv2117	-1.63985	-0.0926403	8.78915	0.0221896	0.0349887	Conserved_Hypotheticals
Rv1592c	-1.64136	3.67801	15.4764	0.00622321	0.0118944	Conserved_Hypotheticals
Rv2517c	-1.64604	6.06161	59.0235	0.000151203	0.000675825	Conserved_Hypotheticals
Rv2510c	-1.65237	3.58672	51.5993	0.00022675	0.000906208	Conserved_Hypotheticals
Rv2415c	-1.65255	2.39447	22.6813	0.00234599	0.0052635	Conserved_Hypotheticals
Rv1669	-1.65287	0.546752	19.2058	0.00362406	0.00752486	Conserved_Hypotheticals
Rv2897c	-1.67165	3.00309	68.2139	9.72169e-05	0.000508109	Conserved_Hypotheticals
Rv0523c	-1.68518	2.14374	49.4238	0.000257902	0.000989997	Conserved_Hypotheticals
Rv0104	-1.69183	4.10795	68.1086	9.76787e-05	0.000509939	Conserved_Hypotheticals
Rv1367c	-1.70722	2.95973	63.6311	0.000120286	0.000582678	Conserved_Hypotheticals
Rv0825c	-1.71203	3.70224	94.5803	3.5229e-05	0.000259017	Conserved_Hypotheticals
Rv3845	-1.71256	1.08095	35.8068	0.000662546	0.00195764	Conserved_Hypotheticals
Rv1043c	-1.71383	4.79487	61.4031	0.000134091	0.000626949	Conserved_Hypotheticals
Rv2001	-1.72701	1.66986	44.9143	0.000342548	0.00121299	Conserved_Hypotheticals
Rv3787c	-1.73027	1.66136	31.123	0.000986595	0.00265416	Conserved_Hypotheticals
Rv0330c	-1.73549	2.49266	66.6115	0.00010457	0.00052872	Conserved_Hypotheticals
Rv1515c	-1.74406	1.10949	32.412	0.000879924	0.00242704	Conserved_Hypotheticals
Rv3403c	-1.74704	3.8568	63.9024	0.000118733	0.00058008	Conserved_Hypotheticals
Rv3026c	-1.74755	2.62729	74.6236	7.37196e-05	0.000430628	Conserved_Hypotheticals
Rv1890c	-1.74925	1.82033	38.4136	0.000541066	0.00168594	Conserved_Hypotheticals
Rv1048c	-1.7535	3.89813	51.5169	0.000227839	0.000909763	Conserved_Hypotheticals
Rv2694c	-1.76269	6.85601	72.5209	8.05216e-05	0.000452983	Conserved_Hypotheticals
Rv0925c	-1.76804	4.34499	128.025	1.3516e-05	0.000132208	Conserved_Hypotheticals
Rv1120c	-1.78141	0.414139	16.9379	0.00498152	0.00984853	Conserved_Hypotheticals
Rv1158c	-1.79168	5.56094	44.787	0.00034543	0.00121942	Conserved_Hypotheticals
Rv0950c	-1.79931	3.30185	34.5545	0.000733597	0.00211825	Conserved_Hypotheticals
Rv1251c	-1.8013	5.94854	128.584	1.33294e-05	0.000131794	Conserved_Hypotheticals
Rv2513	-1.80977	4.90423	110.915	2.13189e-05	0.000184791	Conserved_Hypotheticals
Rv3179	-1.8808	2.70579	46.7293	0.000304676	0.00111266	Conserved_Hypotheticals
Rv2862c	-1.90428	4.09775	121.123	1.61236e-05	0.000149152	Conserved_Hypotheticals
Rv0572c	-1.90581	2.39085	32.8887	0.000844293	0.00235023	Conserved_Hypotheticals
Rv1514c	-1.91817	1.12685	34.5962	0.000731077	0.00211231	Conserved_Hypotheticals
Rv3351c	-1.91937	0.330244	23.868	0.00204705	0.00472822	Conserved_Hypotheticals
Rv1975	-1.92337	2.67096	84.9792	4.92438e-05	0.000328388	Conserved_Hypotheticals
Rv2036	-1.93586	6.0842	59.6265	0.00014661	0.00066506	Conserved_Hypotheticals
Rv1847	-1.93819	4.10558	121.667	1.58952e-05	0.00014758	Conserved_Hypotheticals
Rv2370c	-1.93848	3.42135	95.1685	3.455e-05	0.000256438	Conserved_Hypotheticals
Rv1498A	-1.94029	1.25855	46.828	0.000302776	0.00110824	Conserved_Hypotheticals
Rv0358	-1.94164	2.65796	39.0998	0.000513995	0.00163164	Conserved_Hypotheticals
Rv2960c	-1.95879	1.10633	47.0878	0.000297848	0.00109723	Conserved_Hypotheticals
Rv1896c	-2.00623	4.35486	144.958	9.08791e-06	0.000105319	Conserved_Hypotheticals
Rv2300c	-2.01061	2.21507	81.3221	5.64728e-05	0.000356309	Conserved_Hypotheticals
Rv1875	-2.01746	6.14842	130.837	1.26113e-05	0.000127453	Conserved_Hypotheticals
Rv3360	-2.02102	1.09153	35.7024	0.00066812	0.00197028	Conserved_Hypotheticals
Rv3098c	-2.048	4.09955	148.689	8.37694e-06	0.000100435	Conserved_Hypotheticals
Rv1455	-2.04901	3.66971	43.2944	0.00038168	0.00130813	Conserved_Hypotheticals
Rv2730	-2.06128	1.06582	50.3573	0.000243894	0.000952003	Conserved_Hypotheticals
Rv3094c	-2.06992	6.4156	180.096	4.52175e-06	6.88511e-05	Conserved_Hypotheticals
Rv3662c	-2.0863	4.65054	71.1662	8.53401e-05	0.000467988	Conserved_Hypotheticals
Rv0021c	-2.13428	3.20401	102.65	2.72291e-05	0.000218983	Conserved_Hypotheticals
Rv2811	-2.13603	1.83962	65.4669	0.00011027	0.000549308	Conserved_Hypotheticals
Rv0371c	-2.15121	1.19866	48.9805	0.000264921	0.00101353	Conserved_Hypotheticals
Rv1957	-2.15137	6.07621	186.561	4.03493e-06	6.44461e-05	Conserved_Hypotheticals
Rv2489c	-2.16699	0.618337	38.2404	0.00054819	0.00170118	Conserved_Hypotheticals
Rv2000	-2.17429	2.59504	90.4039	4.05866e-05	0.000287441	Conserved_Hypotheticals
Rv3906c	-2.1835	4.36917	87.2412	4.53673e-05	0.000309773	Conserved_Hypotheticals
Rv1505c	-2.18507	1.22614	54.5203	0.000192189	0.000802488	Conserved_Hypotheticals
Rv3639c	-2.20153	2.03569	81.87	5.53058e-05	0.000351373	Conserved_Hypotheticals
Rv1356c	-2.20479	0.736842	38.954	0.000519595	0.00164257	Conserved_Hypotheticals
trbB	-2.20486	3.7783	28.6209	0.00124674	0.00318697	Conserved_Hypotheticals
Rv0106	-2.21067	4.55696	185.441	4.11419e-06	6.52557e-05	Conserved_Hypotheticals
Rv2165c	-2.22865	6.62885	148.772	8.36204e-06	0.000100435	Conserved_Hypotheticals
Rv0574c	-2.23791	6.15062	199.251	3.26129e-06	5.79369e-05	Conserved_Hypotheticals
Rv2019	-2.24678	4.56035	200.36	3.2032e-06	5.73812e-05	Conserved_Hypotheticals
Rv0854	-2.24724	4.51687	183.031	4.29177e-06	6.60095e-05	Conserved_Hypotheticals
Rv2577	-2.25729	2.84104	107.614	2.34571e-05	0.000197052	Conserved_Hypotheticals
Rv2166c	-2.25973	6.57625	207.245	2.87109e-06	5.46464e-05	Conserved_Hypotheticals
Rv2707	-2.27798	5.72465	227.068	2.13454e-06	4.72335e-05	Conserved_Hypotheticals
Rv2807	-2.31593	0.310585	35.3523	0.000687254	0.00201126	Conserved_Hypotheticals
Rv2548A	-2.32308	5.79234	203.438	3.04886e-06	5.59325e-05	Conserved_Hypotheticals
Rv2514c	-2.32794	3.4045	134.16	1.16411e-05	0.000120824	Conserved_Hypotheticals
Rv2104a	-2.33616	0.837171	27.5783	0.00138146	0.00346923	Conserved_Hypotheticals
Rv2256a	-2.34503	3.96092	167.553	5.70675e-06	7.99646e-05	Conserved_Hypotheticals
Rv3916c	-2.34598	8.47599	198.245	3.31519e-06	5.79369e-05	Conserved_Hypotheticals
Rv2559c	-2.36025	6.40659	142.455	9.60903e-06	0.000107848	Conserved_Hypotheticals
Rv0268c	-2.36432	6.12859	183.955	4.2225e-06	6.58151e-05	Conserved_Hypotheticals
Rv1429	-2.36884	4.88625	149.076	8.30738e-06	0.000100435	Conserved_Hypotheticals
Rv0968	-2.37678	7.3826	111.259	2.11111e-05	0.000184037	Conserved_Hypotheticals
Rv2823c	-2.38428	4.9963	245.902	1.64724e-06	4.07069e-05	Conserved_Hypotheticals
Rv3196	-2.39266	0.708343	43.5224	0.000375832	0.00129776	Conserved_Hypotheticals
Rv2307c	-2.39348	4.18839	110.114	2.18141e-05	0.000187659	Conserved_Hypotheticals
Rv2076c	-2.41125	4.8658	158.629	6.80548e-06	9.03704e-05	Conserved_Hypotheticals
Rv1929c	-2.41624	6.59315	110.437	2.16125e-05	0.000186353	Conserved_Hypotheticals
Rv2689c	-2.41649	4.56279	161.424	6.43381e-06	8.64401e-05	Conserved_Hypotheticals
Rv1897c	-2.41765	3.18672	28.5409	0.00125646	0.00320643	Conserved_Hypotheticals
Rv0329c	-2.42909	0.626666	41.6845	0.000426533	0.00142246	Conserved_Hypotheticals
Rv1815	-2.44321	4.52091	215.046	2.54688e-06	5.12517e-05	Conserved_Hypotheticals
Rv2578c	-2.45068	3.55905	139.404	1.02984e-05	0.000113085	Conserved_Hypotheticals
Rv2670c	-2.45784	2.56998	108.043	2.31642e-05	0.000196219	Conserved_Hypotheticals
Rv2515c	-2.48552	6.51861	204.357	3.00467e-06	5.55682e-05	Conserved_Hypotheticals
Rv2490a	-2.49051	-0.413265	27.2641	0.00142574	0.00355113	Conserved_Hypotheticals
Rv1154c	-2.49305	4.70018	133.344	1.18701e-05	0.000121849	Conserved_Hypotheticals
Rv2309A	-2.49368	-0.411068	27.0365	0.00145898	0.00362207	Conserved_Hypotheticals
Rv0964c	-2.57407	1.9945	87.1546	4.55082e-05	0.000310271	Conserved_Hypotheticals
Rv3902c	-2.61655	3.03572	164.864	6.01185e-06	8.19765e-05	Conserved_Hypotheticals
Rv0026	-2.63596	3.98511	122.081	1.57247e-05	0.000146593	Conserved_Hypotheticals
Rv2618	-2.64631	3.36077	123.528	1.5146e-05	0.000143445	Conserved_Hypotheticals
Rv1044	-2.64793	3.14284	153.917	7.49782e-06	9.59385e-05	Conserved_Hypotheticals
Rv1673c	-2.69436	3.20374	146.871	8.71392e-06	0.000102856	Conserved_Hypotheticals
Rv1375	-2.71513	5.41078	206.893	2.88698e-06	5.47209e-05	Conserved_Hypotheticals
Rv0826	-2.76214	4.43952	141.256	9.8727e-06	0.000109238	Conserved_Hypotheticals
Rv3180c	-2.77638	4.39747	121.019	1.61674e-05	0.000149198	Conserved_Hypotheticals
Rv1290A	-2.78906	-0.446183	23.5567	0.00212042	0.00486005	Conserved_Hypotheticals
Rv3517	-2.83449	1.81967	97.3176	3.2209e-05	0.000244403	Conserved_Hypotheticals
Rv0366c	-2.83563	2.45212	133.952	1.16989e-05	0.000120907	Conserved_Hypotheticals
Rv2824c	-2.83652	4.45815	280.819	1.06845e-06	3.29776e-05	Conserved_Hypotheticals
Rv1003	-2.85071	4.65664	176.626	4.81474e-06	7.19844e-05	Conserved_Hypotheticals
Rv1357c	-2.85796	-0.727081	25.0261	0.00180142	0.00426367	Conserved_Hypotheticals
Rv0395	-2.87355	0.47656	51.1741	0.000232438	0.000922125	Conserved_Hypotheticals
Rv0310c	-2.8905	2.76762	143.992	9.28444e-06	0.000106829	Conserved_Hypotheticals
Rv3294c	-2.89792	0.902588	73.1322	7.84627e-05	0.000446905	Conserved_Hypotheticals
Rv0609A	-2.90551	4.90689	229.786	2.05358e-06	4.69038e-05	Conserved_Hypotheticals
Rv0259c	-2.91583	4.22918	86.0271	4.73965e-05	0.000318178	Conserved_Hypotheticals
Rv2432c	-2.91591	0.510591	51.6269	0.000226388	0.000905552	Conserved_Hypotheticals
Rv2554c	-2.98372	8.94626	237.595	1.84213e-06	4.40568e-05	Conserved_Hypotheticals
Rv1499	-3.07875	-0.216983	34.9776	0.000708531	0.0020602	Conserved_Hypotheticals
Rv0963c	-3.11191	2.15871	134.076	1.16644e-05	0.000120824	Conserved_Hypotheticals
Rv2598	-3.11517	2.10485	97.9248	3.15851e-05	0.000241676	Conserved_Hypotheticals
Rv2665	-3.12322	5.63077	384.65	3.81373e-07	1.93994e-05	Conserved_Hypotheticals
Rv2422	-3.13142	-0.516124	17.5259	0.00457337	0.00916279	Conserved_Hypotheticals
Rv0767c	-3.18647	7.21467	189.96	3.8062e-06	6.2318e-05	Conserved_Hypotheticals
Rv0612	-3.24755	5.82654	379.268	3.99428e-07	1.93994e-05	Conserved_Hypotheticals
Rv3188	-3.25401	4.27664	225.601	2.17995e-06	4.74228e-05	Conserved_Hypotheticals
Rv0923c	-3.26097	4.41194	358.099	4.82252e-07	2.07823e-05	Conserved_Hypotheticals
Rv3181c	-3.31246	4.78068	403.398	3.26191e-07	1.86255e-05	Conserved_Hypotheticals
Rv2008c	-3.31506	2.53569	153.389	7.58094e-06	9.61938e-05	Conserved_Hypotheticals
Rv1012	-3.31755	0.479616	59.4957	0.000147591	0.000666859	Conserved_Hypotheticals
Rv2663	-3.33965	3.77117	173.835	5.06848e-06	7.46865e-05	Conserved_Hypotheticals
Rv1754c	-3.35677	1.77734	135.373	1.13111e-05	0.000119053	Conserved_Hypotheticals
Rv2035	-3.39279	6.08224	173.293	5.1198e-06	7.52002e-05	Conserved_Hypotheticals
Rv2644c	-3.42265	0.339648	53.7681	0.000200395	0.000824689	Conserved_Hypotheticals
Rv2660c	-3.42287	0.343277	59.0623	0.000150902	0.000675441	Conserved_Hypotheticals
Rv1995	-3.44229	4.26713	380.108	3.96536e-07	1.93994e-05	Conserved_Hypotheticals
Rv3189	-3.44653	5.09502	429.308	2.65837e-07	1.74216e-05	Conserved_Hypotheticals
Rv3899c	-3.44927	4.94114	224.25	2.22292e-06	4.81246e-05	Conserved_Hypotheticals
Rv1727	-3.46226	3.46339	297.312	8.8673e-07	2.9352e-05	Conserved_Hypotheticals
Rv2033c	-3.4683	4.55459	259.439	1.3834e-06	3.80684e-05	Conserved_Hypotheticals
Rv1954c	-3.48379	0.387663	50.3469	0.000244045	0.000952003	Conserved_Hypotheticals
Rv1519	-3.52492	1.17297	91.4828	3.91064e-05	0.000279997	Conserved_Hypotheticals
Rv0396	-3.53507	0.157885	51.1659	0.00023255	0.000922125	Conserved_Hypotheticals
Rv1518	-3.55899	3.08514	210.663	2.7228e-06	5.27024e-05	Conserved_Hypotheticals
Rv1879	-3.56344	5.12778	472.271	1.94235e-07	1.5566e-05	Conserved_Hypotheticals
Rv2813	-3.57184	-0.154393	37.6452	0.000573625	0.00176215	Conserved_Hypotheticals
Rv0976c	-3.57588	5.51833	485.579	1.77252e-07	1.52771e-05	Conserved_Hypotheticals
Rv2077A	-3.63936	1.52756	124.831	1.46486e-05	0.000140282	Conserved_Hypotheticals
Rv2664	-3.64567	6.13685	349.427	5.22612e-07	2.15071e-05	Conserved_Hypotheticals
Rv1993c	-3.67346	5.96964	463.949	2.05941e-07	1.5884e-05	Conserved_Hypotheticals
Rv3446c	-3.70677	2.62689	188.05	3.93258e-06	6.38195e-05	Conserved_Hypotheticals
Rv0150c	-3.73485	-0.489217	24.4995	0.00190807	0.00446081	Conserved_Hypotheticals
Rv0942	-3.75851	-0.469856	24.7384	0.00185869	0.00436627	Conserved_Hypotheticals
Rv0689c	-3.75904	-0.47325	25.433	0.00172428	0.00411736	Conserved_Hypotheticals
Rv2016	-3.78645	5.02284	213.318	2.61441e-06	5.19244e-05	Conserved_Hypotheticals
Rv3745c	-3.80177	1.79069	87.5045	4.49423e-05	0.000307772	Conserved_Hypotheticals
Rv2917	-3.9219	2.74997	168.445	5.61001e-06	7.97154e-05	Conserved_Hypotheticals
Rv3471c	-3.93693	3.5122	111.064	2.12287e-05	0.00018471	Conserved_Hypotheticals
Rv0181c	-3.99532	6.67459	384.789	3.80921e-07	1.93994e-05	Conserved_Hypotheticals
Rv0990c	-4.10655	6.62872	563.247	1.08691e-07	1.44259e-05	Conserved_Hypotheticals
Rv0269c	-4.13764	7.15098	432.78	2.58889e-07	1.74216e-05	Conserved_Hypotheticals
Rv1482c	-4.14312	2.76872	260.799	1.36002e-06	3.78224e-05	Conserved_Hypotheticals
Rv0991c	-4.15143	6.31914	528.031	1.3448e-07	1.49036e-05	Conserved_Hypotheticals
Rv2734	-4.17632	3.35371	198.141	3.3208e-06	5.79369e-05	Conserved_Hypotheticals
Rv2012	-4.17647	5.09507	76.7883	6.74772e-05	0.000407719	Conserved_Hypotheticals
Rv1958c	-4.21243	3.01118	201.458	3.14701e-06	5.68203e-05	Conserved_Hypotheticals
Rv1711	-4.31866	6.11355	619.087	7.95618e-08	1.44259e-05	Conserved_Hypotheticals
Rv3182	-4.36639	7.08139	480.404	1.83617e-07	1.55003e-05	Conserved_Hypotheticals
Rv0614	-4.42918	3.7	154.139	7.46307e-06	9.57622e-05	Conserved_Hypotheticals
Rv1961	-4.44612	6.439	611.902	8.26882e-08	1.44259e-05	Conserved_Hypotheticals
Rv3903c	-4.52336	6.07337	234.182	1.93089e-06	4.54655e-05	Conserved_Hypotheticals
Rv3424c	-4.56221	4.7202	170.432	5.40194e-06	7.88372e-05	Conserved_Hypotheticals
Rv2662	-4.60524	5.23842	455.321	2.19066e-07	1.5884e-05	Conserved_Hypotheticals
Rv2891	-4.6269	2.27352	219.273	2.39096e-06	4.91978e-05	Conserved_Hypotheticals
Rv3054c	-4.69792	4.67825	461.295	2.09867e-07	1.5884e-05	Conserved_Hypotheticals
Rv0272c	-4.74886	8.85918	656.577	6.55201e-08	1.44259e-05	Conserved_Hypotheticals
Rv1228a	-4.93329	3.26627	407.1	3.16546e-07	1.85832e-05	Conserved_Hypotheticals
Rv2551c	-4.99209	6.4293	589.983	9.32693e-08	1.44259e-05	Conserved_Hypotheticals
Rv1682	-5.10438	5.71253	637.752	7.21282e-08	1.44259e-05	Conserved_Hypotheticals
Rv1718	-5.15084	5.80858	509.196	1.51581e-07	1.50095e-05	Conserved_Hypotheticals
Rv2466c	-5.24096	6.76647	703.89	5.20609e-08	1.44259e-05	Conserved_Hypotheticals
cadI	-5.29453	10.7529	91.7188	3.87921e-05	0.000278182	Conserved_Hypotheticals
Rv0837c	-5.73278	8.03852	525.03	1.3703e-07	1.49036e-05	Conserved_Hypotheticals
Rv1717	-5.78999	4.75913	478.037	1.86628e-07	1.55003e-05	Conserved_Hypotheticals
Rv0836c	-5.96328	6.7609	699.657	5.31093e-08	1.44259e-05	Conserved_Hypotheticals
Rv1716	-6.25841	6.82057	632.322	7.41942e-08	1.44259e-05	Conserved_Hypotheticals
Rv3108	-7.70765	-0.30567	42.6365	0.000774872	0.00220968	Conserved_Hypotheticals
Rv2635	-8.46957	0.359562	94.3928	9.60792e-05	0.000505695	Conserved_Hypotheticals
rpoZ	-1.025	7.49031	34.6577	0.000727381	0.00210296	Information_Pathways
lsr2	-1.08291	6.32784	40.5932	0.000460895	0.00150169	Information_Pathways
rseA	-1.11239	8.06228	34.7547	0.000721594	0.0020902	Information_Pathways
tyrS	-1.13363	3.59134	26.686	0.00151217	0.00371777	Information_Pathways
sigM	-1.17073	3.05128	31.8788	0.000922133	0.00251883	Information_Pathways
hsdS	-1.17538	3.5663	42.1416	0.000413129	0.00138865	Information_Pathways
fmu	-1.24562	4.17695	56.3987	0.000173525	0.000745685	Information_Pathways
glyS	-1.25263	3.36298	25.8058	0.00165734	0.00400355	Information_Pathways
pheS	-1.26174	3.11144	27.1251	0.00144593	0.00359555	Information_Pathways
rpsT	-1.33234	3.61871	33.1757	0.000823745	0.00230993	Information_Pathways
dnaZX	-1.38692	5.62094	85.9611	4.75102e-05	0.000318221	Information_Pathways
udgB	-1.3985	4.0092	45.0815	0.000338812	0.00120484	Information_Pathways
ligA	-1.43066	5.21081	92.4384	3.78535e-05	0.000274904	Information_Pathways
fmt	-1.43447	4.44915	84.2367	5.06096e-05	0.0003336	Information_Pathways
proS	-1.44217	4.02822	19.9848	0.00327078	0.00689475	Information_Pathways
ruvB	-1.45548	2.57984	42.3567	0.000407013	0.00137213	Information_Pathways
spoU	-1.50959	1.70992	19.2648	0.00359564	0.00746925	Information_Pathways
Rv0071	-1.55699	1.72015	29.3577	0.0011617	0.00300491	Information_Pathways
thrS	-1.7413	5.73365	112.005	2.06692e-05	0.000181391	Information_Pathways
sigH	-1.76401	6.92689	119.377	1.68849e-05	0.000153646	Information_Pathways
mpg	-1.81843	2.80907	78.2583	6.36259e-05	0.000391702	Information_Pathways
sigE	-1.95631	8.71326	83.3437	5.23183e-05	0.000339958	Information_Pathways
nrdB	-1.96566	6.8133	97.7593	3.17536e-05	0.000242154	Information_Pathways
aspS	-1.98411	4.65259	75.9739	6.97418e-05	0.000415902	Information_Pathways
ruvA	-2.1188	1.59162	51.8254	0.0002238	0.000900007	Information_Pathways
ligB	-2.13874	6.31312	148.566	8.39917e-06	0.000100438	Information_Pathways
cysS1	-2.62859	8.03653	67.8783	9.86995e-05	0.00051234	Information_Pathways
gatA	-2.81685	3.96668	205.992	2.9281e-06	5.51521e-05	Information_Pathways
alaS	-2.84756	11.7793	246.574	1.63266e-06	4.07069e-05	Information_Pathways
Rv3201c	-3.40915	5.60765	417.563	2.9122e-07	1.77747e-05	Information_Pathways
sigG	-3.42112	7.60652	229.179	2.07131e-06	4.70735e-05	Information_Pathways
Rv3202c	-3.52624	6.60996	282.187	1.05164e-06	3.28539e-05	Information_Pathways
pcnA	-3.68362	6.1804	336.941	5.88798e-07	2.19157e-05	Information_Pathways
gatC	-3.69555	1.78923	88.0372	4.40979e-05	0.000302461	Information_Pathways
Rv2464c	-3.78742	5.69468	495.49	1.65839e-07	1.51511e-05	Information_Pathways
mrr	-4.20611	3.12035	255.435	1.45531e-06	3.8808e-05	Information_Pathways
Rv0920c	-1.11182	4.03209	33.96	0.00077081	0.00220204	Insertion_Seqs_Phages
Rv1573	-1.14906	0.387576	13.0937	0.0092712	0.0166212	Insertion_Seqs_Phages
Rv1584c	-1.26227	4.64659	54.2822	0.000194739	0.000808698	Insertion_Seqs_Phages
Rv2659c	-1.39631	5.00208	59.27	0.000149303	0.000670615	Insertion_Seqs_Phages
Rv1702c	-1.47025	1.09595	19.4366	0.00351442	0.00733389	Insertion_Seqs_Phages
Rv2961	-1.61056	0.28178	17.9637	0.00429748	0.00869008	Insertion_Seqs_Phages
Rv2652c	-1.63112	3.27371	26.0341	0.00161799	0.00392094	Insertion_Seqs_Phages
Rv3467	-1.63497	1.21843	26.1066	0.00160575	0.00389542	Insertion_Seqs_Phages
Rv0094c	-1.69889	1.22192	26.9431	0.00147291	0.0036428	Insertion_Seqs_Phages
Rv1578c	-1.74981	5.86169	134.79	1.14683e-05	0.000120154	Insertion_Seqs_Phages
Rv2100	-1.85542	1.38924	28.6926	0.00123812	0.0031667	Insertion_Seqs_Phages
Rv1588c	-1.88403	2.33806	66.1057	0.00010704	0.000535846	Insertion_Seqs_Phages
Rv2658c	-1.89449	2.95375	59.7738	0.000145516	0.000662067	Insertion_Seqs_Phages
Rv2812	-2.12497	2.42964	54.3895	0.000193585	0.00080684	Insertion_Seqs_Phages
Rv1574	-2.12976	5.00011	134.447	1.15617e-05	0.000120824	Insertion_Seqs_Phages
Rv1586c	-2.30007	8.66677	187.816	3.94844e-06	6.38195e-05	Insertion_Seqs_Phages
Rv1585c	-2.30957	6.40508	219.665	2.37713e-06	4.91978e-05	Insertion_Seqs_Phages
Rv3349c	-2.38386	2.39995	106.509	2.42349e-05	0.000202386	Insertion_Seqs_Phages
Rv3348	-2.58573	4.64493	228.171	2.10118e-06	4.72335e-05	Insertion_Seqs_Phages
Rv3844	-2.69146	4.65469	267.607	1.25041e-06	3.63814e-05	Insertion_Seqs_Phages
Rv1575	-2.95223	4.92856	116.894	1.80504e-05	0.000163276	Insertion_Seqs_Phages
Rv3427c	-3.15825	4.12416	210.773	2.71821e-06	5.27024e-05	Insertion_Seqs_Phages
Rv3640c	-3.29673	2.65388	205.324	2.9591e-06	5.5172e-05	Insertion_Seqs_Phages
Rv1583c	-3.30313	5.67137	376.204	4.10203e-07	1.93994e-05	Insertion_Seqs_Phages
Rv3638	-3.36278	0.713122	47.369	0.000292633	0.00108239	Insertion_Seqs_Phages
Rv2646	-3.54428	5.53058	393.039	3.55289e-07	1.93994e-05	Insertion_Seqs_Phages
Rv1579c	-3.8314	3.43137	341.981	5.60839e-07	2.18635e-05	Insertion_Seqs_Phages
Rv0393	-3.87097	2.88258	186.84	4.01547e-06	6.43603e-05	Insertion_Seqs_Phages
Rv2647	-3.95255	4.47944	333.407	6.09489e-07	2.19157e-05	Insertion_Seqs_Phages
Rv1582c	-4.06527	6.54796	223.484	2.24776e-06	4.82675e-05	Insertion_Seqs_Phages
Rv0095c	-4.10526	3.61587	214.401	2.57181e-06	5.15264e-05	Insertion_Seqs_Phages
Rv1199c	-4.12444	4.13816	488.04	1.74325e-07	1.52771e-05	Insertion_Seqs_Phages
Rv2656c	-4.26092	4.90914	187.049	4.00101e-06	6.43542e-05	Insertion_Seqs_Phages
Rv1587c	-4.30602	2.43434	225.596	2.18012e-06	4.74228e-05	Insertion_Seqs_Phages
Rv1580c	-4.45483	2.97825	332.888	6.12603e-07	2.19157e-05	Insertion_Seqs_Phages
Rv2653c	-4.46906	3.05576	222.491	2.2805e-06	4.82675e-05	Insertion_Seqs_Phages
Rv1581c	-4.52707	3.04445	361.46	4.677e-07	2.07589e-05	Insertion_Seqs_Phages
Rv2655c	-4.55306	5.54887	593.03	9.1697e-08	1.44259e-05	Insertion_Seqs_Phages
Rv2512c	-4.57641	4.07748	541.231	1.23966e-07	1.49036e-05	Insertion_Seqs_Phages
Rv3023c	-5.11135	4.35093	561.377	1.0989e-07	1.44259e-05	Insertion_Seqs_Phages
Rv1047	-5.11164	4.29813	341.282	5.64609e-07	2.18635e-05	Insertion_Seqs_Phages
Rv3115	-5.22209	4.31513	501.299	1.59592e-07	1.50095e-05	Insertion_Seqs_Phages
Rv2654c	-6.50963	1.11729	96.4353	3.31443e-05	0.000248202	Insertion_Seqs_Phages
Rv3428c	-7.57168	6.15069	338.129	5.82044e-07	2.19157e-05	Insertion_Seqs_Phages
lpdA	-1.005	4.53179	40.8716	0.000451796	0.00148155	Intermediary_Metabolism_Respiration
Rv3741c	-1.027	3.0431	18.1862	0.00416552	0.00845693	Intermediary_Metabolism_Respiration
Rv0161	-1.03495	3.48061	36.37	0.000633506	0.00189141	Intermediary_Metabolism_Respiration
dipZ	-1.03659	2.76851	26.5677	0.0015307	0.00374918	Intermediary_Metabolism_Respiration
moaC3	-1.03754	1.91207	20.2295	0.00316914	0.00673019	Intermediary_Metabolism_Respiration
aroD	-1.03788	5.07617	43.8328	0.000368057	0.00127467	Intermediary_Metabolism_Respiration
Rv1248c	-1.04556	8.89207	42.6404	0.000399123	0.00135051	Intermediary_Metabolism_Respiration
Rv3027c	-1.05111	2.91375	14.9786	0.00673733	0.0126505	Intermediary_Metabolism_Respiration
Rv0249c	-1.05193	5.7576	33.7939	0.000781643	0.00222049	Intermediary_Metabolism_Respiration
Rv3230c	-1.05814	7.11587	21.1932	0.00280658	0.00610498	Intermediary_Metabolism_Respiration
hycE	-1.06066	2.41195	25.6372	0.00168718	0.00405419	Intermediary_Metabolism_Respiration
plcB	-1.066	1.86035	17.8288	0.00438012	0.00883372	Intermediary_Metabolism_Respiration
aroB	-1.06965	6.28227	48.0069	0.000281233	0.00105238	Intermediary_Metabolism_Respiration
Rv2672	-1.07182	7.09277	32.8602	0.000846375	0.00235459	Intermediary_Metabolism_Respiration
cobU	-1.07259	2.51054	27.9234	0.00133485	0.00336698	Intermediary_Metabolism_Respiration
deoC	-1.07293	4.6747	33.7954	0.000781545	0.00222049	Intermediary_Metabolism_Respiration
*MtCM	-1.07843	1.86276	11.1263	0.0134241	0.0227707	Intermediary_Metabolism_Respiration
Rv3727	-1.0966	2.63816	27.662	0.00136997	0.00344794	Intermediary_Metabolism_Respiration
Rv1647	-1.11322	4.31836	47.3226	0.000293485	0.00108466	Intermediary_Metabolism_Respiration
Rv3817	-1.12571	1.96666	25.4405	0.0017229	0.00411622	Intermediary_Metabolism_Respiration
ureG	-1.14942	3.59425	39.2338	0.000508913	0.00161828	Intermediary_Metabolism_Respiration
proB	-1.15474	5.53259	37.2824	0.000589883	0.00180144	Intermediary_Metabolism_Respiration
Rv1050	-1.15723	2.12729	26.4633	0.00154728	0.00378121	Intermediary_Metabolism_Respiration
Rv0097	-1.17719	2.313	27.1319	0.00144493	0.003595	Intermediary_Metabolism_Respiration
Rv1812c	-1.18101	3.97681	55.6029	0.000181132	0.000769683	Intermediary_Metabolism_Respiration
Rv2893	-1.18143	3.01582	33.8892	0.000775401	0.00220968	Intermediary_Metabolism_Respiration
Rv2957	-1.19399	1.09745	19.0482	0.00370154	0.00765444	Intermediary_Metabolism_Respiration
Rv0375c	-1.20119	2.84742	39.587	0.000495835	0.00158723	Intermediary_Metabolism_Respiration
cobN	-1.206	5.44117	22.0156	0.00253884	0.00561619	Intermediary_Metabolism_Respiration
metC	-1.24824	5.56843	43.3476	0.000380304	0.00130813	Intermediary_Metabolism_Respiration
lipW	-1.24949	3.02322	38.3651	0.000543047	0.00169096	Intermediary_Metabolism_Respiration
gabT	-1.25143	6.23869	61.5742	0.00013296	0.000624277	Intermediary_Metabolism_Respiration
gmdA	-1.25206	5.86047	69.1457	9.32481e-05	0.000496468	Intermediary_Metabolism_Respiration
adhE1	-1.27256	4.73322	71.0959	8.56003e-05	0.000468483	Intermediary_Metabolism_Respiration
Rv0370c	-1.27332	1.92729	32.3345	0.000885906	0.00243931	Intermediary_Metabolism_Respiration
Rv2913c	-1.27986	6.09821	31.6149	0.000944001	0.00255979	Intermediary_Metabolism_Respiration
dfrA	-1.28027	2.62383	31.0233	0.000995528	0.0026719	Intermediary_Metabolism_Respiration
obg	-1.2871	5.9528	76.6573	6.78351e-05	0.0004088	Intermediary_Metabolism_Respiration
Rv2962c	-1.29246	4.56246	57.3191	0.000165238	0.000718359	Intermediary_Metabolism_Respiration
atsG	-1.30428	3.23174	45.4792	0.000330134	0.00118186	Intermediary_Metabolism_Respiration
nadB	-1.31683	7.29517	12.704	0.00994402	0.0176131	Intermediary_Metabolism_Respiration
Rv3359	-1.3192	3.08723	32.4395	0.000877819	0.00242289	Intermediary_Metabolism_Respiration
Rv1524	-1.32121	2.74474	36.1263	0.000645863	0.00191705	Intermediary_Metabolism_Respiration
Rv3829c	-1.33251	3.62844	59.54	0.000147257	0.00066648	Intermediary_Metabolism_Respiration
Rv1144	-1.33429	2.99028	47.0248	0.000299034	0.00109863	Intermediary_Metabolism_Respiration
glpD1	-1.33455	4.21604	54.5218	0.000192174	0.000802488	Intermediary_Metabolism_Respiration
Rv1526c	-1.34315	4.38918	42.6854	0.000397892	0.00134735	Intermediary_Metabolism_Respiration
Rv2294	-1.34973	2.14055	28.1255	0.00130851	0.00331335	Intermediary_Metabolism_Respiration
cyp51	-1.35055	5.99194	73.669	7.67111e-05	0.000441109	Intermediary_Metabolism_Respiration
Rv0139	-1.36096	4.52735	44.2051	0.000359006	0.00125091	Intermediary_Metabolism_Respiration
nudC	-1.39058	2.79809	47.478	0.000290643	0.00107764	Intermediary_Metabolism_Respiration
hsaE	-1.40917	6.08455	52.7063	0.00021277	0.000867022	Intermediary_Metabolism_Respiration
Rv0669c	-1.41438	3.12058	27.2854	0.00142269	0.00354934	Intermediary_Metabolism_Respiration
hycP	-1.41587	2.05344	35.7517	0.000665478	0.00196503	Intermediary_Metabolism_Respiration
hsaG	-1.41607	5.45856	71.4049	8.44646e-05	0.000464301	Intermediary_Metabolism_Respiration
ribF	-1.41789	5.03592	77.7803	6.48461e-05	0.000396542	Intermediary_Metabolism_Respiration
Rv0083	-1.4206	3.30298	67.4143	0.000100799	0.000519695	Intermediary_Metabolism_Respiration
amiB2	-1.45839	3.22361	54.9368	0.000187834	0.000787902	Intermediary_Metabolism_Respiration
Rv0769	-1.47447	3.82784	40.7379	0.000456137	0.00149192	Intermediary_Metabolism_Respiration
Rv2958c	-1.48124	2.47078	38.5969	0.000533655	0.00167083	Intermediary_Metabolism_Respiration
argC	-1.48391	4.10297	51.8063	0.000224048	0.000900007	Intermediary_Metabolism_Respiration
tmk	-1.49223	3.45334	34.7122	0.000724124	0.0020962	Intermediary_Metabolism_Respiration
rmlB3	-1.5107	3.79651	37.2669	0.000590591	0.00180215	Intermediary_Metabolism_Respiration
glyA2	-1.51206	2.47686	39.2308	0.000509027	0.00161828	Intermediary_Metabolism_Respiration
htrA	-1.51622	9.70802	73.6509	7.67691e-05	0.000441109	Intermediary_Metabolism_Respiration
Rv0560c	-1.52073	5.00646	88.6567	4.31419e-05	0.000299047	Intermediary_Metabolism_Respiration
epiA	-1.54791	5.61078	112.21	2.055e-05	0.000180872	Intermediary_Metabolism_Respiration
menE	-1.57013	5.08091	70.5329	8.77216e-05	0.000477607	Intermediary_Metabolism_Respiration
Rv0688	-1.57777	4.24606	89.6995	4.15924e-05	0.000291537	Intermediary_Metabolism_Respiration
glbN	-1.57889	1.26089	30.5285	0.00104147	0.00275156	Intermediary_Metabolism_Respiration
Rv0828c	-1.59587	3.50103	56.5739	0.000171907	0.000740124	Intermediary_Metabolism_Respiration
Rv0331	-1.60817	5.60898	39.0477	0.000515988	0.00163229	Intermediary_Metabolism_Respiration
serA2	-1.6188	1.79633	34.7878	0.000719636	0.00208585	Intermediary_Metabolism_Respiration
Rv0650	-1.62904	2.57359	64.9353	0.000113055	0.00055831	Intermediary_Metabolism_Respiration
nadC	-1.66962	6.1693	18.4461	0.00401805	0.00821535	Intermediary_Metabolism_Respiration
amiA2	-1.67744	3.8994	51.7248	0.000225106	0.000902005	Intermediary_Metabolism_Respiration
Rv0687	-1.67862	4.71598	127.292	1.37656e-05	0.00013379	Intermediary_Metabolism_Respiration
Rv3406	-1.67944	4.9587	124.102	1.49242e-05	0.000142349	Intermediary_Metabolism_Respiration
prpC	-1.6805	6.08361	126.949	1.38845e-05	0.000134659	Intermediary_Metabolism_Respiration
cyp130	-1.70201	4.35305	121.108	1.61299e-05	0.000149152	Intermediary_Metabolism_Respiration
Rv0228	-1.70796	3.99083	98.34	3.11676e-05	0.000240496	Intermediary_Metabolism_Respiration
bioB	-1.73419	5.7744	83.0778	5.28414e-05	0.000342174	Intermediary_Metabolism_Respiration
pyrB	-1.77965	1.79702	32.966	0.000838699	0.00233608	Intermediary_Metabolism_Respiration
Rv0793	-1.79889	1.19588	41.2977	0.000438317	0.00144565	Intermediary_Metabolism_Respiration
Rv2296	-1.80634	6.42442	95.1311	3.45926e-05	0.000256438	Intermediary_Metabolism_Respiration
Rv0765c	-1.80793	6.15346	101.177	2.84982e-05	0.000226007	Intermediary_Metabolism_Respiration
Rv3225c	-1.84301	5.5669	157.418	6.97518e-06	9.15453e-05	Intermediary_Metabolism_Respiration
plcA	-1.86019	1.343	36.7439	0.000615141	0.00185225	Intermediary_Metabolism_Respiration
Rv0197	-1.86061	5.14995	149.124	8.29886e-06	0.000100435	Intermediary_Metabolism_Respiration
Rv0111	-1.877	3.15577	53.4044	0.000204526	0.000839419	Intermediary_Metabolism_Respiration
purN	-1.90472	2.64325	85.7228	4.79236e-05	0.000320519	Intermediary_Metabolism_Respiration
Rv2435c	-1.9266	3.95254	123.476	1.51666e-05	0.000143445	Intermediary_Metabolism_Respiration
Rv1245c	-1.95948	5.93286	170.031	5.44316e-06	7.91858e-05	Intermediary_Metabolism_Respiration
Rv1393c	-1.96684	7.38955	72.3367	8.11553e-05	0.000454222	Intermediary_Metabolism_Respiration
Rv3093c	-1.97503	6.17614	107.4	2.36054e-05	0.00019749	Intermediary_Metabolism_Respiration
argA	-1.98364	2.88751	72.9251	7.91524e-05	0.000449153	Intermediary_Metabolism_Respiration
Rv2277c	-1.9878	-0.071698	10.1359	0.0164544	0.0270568	Intermediary_Metabolism_Respiration
rubA	-1.9885	3.40582	19.8179	0.00334257	0.0070234	Intermediary_Metabolism_Respiration
pntAa	-1.98871	3.19986	97.5813	3.19361e-05	0.000242963	Intermediary_Metabolism_Respiration
mycP4	-2.01471	2.82289	50.2254	0.000245812	0.000957261	Intermediary_Metabolism_Respiration
Rv0843	-2.02695	3.51355	114.876	1.9076e-05	0.000170984	Intermediary_Metabolism_Respiration
moeW	-2.06624	2.78342	83.6233	5.17754e-05	0.000338198	Intermediary_Metabolism_Respiration
Rv0927c	-2.06671	4.70251	61.609	0.000132732	0.000624277	Intermediary_Metabolism_Respiration
upp	-2.06854	5.55637	151.324	7.91806e-06	9.81371e-05	Intermediary_Metabolism_Respiration
Rv2141c	-2.07851	5.1973	88.5912	4.32417e-05	0.000299285	Intermediary_Metabolism_Respiration
lipI	-2.09078	7.2506	165.145	5.97895e-06	8.17719e-05	Intermediary_Metabolism_Respiration
tam	-2.10552	2.34787	77.4113	6.58088e-05	0.00040082	Intermediary_Metabolism_Respiration
cyp123	-2.10951	6.53294	95.2178	3.44939e-05	0.000256438	Intermediary_Metabolism_Respiration
bioF2	-2.20063	2.67897	109.582	2.21507e-05	0.000189484	Intermediary_Metabolism_Respiration
Rv2118c	-2.21138	3.25234	111.972	2.06884e-05	0.000181391	Intermediary_Metabolism_Respiration
Rv0374c	-2.22783	2.03468	48.8591	0.000266888	0.0010185	Intermediary_Metabolism_Respiration
nadA	-2.24775	6.79938	30.4116	0.00105273	0.00277355	Intermediary_Metabolism_Respiration
lipZ	-2.25647	4.76603	199.022	3.27349e-06	5.79369e-05	Intermediary_Metabolism_Respiration
moeB1	-2.27327	7.62216	193.696	3.57385e-06	5.99662e-05	Intermediary_Metabolism_Respiration
leuD	-2.2979	4.0972	76.5016	6.82634e-05	0.000410299	Intermediary_Metabolism_Respiration
Rv3352c	-2.3072	-0.143778	28.0985	0.00131199	0.00331848	Intermediary_Metabolism_Respiration
Rv0306	-2.3109	2.81338	106.208	2.4453e-05	0.000203463	Intermediary_Metabolism_Respiration
ureF	-2.33705	3.22314	151.68	7.85856e-06	9.78991e-05	Intermediary_Metabolism_Respiration
Rv1817	-2.33973	4.97609	212.116	2.66279e-06	5.22044e-05	Intermediary_Metabolism_Respiration
Rv0303	-2.39376	5.79144	227.17	2.13143e-06	4.72335e-05	Intermediary_Metabolism_Respiration
pntAb	-2.39791	1.66531	67.1395	0.00010207	0.00052447	Intermediary_Metabolism_Respiration
cyp132	-2.45046	7.41829	156.104	7.16561e-06	9.3255e-05	Intermediary_Metabolism_Respiration
ureC	-2.47145	5.27222	196.929	3.38742e-06	5.83914e-05	Intermediary_Metabolism_Respiration
bfrA	-2.51663	5.47042	200.582	3.19174e-06	5.73812e-05	Intermediary_Metabolism_Respiration
moaB1	-2.53553	0.813614	39.8321	0.000487015	0.00156338	Intermediary_Metabolism_Respiration
mez	-2.58655	5.43301	215.854	2.51608e-06	5.08561e-05	Intermediary_Metabolism_Respiration
Rv2959c	-2.62545	2.30717	87.4642	4.5007e-05	0.000307772	Intermediary_Metabolism_Respiration
ureA	-2.6419	2.74676	110.978	2.12809e-05	0.000184791	Intermediary_Metabolism_Respiration
aldA	-2.65166	6.10831	136.037	1.11356e-05	0.00011866	Intermediary_Metabolism_Respiration
Rv2622	-2.68419	2.9916	137.386	1.07899e-05	0.000116246	Intermediary_Metabolism_Respiration
fucA	-2.72244	0.746156	15.7247	0.00598588	0.0115373	Intermediary_Metabolism_Respiration
rpiB	-2.72523	6.03037	300.663	8.54826e-07	2.85025e-05	Intermediary_Metabolism_Respiration
prpD	-2.72765	7.71873	156.499	7.1076e-06	9.27644e-05	Intermediary_Metabolism_Respiration
mhpE	-2.77399	3.58057	183.925	4.22475e-06	6.58151e-05	Intermediary_Metabolism_Respiration
ribD	-2.79148	5.30507	283.136	1.04017e-06	3.2769e-05	Intermediary_Metabolism_Respiration
leuC	-2.80286	6.88474	74.0394	7.55318e-05	0.000436193	Intermediary_Metabolism_Respiration
thiX	-2.82195	1.80156	104.189	2.59801e-05	0.000211546	Intermediary_Metabolism_Respiration
Rv0648	-2.84098	6.29116	197.643	3.34798e-06	5.79369e-05	Intermediary_Metabolism_Respiration
pdxH	-2.90757	3.19407	195.324	3.47832e-06	5.97329e-05	Intermediary_Metabolism_Respiration
Rv0575c	-2.90957	6.20708	295.307	9.06554e-07	2.97924e-05	Intermediary_Metabolism_Respiration
rubB	-2.95227	4.82079	57.7705	0.000161361	0.000708068	Intermediary_Metabolism_Respiration
hisG	-2.96461	4.08509	239.879	1.78569e-06	4.33884e-05	Intermediary_Metabolism_Respiration
Rv0077c	-3.03243	5.11504	187.737	3.95379e-06	6.38195e-05	Intermediary_Metabolism_Respiration
ureB	-3.05762	2.81713	194.26	3.54035e-06	5.99662e-05	Intermediary_Metabolism_Respiration
Rv0881	-3.0912	3.18525	218.952	2.40237e-06	4.92108e-05	Intermediary_Metabolism_Respiration
nlhH	-3.1503	6.18901	255.019	1.46307e-06	3.8808e-05	Intermediary_Metabolism_Respiration
ilvB2	-3.15468	4.67725	332.381	6.15671e-07	2.19157e-05	Intermediary_Metabolism_Respiration
speE	-3.18735	3.59716	96.3668	3.32184e-05	0.00024835	Intermediary_Metabolism_Respiration
cyp135A1	-3.20044	3.57902	281.727	1.05725e-06	3.28539e-05	Intermediary_Metabolism_Respiration
Rv1895	-3.22306	5.84303	339.308	5.75446e-07	2.19053e-05	Intermediary_Metabolism_Respiration
Rv3591c	-3.24225	2.1536	82.2895	5.44332e-05	0.000348251	Intermediary_Metabolism_Respiration
pncB2	-3.25474	4.67704	378.183	4.03203e-07	1.93994e-05	Intermediary_Metabolism_Respiration
Rv0315	-3.27285	7.57314	31.973	0.000914494	0.00249994	Intermediary_Metabolism_Respiration
Rv3579c	-3.27679	7.18198	261.934	1.34089e-06	3.78099e-05	Intermediary_Metabolism_Respiration
cobK	-3.30609	4.62228	193.529	3.5838e-06	5.99662e-05	Intermediary_Metabolism_Respiration
Rv1405c	-3.30904	7.73247	168.723	5.58023e-06	7.97154e-05	Intermediary_Metabolism_Respiration
Rv0953c	-3.46009	4.63418	293.803	9.21811e-07	2.98641e-05	Intermediary_Metabolism_Respiration
trxB1	-3.47803	4.15456	141.347	9.85225e-06	0.000109238	Intermediary_Metabolism_Respiration
mshB	-3.49472	6.14137	135.443	1.12925e-05	0.000119053	Intermediary_Metabolism_Respiration
cobM	-3.55803	4.45204	294.413	9.15586e-07	2.98641e-05	Intermediary_Metabolism_Respiration
moaD1	-3.57866	-0.154343	30.5945	0.00103519	0.0027466	Intermediary_Metabolism_Respiration
Rv2669	-3.67507	4.46626	391.791	3.5902e-07	1.93994e-05	Intermediary_Metabolism_Respiration
glnA3	-3.76209	5.68566	348.406	5.27651e-07	2.15206e-05	Intermediary_Metabolism_Respiration
cmk	-3.83149	6.49374	504.471	1.5631e-07	1.50095e-05	Intermediary_Metabolism_Respiration
Rv1723	-3.87422	4.53841	423.172	2.78721e-07	1.75967e-05	Intermediary_Metabolism_Respiration
Rv1403c	-3.92817	6.20132	526.285	1.35956e-07	1.49036e-05	Intermediary_Metabolism_Respiration
moaA1	-3.9305	1.6558	123.381	1.52038e-05	0.000143445	Intermediary_Metabolism_Respiration
engA	-3.95431	7.57833	350.835	5.15768e-07	2.14184e-05	Intermediary_Metabolism_Respiration
hisE	-4.00662	3.28893	205.606	2.94595e-06	5.51521e-05	Intermediary_Metabolism_Respiration
moaC1	-4.00703	0.554176	61.7852	0.000131583	0.000621583	Intermediary_Metabolism_Respiration
oplA	-4.01584	8.23758	457.266	2.16015e-07	1.5884e-05	Intermediary_Metabolism_Respiration
dcd	-4.1998	5.24391	607.322	8.47647e-08	1.44259e-05	Intermediary_Metabolism_Respiration
Rv0846c	-4.24954	7.75648	542.589	1.22946e-07	1.49036e-05	Intermediary_Metabolism_Respiration
cobL	-4.26031	5.9992	360.38	4.72313e-07	2.07589e-05	Intermediary_Metabolism_Respiration
cysK2	-4.2864	8.18082	527.306	1.3509e-07	1.49036e-05	Intermediary_Metabolism_Respiration
Rv0316	-4.28765	6.87305	39.8893	0.000484985	0.00155905	Intermediary_Metabolism_Respiration
Rv1726	-4.40833	4.48458	271.476	1.19321e-06	3.53935e-05	Intermediary_Metabolism_Respiration
grcC2	-4.49343	5.87319	666.593	6.23235e-08	1.44259e-05	Intermediary_Metabolism_Respiration
aroE	-4.51779	8.2992	511.013	1.49812e-07	1.50095e-05	Intermediary_Metabolism_Respiration
udgA	-4.56927	6.0276	687.022	5.64067e-08	1.44259e-05	Intermediary_Metabolism_Respiration
clpC2	-4.58173	6.26701	626.499	7.64961e-08	1.44259e-05	Intermediary_Metabolism_Respiration
Rv1928c	-4.62792	5.55914	709.469	5.07199e-08	1.44259e-05	Intermediary_Metabolism_Respiration
Rv2073c	-4.85365	5.67557	613.62	8.19264e-08	1.44259e-05	Intermediary_Metabolism_Respiration
menA	-4.8839	5.53256	331.07	6.23694e-07	2.19157e-05	Intermediary_Metabolism_Respiration
pcp	-4.90104	6.49863	455.356	2.19011e-07	1.5884e-05	Intermediary_Metabolism_Respiration
galT	-5.06623	6.54996	151.253	7.92985e-06	9.81371e-05	Intermediary_Metabolism_Respiration
Rv3113	-5.26644	0.811361	128.048	1.35081e-05	0.000132208	Intermediary_Metabolism_Respiration
pip	-5.39216	9.72582	172.746	5.17226e-06	7.57272e-05	Intermediary_Metabolism_Respiration
Rv1714	-6.6216	7.53152	842.027	2.87798e-08	1.44259e-05	Intermediary_Metabolism_Respiration
galK	-6.69761	6.34929	1039.06	1.43422e-08	1.44259e-05	Intermediary_Metabolism_Respiration
fadE12	-1.00154	4.33165	23.9963	0.00201777	0.00467639	Lipid_Metabolism
mbtE	-1.00321	6.74464	35.5668	0.000675447	0.00198804	Lipid_Metabolism
nrp	-1.01955	5.35976	38.6101	0.000533129	0.00167032	Lipid_Metabolism
dprE1	-1.03411	2.07019	20.8978	0.00291171	0.00628577	Lipid_Metabolism
TB7.3	-1.06226	4.17244	41.0725	0.000445376	0.00146365	Lipid_Metabolism
pks9	-1.08549	4.1908	26.1602	0.00159679	0.00387987	Lipid_Metabolism
fadD30	-1.14268	2.9009	11.0414	0.0136538	0.0231001	Lipid_Metabolism
fadE17	-1.15334	1.79342	23.5875	0.00211302	0.0048504	Lipid_Metabolism
fadD35	-1.15662	3.30684	31.0074	0.000996963	0.00267418	Lipid_Metabolism
Rv0731c	-1.18421	1.50392	12.4203	0.0104744	0.0183745	Lipid_Metabolism
fadD17	-1.2065	3.7547	25.5994	0.00169397	0.00406449	Lipid_Metabolism
fadE4	-1.25587	3.33733	37.7192	0.000570381	0.00175691	Lipid_Metabolism
fadE20	-1.25898	5.10127	75.6224	7.075e-05	0.000418322	Lipid_Metabolism
mbtK	-1.27799	1.73036	15.7094	0.00600019	0.0115503	Lipid_Metabolism
fadD4	-1.29218	3.82145	62.5661	0.000126642	0.000602479	Lipid_Metabolism
pks5	-1.35959	5.96272	83.6546	5.1715e-05	0.000338198	Lipid_Metabolism
fadD34	-1.36078	1.17394	24.9842	0.00180962	0.00427777	Lipid_Metabolism
mbtA	-1.38306	1.55872	15.9987	0.00573749	0.0111102	Lipid_Metabolism
fabD2	-1.38919	1.98556	36.2321	0.00064046	0.00190718	Lipid_Metabolism
fadE35	-1.45016	4.36024	91.9919	3.84323e-05	0.00027647	Lipid_Metabolism
accD3	-1.4617	3.06715	45.1674	0.000336913	0.00119955	Lipid_Metabolism
echA13	-1.47952	2.664	23.6551	0.00209687	0.00482266	Lipid_Metabolism
Rv0893c	-1.50732	1.30854	11.2863	0.0130049	0.0221665	Lipid_Metabolism
accA2	-1.56763	4.93006	59.6986	0.000146073	0.000663282	Lipid_Metabolism
fadE5	-1.69087	6.38371	48.7584	0.000268531	0.00102221	Lipid_Metabolism
mcr	-1.78245	3.1848	67.8456	9.88459e-05	0.000512517	Lipid_Metabolism
fadE18	-1.80879	1.19872	35.725	0.000666906	0.00196798	Lipid_Metabolism
erg3	-1.82132	4.98022	59.7957	0.000145354	0.000661993	Lipid_Metabolism
far	-1.91249	5.92283	102.38	2.74558e-05	0.000220015	Lipid_Metabolism
Rv1866	-1.95945	3.74139	113.183	1.99955e-05	0.000177358	Lipid_Metabolism
fadD7	-1.96451	2.82907	101.53	2.8187e-05	0.000223928	Lipid_Metabolism
papA4	-2.00256	2.86541	70.0044	8.97758e-05	0.000484175	Lipid_Metabolism
acs	-2.05146	5.24627	104.212	2.5962e-05	0.000211546	Lipid_Metabolism
omt	-2.07154	4.40415	176.505	4.82532e-06	7.19844e-05	Lipid_Metabolism
alkB	-2.076	7.43411	11.4011	0.0127148	0.0217044	Lipid_Metabolism
pks6	-2.11443	4.563	47.4478	0.000291192	0.00107881	Lipid_Metabolism
Rv0830	-2.18755	3.24471	93.8423	3.61058e-05	0.000264313	Lipid_Metabolism
Rv1760	-2.48159	6.1043	249.199	1.57734e-06	4.00293e-05	Lipid_Metabolism
Rv1722	-2.54032	5.7522	262.419	1.33284e-06	3.78099e-05	Lipid_Metabolism
Rv0895	-2.59128	2.53809	84.2989	5.04932e-05	0.00033334	Lipid_Metabolism
accD2	-2.63304	4.22257	243.297	1.70533e-06	4.18814e-05	Lipid_Metabolism
mbtI	-3.07126	4.46207	125.965	1.42329e-05	0.000137223	Lipid_Metabolism
fabH	-3.2822	6.04962	238.417	1.82156e-06	4.38308e-05	Lipid_Metabolism
fadE13	-3.54861	4.61446	360.971	4.69778e-07	2.07589e-05	Lipid_Metabolism
Rv0852	-3.8828	5.82083	461.142	2.10097e-07	1.5884e-05	Lipid_Metabolism
fadE6	-4.75242	9.58681	579.026	9.92209e-08	1.44259e-05	Lipid_Metabolism
fadB3	-6.18433	6.93783	852.64	2.76109e-08	1.44259e-05	Lipid_Metabolism
IGR162_Rodriguez_Rv0756c-Rv0757	-1.01155	0.625416	9.35705	0.0194947	0.0313452	other ncRNA
IGR66_Rodriguez_Rv0280-Rv0281	-1.02693	6.24015	40.7173	0.00045681	0.00149264	other ncRNA
IGR685_Rodriguez_Rv2950c-Rv2951c	-1.02723	1.53932	16.0952	0.00565317	0.0109655	other ncRNA
IGR144_Rodriguez_Rv0681-Rv0682	-1.03544	3.07488	14.8146	0.00691884	0.0129424	other ncRNA
IGR282_Rodriguez_Rv1170-Rv1171	-1.0394	1.28746	9.31528	0.0196778	0.0316174	other ncRNA
IGR159_Rodriguez_Rv0749A-Rv0750	-1.04085	1.19968	16.4633	0.00534607	0.0104452	other ncRNA
Miotto_candidate_195	-1.04268	-0.118271	7.25427	0.0324015	0.0488804	other ncRNA
IGR254_Rodriguez_Rv1077-Rv1078	-1.04388	2.39133	22.2924	0.00245624	0.0054546	other ncRNA
IGR624_Rodriguez_Rv2639c-Rv2640c	-1.04395	1.84336	15.2193	0.00648218	0.012251	other ncRNA
IGR160_Rodriguez_Rv0753c-Rv0754	-1.05599	2.87054	8.6666	0.0228343	0.0358814	other ncRNA
IGR75_Rodriguez_Rv0331-Rv0332	-1.0565	3.05868	8.86366	0.0218093	0.0344967	other ncRNA
IGR224_Rodriguez_Rv0996-Rv0997	-1.05787	-0.1959	8.09625	0.0261804	0.0404573	other ncRNA
IGR180_Rodriguez_Rv0833-Rv0834c	-1.06573	7.52746	38.1088	0.000553685	0.00171241	other ncRNA
IGR571_Rodriguez_Rv2386c-Rv2387	-1.08202	2.56959	30.6692	0.00102813	0.00273333	other ncRNA
IGR662_Rodriguez_Rv2866-Rv2867c	-1.08432	0.943792	14.2982	0.00753347	0.0138762	other ncRNA
IGR161_Rodriguez_Rv0754-Rv0755c	-1.09078	0.40889	12.2568	0.010797	0.0188823	other ncRNA
IGR523_Rodriguez_Rv2202c-Rv2203	-1.12128	4.58987	25.7439	0.00166821	0.00402131	other ncRNA
IGR768_Rodriguez_Rv3208A-Rv3209	-1.13512	3.07872	11.4911	0.012493	0.0213738	other ncRNA
IGR210_Rodriguez_Rv0939-Rv0940c	-1.14291	2.01464	12.3046	0.0107014	0.0187224	other ncRNA
IGR602_Rodriguez_Rv2542-Rv2543	-1.15371	7.23344	26.4366	0.00155156	0.00378405	other ncRNA
IGR232_Rodriguez_Rv1018c-Rv1019	-1.15812	0.615222	7.77283	0.028367	0.0435272	other ncRNA
IGR714_Rodriguez_Rv3029c-Rv3030	-1.1618	0.194779	10.0207	0.0168629	0.0276191	other ncRNA
Miotto_candidate_1154	-1.17146	1.16077	8.94743	0.0213919	0.0338946	other ncRNA
Miotto_candidate_4	-1.19348	0.789535	10.2245	0.0161489	0.0266024	other ncRNA
IGR958_Rodriguez_Rv3872-Rv3873	-1.207	2.15375	27.3932	0.00140733	0.00351678	other ncRNA
Miotto_candidate_1377	-1.21092	0.497113	11.9935	0.0113442	0.0196736	other ncRNA
IGR702_Rodriguez_Rv2990c-Rv2991	-1.21188	6.18441	41.4866	0.00043251	0.00143479	other ncRNA
IGR121_Rodriguez_Rv0541c-Rv0542c	-1.23506	1.15642	16.5364	0.00528773	0.0103635	other ncRNA
IGR692_Rodriguez_Rv2959c-Rv2960c	-1.24075	0.170851	7.38088	0.0313502	0.0475931	other ncRNA
IGR955_Rodriguez_Rv3864-Rv3865	-1.24833	4.05994	60.8296	0.000137975	0.000640433	other ncRNA
IGR21_Rodriguez_Rv0048c-Rv0049	-1.26323	1.48066	25.4161	0.00172739	0.00412264	other ncRNA
IGR982_Rodriguez_Rv1804c-Rv1805c	-1.26564	7.83911	44.3627	0.000355262	0.00124438	other ncRNA
IGR199_Rodriguez_Rv0878c-Rv0879c	-1.27834	0.417113	15.3516	0.00634717	0.0120618	other ncRNA
IGR423_Rodriguez_Rv1816-Rv1817	-1.29222	0.712921	9.66179	0.0182241	0.0295722	other ncRNA
IGR856_Rodriguez_Rv3644c-Rv3645	-1.29411	2.74204	43.0794	0.000387304	0.00132228	other ncRNA
IGR780_Rodriguez_Rv3248c-Rv3249c	-1.30048	1.54442	24.7685	0.00185259	0.00436218	other ncRNA
Miotto_candidate_1182	-1.31152	0.566063	8.85665	0.0218448	0.0345403	other ncRNA
IGR659_Rodriguez_Rv2852c-Rv2853	-1.32	0.376883	16.5231	0.00529832	0.0103741	other ncRNA
Miotto_candidate_490	-1.33289	4.52731	81.0838	5.69904e-05	0.000358665	other ncRNA
IGR886_Rodriguez_Rv3722c-Rv3723	-1.37009	1.79684	15.6161	0.00608823	0.0116853	other ncRNA
IGR901_Rodriguez_Rv3746c-Rv3747	-1.37332	3.25931	41.1825	0.00044191	0.00145435	other ncRNA
IGR387_Rodriguez_Rv1706A-Rv1707	-1.39234	4.88486	83.8642	5.13134e-05	0.000336781	other ncRNA
IGR843_Rodriguez_Rv3555c-Rv3556c	-1.39544	4.30386	28.2413	0.00129373	0.0032832	other ncRNA
IGR312_Rodriguez_Rv1296-Rv1297	-1.43124	-0.0288346	15.2258	0.00647546	0.012251	other ncRNA
IGR190_Rodriguez_Rv0841-Rv0842	-1.43147	11.2092	72.1472	8.18144e-05	0.000455211	other ncRNA
Miotto_candidate_1054	-1.45741	1.89932	25.0105	0.00180447	0.00426868	other ncRNA
IGR709_Rodriguez_Rv3017c-Rv3018c	-1.46741	1.07911	17.551	0.00455696	0.00913793	other ncRNA
IGR569_Rodriguez_Rv2364c-Rv2365c	-1.57438	0.499515	17.0584	0.00489408	0.00970741	other ncRNA
Miotto_candidate_1611	-1.57902	3.23315	58.6583	0.000154075	0.00068665	other ncRNA
Miotto_candidate_1460	-1.60203	3.81094	30.2805	0.00106554	0.00279896	other ncRNA
IGR519_Rodriguez_Rv2185c-Rv2186c	-1.61306	0.196917	21.0536	0.00285564	0.00618812	other ncRNA
Miotto_candidate_1188	-1.66946	1.78603	42.687	0.000397846	0.00134735	other ncRNA
IGR900_Rodriguez_Rv3744-Rv3745c	-1.66966	-0.316807	15.7201	0.00599017	0.0115407	other ncRNA
IGR966_Rodriguez_Rv3901c-Rv3902c	-1.68901	0.0568581	20.7972	0.00294868	0.00634714	other ncRNA
IGR417_Rodriguez_Rv1812c-Rv1813c	-1.71737	1.18125	37.3711	0.000585853	0.00179128	other ncRNA
IGR540_Rodriguez_Rv2295-Rv2296	-1.73231	4.61923	75.7834	7.02859e-05	0.000417511	other ncRNA
IGR869_Rodriguez_Rv3668c-Rv3669	-1.73909	1.89652	35.5588	0.000675882	0.00198804	other ncRNA
IGR644_Rodriguez_Rv2763c-Rv2764c	-1.75524	1.81125	41.5055	0.000431934	0.00143392	other ncRNA
IGR293_Rodriguez_Rv1221-Rv1222	-1.77272	8.23022	88.9685	4.26708e-05	0.000296682	other ncRNA
IGR766_Rodriguez_Rv3204-Rv3205c	-1.80852	-0.362419	13.4888	0.00864838	0.0156397	other ncRNA
IGR964_Rodriguez_Rv3896c-Rv3897c	-1.82318	1.67364	54.9671	0.000187522	0.000787316	other ncRNA
IGR937_Rodriguez_Rv3843c-Rv3844	-1.82605	2.75438	86.3081	4.69166e-05	0.000316099	other ncRNA
IGR54_Rodriguez_Rv0194-Rv0195	-1.82611	3.17733	99.0251	3.04941e-05	0.000236498	other ncRNA
IGR850_Rodriguez_Rv3597c-Rv3598c	-1.85324	3.39117	41.6714	0.000426924	0.00142246	other ncRNA
IGR791_Rodriguez_Rv3347c-Rv3348	-1.85717	4.3624	71.7697	8.31483e-05	0.00046039	other ncRNA
IGR969_Rodriguez_Rv3916c-Rv3917c	-1.85753	6.40394	79.366	6.09105e-05	0.000376508	other ncRNA
IGR449_Rodriguez_Rv1894c-Rv1895	-1.87929	1.248	18.5593	0.0039559	0.00811794	other ncRNA
IGR701_Rodriguez_Rv2986c-Rv2987c	-1.90252	4.22234	82.4738	5.40555e-05	0.000346319	other ncRNA
IGR257_Rodriguez_Rv1086-Rv1087	-1.91568	2.65058	89.2808	4.22057e-05	0.000294795	other ncRNA
Miotto_candidate_445	-1.92344	-0.271082	10.0348	0.0168123	0.0275559	other ncRNA
Miotto_candidate_957	-1.93185	-0.260411	9.05566	0.0208679	0.0332373	other ncRNA
IGR532_Rodriguez_Rv2236c-Rv2237	-1.99278	0.385153	24.0007	0.00201677	0.00467639	other ncRNA
IGR478_Rodriguez_Rv1991A-Rv1992c	-2.03348	1.91142	48.4133	0.000274269	0.00103286	other ncRNA
IGR693_Rodriguez_Rv2961-Rv2962c	-2.04119	0.687824	22.3439	0.00244125	0.00543187	other ncRNA
IGR131_Rodriguez_Rv0609A-Rv0610c	-2.11451	3.71136	93.5047	3.65163e-05	0.000266464	other ncRNA
Miotto_candidate_1570	-2.12883	1.80352	66.3169	0.000106	0.000533267	other ncRNA
IGR637_Rodriguez_Rv2693c-Rv2694c	-2.13812	3.83173	77.482	6.56231e-05	0.000400222	other ncRNA
IGR872_Rodriguez_Rv3681c-Rv3682	-2.19323	3.46311	78.0215	6.42264e-05	0.000393279	other ncRNA
IGR19_Rodriguez_Rv0042c-Rv0043c	-2.23064	0.361909	19.0694	0.00369097	0.00763603	other ncRNA
IGR374_Rodriguez_Rv1614-Rv1615	-2.23732	1.48247	49.6213	0.000254853	0.00098325	other ncRNA
IGR379_Rodriguez_Rv1632c-Rv1633	-2.27208	0.264014	10.144	0.0164261	0.02702	other ncRNA
IGR790_Rodriguez_Rv3339c-Rv3340	-2.3093	1.9821	69.9103	9.0148e-05	0.000485037	other ncRNA
IGR543_Rodriguez_Rv2307c-Rv2307A	-2.31389	1.54739	66.6977	0.000104156	0.000528652	other ncRNA
IGR192_Rodriguez_Rv0841-Rv0842	-2.33543	0.650941	22.211	0.00248016	0.00549969	other ncRNA
IGR615_Rodriguez_Rv2607-Rv2608	-2.34552	-0.309001	16.9436	0.00497733	0.00984688	other ncRNA
IGR281_Rodriguez_Rv1166-Rv1167c	-2.39033	3.17364	143.114	9.46819e-06	0.000107621	other ncRNA
IGR246_Rodriguez_Rv1051c-Rv1052	-2.39635	-0.484652	20.4552	0.00307901	0.00657547	other ncRNA
IGR120_Rodriguez_Rv0538-Rv0539	-2.4176	9.24077	212.175	2.66038e-06	5.22044e-05	other ncRNA
IGR195_Rodriguez_Rv0854-Rv0855	-2.44667	1.3116	74.7381	7.3371e-05	0.000429691	other ncRNA
IGR366_Rodriguez_Rv1591-Rv1592c	-2.45752	2.13026	58.3696	0.000156397	0.000692941	other ncRNA
IGR879_Rodriguez_Rv3684-Rv3685c	-2.45931	0.548826	27.3965	0.00140686	0.00351678	other ncRNA
IGR663_Rodriguez_Rv2866-Rv2867c	-2.47322	-0.691558	17.2268	0.00477529	0.00950479	other ncRNA
Miotto_candidate_206	-2.48463	0.670706	36.0683	0.00064885	0.00192464	other ncRNA
IGR867_Rodriguez_Rv3666c-Rv3667	-2.53429	1.72509	67.1789	0.000101886	0.000524412	other ncRNA
IGR634_Rodriguez_Rv2664-Rv2665	-2.53537	4.38034	150.564	8.04692e-06	9.85478e-05	other ncRNA
Miotto_candidate_88	-2.54376	1.09412	64.1087	0.00011757	0.000575627	other ncRNA
IGR107_Rodriguez_Rv0474-Rv0475	-2.57665	1.40702	40.9276	0.000449993	0.0014767	other ncRNA
Miotto_candidate_407	-2.58088	5.78675	169.48	5.5004e-06	7.97154e-05	other ncRNA
IGR813_Rodriguez_Rv3475-Rv3476c	-2.59767	0.769763	39.9466	0.000482965	0.00155475	other ncRNA
IGR668_Rodriguez_Rv2892c-Rv2893	-2.62474	0.0971055	13.8048	0.0081891	0.0149214	other ncRNA
Miotto_candidate_1447	-2.62512	0.41662	33.8889	0.000775419	0.00220968	other ncRNA
IGR477_Rodriguez_Rv1990A-Rv1991c	-2.63744	1.75228	51.854	0.00022343	0.000900007	other ncRNA
IGR596_Rodriguez_Rv2513-Rv2514c	-2.64331	2.70167	146.017	8.8784e-06	0.000103963	other ncRNA
IGR755_Rodriguez_Rv3179-Rv3180c	-2.7266	0.495543	24.6784	0.00187092	0.00438726	other ncRNA
IGR774_Rodriguez_Rv3223c-Rv3224	-2.76546	5.13704	258.958	1.39179e-06	3.807e-05	other ncRNA
Miotto_candidate_1029	-2.76987	2.02437	86.7633	4.61523e-05	0.00031326	other ncRNA
IGR365_Rodriguez_Rv1588c-Rv1589	-2.79452	2.94792	81.495	5.61011e-05	0.000354698	other ncRNA
IGR874_Rodriguez_Rv3682-Rv3683	-2.80742	0.419046	33.7658	0.000783491	0.00222359	other ncRNA
IGR414_Rodriguez_Rv1808-Rv1809	-2.82939	3.20262	166.931	5.77552e-06	8.04347e-05	other ncRNA
Miotto_candidate_1129	-2.86467	-0.383032	25.5985	0.00169413	0.00406449	other ncRNA
IGR633_Rodriguez_Rv2664-Rv2665	-2.86916	-0.387708	14.3096	0.00751921	0.0138611	other ncRNA
Miotto_candidate_280	-2.8861	1.09885	36.7584	0.000614438	0.00185225	other ncRNA
Miotto_candidate_1028	-2.88803	-0.703774	25.7706	0.0016635	0.0040142	other ncRNA
IGR340_Rodriguez_Rv1438-Rv1439c	-2.93838	0.164891	41.8787	0.000420769	0.00140708	other ncRNA
IGR952_Rodriguez_Rv3859c-Rv3860	-2.97489	2.14317	119.5	1.683e-05	0.000153452	other ncRNA
IGR586_Rodriguez_Rv2485c-Rv2486	-2.99072	-0.621144	13.5027	0.00862747	0.0156204	other ncRNA
IGR475_Rodriguez_Rv1988-Rv1989c	-3.00154	1.83699	121.824	1.58302e-05	0.000147276	other ncRNA
IGR364_Rodriguez_Rv1588c-Rv1589	-3.01255	3.64095	218.443	2.42059e-06	4.93628e-05	other ncRNA
IGR467_Rodriguez_Rv1980c-Rv1981c	-3.05611	1.8704	60.2034	0.000142384	0.000654338	other ncRNA
IGR408_Rodriguez_Rv1800-Rv1801	-3.06683	-0.229418	18.4953	0.00399084	0.00817496	other ncRNA
Miotto_candidate_942	-3.07065	0.0517506	44.0082	0.000363757	0.00126265	other ncRNA
Miotto_candidate_83	-3.09866	0.0676047	32.8083	0.000850173	0.00236085	other ncRNA
IGR422_Rodriguez_Rv1814-Rv1815	-3.09939	0.300565	48.4273	0.000274034	0.00103283	other ncRNA
IGR732_Rodriguez_Rv3097c-Rv3098c	-3.13841	3.12394	238.355	1.82308e-06	4.38308e-05	other ncRNA
IGR802_Rodriguez_Rv3418c-Rv3419c	-3.14599	5.61564	160.842	6.50904e-06	8.71944e-05	other ncRNA
IGR617_Rodriguez_Rv2615c-Rv2616	-3.17888	1.85511	112.547	2.03557e-05	0.000179507	other ncRNA
IGR965_Rodriguez_Rv3901c-Rv3902c	-3.22202	0.391065	20.6927	0.00298772	0.00641348	other ncRNA
IGR47_Rodriguez_Rv0150c-Rv0151c	-3.24443	2.64355	152.579	7.71093e-06	9.75721e-05	other ncRNA
IGR484_Rodriguez_Rv2010-Rv2011c	-3.27815	4.03458	183.39	4.26472e-06	6.58151e-05	other ncRNA
IGR217_Rodriguez_Rv0985c-Rv0986	-3.28466	3.1012	194.797	3.50889e-06	5.98082e-05	other ncRNA
IGR616_Rodriguez_Rv2614c-Rv2614A	-3.33429	1.14291	100.034	2.95369e-05	0.000231431	other ncRNA
Miotto_candidate_1566	-3.33742	2.23894	151.013	7.97042e-06	9.81371e-05	other ncRNA
IGR713_Rodriguez_Rv3022A-Rv3023c	-3.34375	-0.801843	17.294	0.00472892	0.00942664	other ncRNA
IGR418_Rodriguez_Rv1812c-Rv1813c	-3.37047	3.1196	247.508	1.61268e-06	4.06842e-05	other ncRNA
Miotto_candidate_1538	-3.37861	0.525508	45.0763	0.000338928	0.00120484	other ncRNA
IGR486_Rodriguez_Rv2017-Rv2018	-3.42813	2.80347	177.452	4.74275e-06	7.15012e-05	other ncRNA
Miotto_candidate_941	-3.479	5.00225	301.099	8.50784e-07	2.85025e-05	other ncRNA
IGR472_Rodriguez_Rv1986-Rv1987	-3.48454	5.0684	54.095	0.000196774	0.00081198	other ncRNA
IGR329_Rodriguez_Rv1374c-Rv1375	-3.49157	4.65805	263.973	1.30743e-06	3.7562e-05	other ncRNA
IGR855_Rodriguez_Rv3616c-Rv3617	-3.56343	1.19502	52.2495	0.000218399	0.000885941	other ncRNA
IGR58_Rodriguez_Rv0242c-Rv0243	-3.56514	0.45492	30.6745	0.00102763	0.00273333	other ncRNA
IGR296_Rodriguez_Rv1228-Rv1229c	-3.59755	1.70725	113.97	1.95608e-05	0.000174179	other ncRNA
IGR745_Rodriguez_Rv3136A-Rv3137	-3.59992	0.912247	98.8568	3.06578e-05	0.000236963	other ncRNA
IGR873_Rodriguez_Rv3681c-Rv3682	-3.65589	-0.0883616	48.6053	0.000271057	0.00102584	other ncRNA
IGR16_Rodriguez_Rv0031-Rv0032	-3.67671	-0.0695466	44.2192	0.000358669	0.00125069	other ncRNA
Miotto_candidate_1668	-3.73061	1.02773	99.4899	3.0048e-05	0.00023412	other ncRNA
IGR413_Rodriguez_Rv1807-Rv1808	-3.75652	4.92194	475.037	1.90536e-07	1.55423e-05	other ncRNA
IGR412_Rodriguez_Rv1805c-Rv1806	-3.77483	3.76883	384.387	3.82231e-07	1.93994e-05	other ncRNA
IGR476_Rodriguez_Rv1988-Rv1989c	-3.83316	-0.415663	25.3947	0.00173136	0.00412994	other ncRNA
IGR65_Rodriguez_Rv0277c-Rv0278c	-3.84219	4.44128	159.919	6.63062e-06	8.85634e-05	other ncRNA
IGR386_Rodriguez_Rv1706c-Rv1706A	-3.88324	5.99882	422.031	2.81208e-07	1.75967e-05	other ncRNA
IGR489_Rodriguez_Rv2025c-Rv2026c	-3.94292	0.150912	39.0638	0.00051537	0.00163229	other ncRNA
IGR63_Rodriguez_Rv0266c-Rv0267	-4.00044	3.54856	381.653	3.91291e-07	1.93994e-05	other ncRNA
IGR396_Rodriguez_Rv1759c-Rv1760	-4.03208	0.850446	48.7969	0.000267901	0.00102066	other ncRNA
Miotto_candidate_943	-4.08837	3.52604	202.632	3.08836e-06	5.62056e-05	other ncRNA
IGR462_Rodriguez_Rv1963c-Rv1964	-4.09499	1.33439	76.3435	6.8702e-05	0.000412392	other ncRNA
IGR336_Rodriguez_Rv1394c-Rv1395	-4.27967	1.50646	115.202	1.89052e-05	0.000170306	other ncRNA
IGR299_Rodriguez_Rv1232c-Rv1233c	-4.28905	0.44578	47.049	0.000298578	0.00109815	other ncRNA
IGR987_Rodriguez_Rv0349-Rv0350	-4.32002	2.12038	125.002	1.45851e-05	0.000139968	other ncRNA
IGR771_Rodriguez_Rv3217c-Rv3218	-4.32771	2.2555	122.485	1.55604e-05	0.000145357	other ncRNA
IGR765_Rodriguez_Rv3202c-Rv3203	-4.32925	2.55394	134.099	1.16579e-05	0.000120824	other ncRNA
IGR839_Rodriguez_Rv3532-Rv3533c	-4.42167	2.72	194.134	3.54783e-06	5.99662e-05	other ncRNA
IGR632_Rodriguez_Rv2664-Rv2665	-4.47226	0.11885	45.2596	0.00033489	0.00119328	other ncRNA
IGR968_Rodriguez_Rv3916c-Rv3917c	-4.51092	0.156939	36.1261	0.000645873	0.00191705	other ncRNA
IGR485_Rodriguez_Rv2012-Rv2013	-4.55299	5.93365	146.719	8.74284e-06	0.000102931	other ncRNA
IGR871_Rodriguez_Rv3674c-Rv3675	-4.60341	0.71698	92.2229	3.81314e-05	0.000275877	other ncRNA
IGR300_Rodriguez_Rv1233c-Rv1234	-4.61867	-0.52104	30.5393	0.00104044	0.00275042	other ncRNA
IGR536_Rodriguez_Rv2262c-Rv2263	-4.71215	-0.447963	40.222	0.000473401	0.00153043	other ncRNA
IGR756_Rodriguez_Rv3189-Rv3190c	-4.76599	1.21604	123.075	1.53243e-05	0.000143445	other ncRNA
IGR459_Rodriguez_Rv1962A-Rv1963c	-4.8146	0.41616	50.6827	0.000239244	0.000941316	other ncRNA
IGR185_Rodriguez_Rv0835-Rv0836c	-4.87817	3.29911	247.12	1.62095e-06	4.06842e-05	other ncRNA
Miotto_candidate_1433	-4.90251	-0.290465	41.4456	0.000433763	0.00143625	other ncRNA
IGR126_Rodriguez_Rv0574c-Rv0575c	-4.92531	2.89505	331.386	6.21747e-07	2.19157e-05	other ncRNA
IGR388_Rodriguez_Rv1719-Rv1720c	-4.93973	0.524439	61.5517	0.000133108	0.000624277	other ncRNA
IGR658_Rodriguez_Rv2824c-Rv2825c	-5.01733	2.48553	185.082	4.14005e-06	6.54386e-05	other ncRNA
IGR947_Rodriguez_Rv3851-Rv3852	-5.15702	-0.0731328	55.6842	0.000180335	0.000767144	other ncRNA
IGR193_Rodriguez_Rv0846c-Rv0847	-5.16758	5.24043	499.961	1.61004e-07	1.50095e-05	other ncRNA
IGR983_Rodriguez_Rv0439c-Rv0440	-5.23211	3.90793	150.655	8.03128e-06	9.85478e-05	other ncRNA
IGR189_Rodriguez_Rv0840c-Rv0841	-5.23694	7.09519	236.5	1.87001e-06	4.43215e-05	other ncRNA
IGR409_Rodriguez_Rv1801-Rv1802	-5.27225	1.31099	78.0618	6.41238e-05	0.000393178	other ncRNA
Miotto_candidate_82	-5.30279	0.0540766	58.8241	0.000152762	0.00068213	other ncRNA
IGR116_Rodriguez_Rv0523c-Rv0524	-5.47473	1.84897	189.001	3.86897e-06	6.31194e-05	other ncRNA
IGR626_Rodriguez_Rv2644c-Rv2645	-5.4871	4.19865	585.729	9.55232e-08	1.44259e-05	other ncRNA
IGR294_Rodriguez_Rv1225c-Rv1226c	-5.5458	5.58859	560.387	1.10531e-07	1.44259e-05	other ncRNA
IGR603_Rodriguez_Rv2550c-Rv2551c	-5.71403	2.97318	391.062	3.61224e-07	1.93994e-05	other ncRNA
IGR295_Rodriguez_Rv1227c-Rv1228	-5.93499	5.68018	253.342	1.49486e-06	3.8808e-05	other ncRNA
Miotto_candidate_296	-7.05969	-0.843535	39.53	0.000938563	0.00254896	other ncRNA
Miotto_candidate_961	-7.18542	-0.740622	43.1737	0.000750574	0.00216133	other ncRNA
IGR178_Rodriguez_Rv0831c-Rv0832	-7.23503	1.76238	145.974	8.88676e-06	0.000103963	other ncRNA
IGR242_Rodriguez_Rv1043c-Rv1044	-7.26419	-0.677856	31.9972	0.00158982	0.00386498	other ncRNA
Miotto_candidate_1666	-7.40528	1.92177	209.012	2.79314e-06	5.33853e-05	other ncRNA
IGR653_Rodriguez_Rv2786c-Rv2787	-7.44831	-0.52405	41.033	0.000854061	0.00236719	other ncRNA
IGR894_Rodriguez_Rv3728-Rv3729	-8.03876	-0.020367	63.1102	0.000280745	0.00105205	other ncRNA
IGR243_Rodriguez_Rv1048c-Rv1049	-8.4382	0.325105	52.3372	0.000457706	0.00149377	other ncRNA
IGR188_Rodriguez_Rv0837c-Rv0838	-8.61506	4.80926	747.792	4.2622e-08	1.44259e-05	other ncRNA
IGR218_Rodriguez_Rv0985c-Rv0986	-8.66108	0.525518	102.275	7.73807e-05	0.000442393	other ncRNA
IGR804_Rodriguez_Rv3428c-Rv3429	-10.3064	2.00951	194.983	1.3236e-05	0.00013144	other ncRNA
PE2	-1.0569	2.56497	17.0127	0.00492704	0.00976853	PE_PPE
PE23	-1.09697	3.40926	41.5235	0.000431386	0.00143314	PE_PPE
PPE10	-1.14696	4.68859	57.3711	0.000164785	0.000717684	PE_PPE
PPE59	-1.17734	3.86954	8.3703	0.0244977	0.0381539	PE_PPE
PPE65	-1.23887	1.96827	30.0259	0.001091	0.00285434	PE_PPE
PPE49	-1.30343	1.31423	17.8643	0.0043582	0.00879728	PE_PPE
PPE3	-1.30959	7.78533	48.2008	0.000277882	0.00104475	PE_PPE
PPE58	-1.35661	2.10346	22.4342	0.00241528	0.00539248	PE_PPE
PE_PGRS20	-1.3639	1.32359	20.6812	0.00299207	0.00641679	PE_PPE
PE_PGRS56	-1.42037	3.05064	51.0224	0.000234512	0.000927654	PE_PPE
PE15	-1.45282	3.84794	60.7484	0.000138537	0.000641822	PE_PPE
PE_PGRS55	-1.46791	5.20001	44.2386	0.000358205	0.00125002	PE_PPE
PPE46	-1.52215	2.47497	44.3984	0.000354419	0.00124346	PE_PPE
PPE13	-1.54879	2.17767	19.8516	0.00332791	0.00699581	PE_PPE
PE7	-1.54989	2.1301	50.9612	0.000235355	0.000929432	PE_PPE
PE_PGRS62	-1.60212	3.56863	52.7314	0.000212465	0.000866556	PE_PPE
PE_PGRS43	-1.61162	4.22491	62.9615	0.000124233	0.000596107	PE_PPE
PE_PGRS37	-1.62787	2.37449	51.8164	0.000223917	0.000900007	PE_PPE
PE_PGRS17	-1.63779	2.14861	55.9086	0.000178159	0.000760297	PE_PPE
PE21	-1.65027	0.618231	23.6099	0.00210764	0.00484048	PE_PPE
PE_PGRS26	-1.71694	4.65286	64.6651	0.000114506	0.000564252	PE_PPE
PPE23	-1.78006	3.2392	96.8742	3.26747e-05	0.0002463	PE_PPE
PE22	-1.83986	-0.0561424	19.4305	0.00351729	0.00733651	PE_PPE
PPE62	-1.86612	3.87846	97.9948	3.15142e-05	0.000241676	PE_PPE
PPE14	-1.89275	3.89355	133.377	1.18607e-05	0.000121849	PE_PPE
PPE39	-1.8982	1.68041	23.3953	0.00215981	0.00491826	PE_PPE
PPE22	-1.92074	4.26043	128.241	1.34434e-05	0.000132208	PE_PPE
PE_PGRS16	-1.92597	5.8198	136.679	1.09695e-05	0.000117442	PE_PPE
PPE24	-1.99857	2.83478	50.9118	0.000236039	0.00093111	PE_PPE
PPE55	-1.99861	8.501	148.228	8.4607e-06	0.000100512	PE_PPE
PPE54	-2.00007	5.90867	155.558	7.24676e-06	9.37893e-05	PE_PPE
PE_PGRS25	-2.05996	9.05141	142.636	9.57022e-06	0.000107824	PE_PPE
PPE42	-2.08394	4.76303	110.608	2.15069e-05	0.000186067	PE_PPE
PPE45	-2.12789	5.33593	120.089	1.6569e-05	0.000152577	PE_PPE
PPE64	-2.17913	3.52987	143.853	9.31326e-06	0.000106892	PE_PPE
PPE56	-2.20279	5.77417	154.782	7.36401e-06	9.50028e-05	PE_PPE
PE_PGRS36	-2.22063	3.37961	127.773	1.3601e-05	0.000132472	PE_PPE
PE16	-2.22356	3.82647	167.81	5.67867e-06	7.98159e-05	PE_PPE
PPE33	-2.2309	7.93763	75.2845	7.1737e-05	0.000421743	PE_PPE
PE_PGRS27	-2.27097	5.63828	192.487	3.64692e-06	6.0663e-05	PE_PPE
PPE57	-2.34172	2.23709	51.4187	0.000229144	0.000913377	PE_PPE
wag22	-2.41838	6.26229	218.098	2.43304e-06	4.93961e-05	PE_PPE
PE_PGRS42	-2.44389	2.91356	125.793	1.42949e-05	0.000137471	PE_PPE
PPE17	-2.52531	7.4068	198.522	3.30025e-06	5.79369e-05	PE_PPE
PE_PGRS50	-2.54335	6.55293	257.382	1.41975e-06	3.83754e-05	PE_PPE
PPE32	-2.58793	7.92771	102.396	2.74427e-05	0.000220015	PE_PPE
PPE21	-2.60604	3.78805	143.14	9.46261e-06	0.000107621	PE_PPE
PPE67	-2.62623	0.423901	40.2673	0.00047185	0.00152866	PE_PPE
PE_PGRS18	-2.74454	3.44629	193.562	3.58183e-06	5.99662e-05	PE_PPE
PPE34	-2.76931	2.56552	135.719	1.12193e-05	0.00011866	PE_PPE
PPE66	-2.87928	3.50959	202.858	3.07723e-06	5.62056e-05	PE_PPE
PE34	-2.89093	3.20794	211.44	2.69049e-06	5.25221e-05	PE_PPE
PE_PGRS49	-3.05199	4.29998	191.113	3.73243e-06	6.133e-05	PE_PPE
PE9	-3.11023	1.92217	102.968	2.69648e-05	0.000217965	PE_PPE
PE32	-3.13991	0.692883	50.5205	0.000241546	0.000944678	PE_PPE
PE4	-3.15524	3.79028	268.118	1.24266e-06	3.63814e-05	PE_PPE
PPE15	-3.25941	3.07388	103.118	2.68411e-05	0.000217394	PE_PPE
PE3	-3.3339	3.05523	163.474	6.17785e-06	8.37093e-05	PE_PPE
PPE47	-3.44257	1.46776	36.5607	0.000624049	0.00187051	PE_PPE
PE8	-3.52602	4.13272	393.897	3.52756e-07	1.93994e-05	PE_PPE
PE20	-3.66672	5.86114	184.086	4.21282e-06	6.58151e-05	PE_PPE
PE29	-3.69096	0.287039	32.406	0.000880385	0.00242704	PE_PPE
PPE29	-4.375	6.35704	417.295	2.91835e-07	1.77747e-05	PE_PPE
PPE37	-4.39164	4.31332	355.65	4.93227e-07	2.10132e-05	PE_PPE
PPE30	-4.45139	5.78673	592.032	9.2208e-08	1.44259e-05	PE_PPE
lipY	-4.51959	4.82536	586.966	9.48608e-08	1.44259e-05	PE_PPE
PE_PGRS23	-4.54907	5.73991	430.261	2.63906e-07	1.74216e-05	PE_PPE
lipX	-4.57597	5.83082	674.942	5.98122e-08	1.44259e-05	PE_PPE
Rv0744c	-1.07505	3.7633	36.7174	0.000616418	0.00185225	Regulatory_Proteins
Rv1255c	-1.10678	2.78875	35.1729	0.000697335	0.00203542	Regulatory_Proteins
Rv2021c	-1.19556	3.48529	37.8096	0.000566448	0.00174833	Regulatory_Proteins
Rv3575c	-1.21346	2.72384	20.0647	0.00323713	0.00683644	Regulatory_Proteins
pknE	-1.22053	5.31085	65.3367	0.000110944	0.000552061	Regulatory_Proteins
Rv0386	-1.22478	3.81766	34.014	0.000767327	0.00219483	Regulatory_Proteins
Rv2887	-1.25797	5.30813	64.9999	0.000112712	0.00055782	Regulatory_Proteins
Rv2324	-1.26304	1.53386	17.7428	0.00443392	0.00892254	Regulatory_Proteins
Rv1151c	-1.2675	4.09137	38.1433	0.000552236	0.00170988	Regulatory_Proteins
kmtR	-1.29269	3.59983	36.7313	0.000615748	0.00185225	Regulatory_Proteins
Rv3405c	-1.31483	3.25225	37.1858	0.000594311	0.00181229	Regulatory_Proteins
Rv2640c	-1.32134	4.04827	59.3923	0.000148372	0.000667747	Regulatory_Proteins
Rv3220c	-1.34595	6.9343	72.5659	8.03676e-05	0.000452983	Regulatory_Proteins
Rv0880	-1.35319	2.64905	34.9578	0.00070968	0.00206223	Regulatory_Proteins
Rv0348	-1.42583	3.625	45.5453	0.000328722	0.00118075	Regulatory_Proteins
Rv0135c	-1.43134	5.91382	71.7383	8.32607e-05	0.000460454	Regulatory_Proteins
moaR1	-1.44477	0.463427	15.1098	0.00659663	0.0124261	Regulatory_Proteins
Rv1358	-1.44835	2.81992	58.1994	0.000157787	0.000696398	Regulatory_Proteins
ethR	-1.45967	4.16147	70.006	8.97693e-05	0.000484175	Regulatory_Proteins
Rv3066	-1.50802	3.90942	63.6664	0.000120082	0.000582678	Regulatory_Proteins
Rv3208	-1.55695	5.45454	108.759	2.26854e-05	0.000192974	Regulatory_Proteins
pknF	-1.55909	4.24449	48.731	0.000268981	0.00102307	Regulatory_Proteins
Rv1049	-1.55932	3.18247	59.8271	0.000145122	0.000661993	Regulatory_Proteins
Rv3095	-1.63625	5.93807	119.841	1.66784e-05	0.000152679	Regulatory_Proteins
whiB7	-1.67841	1.58264	17.0995	0.00486476	0.00966759	Regulatory_Proteins
Rv2779c	-1.69959	2.90163	29.4884	0.00114742	0.00297787	Regulatory_Proteins
Rv0023	-1.70111	3.99923	91.7531	3.87466e-05	0.000278182	Regulatory_Proteins
nadR	-1.90321	5.27908	153.578	7.55102e-06	9.6081e-05	Regulatory_Proteins
Rv2250c	-1.9098	2.54973	75.2416	7.18636e-05	0.000421944	Regulatory_Proteins
Rv3249c	-1.92665	5.84504	33.7625	0.00078371	0.00222359	Regulatory_Proteins
whiB4	-1.92897	4.63852	151.658	7.8621e-06	9.78991e-05	Regulatory_Proteins
Rv2011c	-2.0253	2.59505	84.5052	5.01101e-05	0.000332708	Regulatory_Proteins
mce3R	-2.03041	4.01561	151.883	7.82484e-06	9.78991e-05	Regulatory_Proteins
Rv1167c	-2.04531	5.57613	123.422	1.51877e-05	0.000143445	Regulatory_Proteins
Rv0845	-2.10128	2.80122	48.1362	0.000278993	0.0010472	Regulatory_Proteins
Rv1453	-2.24297	2.45643	89.0808	4.25029e-05	0.000295965	Regulatory_Proteins
Rv0324	-2.37301	5.66685	232.603	1.97384e-06	4.6144e-05	Regulatory_Proteins
Rv2989	-2.46086	6.84606	61.45	0.00013378	0.000626135	Regulatory_Proteins
Rv1773c	-2.47232	3.05608	144.803	9.1191e-06	0.000105319	Regulatory_Proteins
narL	-2.54698	6.02705	272.084	1.18454e-06	3.53658e-05	Regulatory_Proteins
Rv0302	-2.56409	6.17213	264.666	1.2963e-06	3.74778e-05	Regulatory_Proteins
Rv0232	-2.60702	6.29008	254.558	1.47172e-06	3.8808e-05	Regulatory_Proteins
Rv0474	-2.618	6.30813	145.479	8.98388e-06	0.000104634	Regulatory_Proteins
Rv0078	-2.63542	2.48313	102.151	2.76505e-05	0.000220432	Regulatory_Proteins
Rv1776c	-2.71918	3.63422	222.614	2.27641e-06	4.82675e-05	Regulatory_Proteins
csoR	-2.81026	7.29719	191.266	3.7228e-06	6.133e-05	Regulatory_Proteins
Rv2034	-2.91139	5.81663	86.0271	4.73966e-05	0.000318178	Regulatory_Proteins
Rv1985c	-2.93497	4.86727	80.307	5.87213e-05	0.000365448	Regulatory_Proteins
Rv1395	-2.95192	6.11079	195.036	3.49502e-06	5.97949e-05	Regulatory_Proteins
Rv0328	-2.9613	5.79755	354.866	4.96809e-07	2.10132e-05	Regulatory_Proteins
Rv3143	-2.97544	0.194379	32.1649	0.000899171	0.0024677	Regulatory_Proteins
Rv3167c	-3.00993	3.53598	236.4	1.8726e-06	4.43215e-05	Regulatory_Proteins
Rv0894	-3.04108	2.34004	96.9865	3.25559e-05	0.0002463	Regulatory_Proteins
Rv0195	-3.16715	3.51563	203.942	3.02454e-06	5.57101e-05	Regulatory_Proteins
cmr	-3.40963	3.02086	255.327	1.45732e-06	3.8808e-05	Regulatory_Proteins
Rv2017	-3.47764	5.37343	123.279	1.52436e-05	0.000143445	Regulatory_Proteins
Rv0275c	-3.53175	9.47201	163.343	6.1939e-06	8.37093e-05	Regulatory_Proteins
Rv1816	-3.54045	3.56257	245.84	1.64859e-06	4.07069e-05	Regulatory_Proteins
Rv3830c	-3.60005	2.83177	249.617	1.56874e-06	4.00293e-05	Regulatory_Proteins
Rv1674c	-3.60377	3.29113	274.926	1.14504e-06	3.46239e-05	Regulatory_Proteins
Rv0196	-3.91657	2.50432	102.299	2.75243e-05	0.000220015	Regulatory_Proteins
cmtR	-3.9722	6.10222	512.395	1.48485e-07	1.50095e-05	Regulatory_Proteins
Rv1719	-4.46621	4.98333	644.904	6.95199e-08	1.44259e-05	Regulatory_Proteins
Rv1129c	-4.47524	5.73138	141.493	9.81983e-06	0.000109238	Regulatory_Proteins
Rv3334	-4.48537	6.48999	358.124	4.82138e-07	2.07823e-05	Regulatory_Proteins
whiB6	-4.81043	6.87041	92.9704	3.71785e-05	0.000270864	Regulatory_Proteins
Rv2642	-4.94491	8.96865	106.392	2.43193e-05	0.00020272	Regulatory_Proteins
Rv3183	-5.80125	6.02822	876.695	2.51813e-08	1.44259e-05	Regulatory_Proteins
Rv0273c	-5.88665	8.11654	627.73	7.60016e-08	1.44259e-05	Regulatory_Proteins
Rv0260c	-5.89924	4.09814	275.272	1.14035e-06	3.46239e-05	Regulatory_Proteins
whiB5	-6.81209	2.70907	366.801	4.45728e-07	2.05665e-05	Regulatory_Proteins
rrl	-1.39365	16.8642	24.3362	0.0019428	0.00453399	Stable_RNAs
gluT	-1.42021	1.78726	23.652	0.00209761	0.00482266	Stable_RNAs
rrf	-1.53282	5.65536	28.4937	0.00126224	0.00321938	Stable_RNAs
F6	-1.66535	1.39338	23.4212	0.00215344	0.00490863	Stable_RNAs
trpT	-1.83716	0.16562	21.4594	0.00271606	0.00594774	Stable_RNAs
leuU	-1.9098	-0.447305	18.1065	0.00421219	0.00853272	Stable_RNAs
AS1890	-2.52359	-0.388298	26.4409	0.00155088	0.00378405	Stable_RNAs
C8	-2.77986	3.62549	31.2528	0.000975122	0.0026326	Stable_RNAs
gluU	-3.30475	2.37729	177.633	4.72723e-06	7.15012e-05	Stable_RNAs
cysU	-3.41516	0.0591638	30.554	0.00103903	0.0027483	Stable_RNAs
valU	-4.5692	-0.566785	33.1925	0.000822563	0.00230944	Stable_RNAs
glyT	-4.61672	-0.525324	34.4979	0.000737041	0.00212685	Stable_RNAs
Rv1509	-1.2911	2.17675	26.1311	0.00160165	0.00388753	Unknown
Rv0325	-1.42972	3.62379	47.1619	0.000296463	0.0010939	Unknown
Rv1742	-2.53606	3.25878	168.835	5.56836e-06	7.97154e-05	Unknown
Rv2645	-2.68764	4.75937	205.641	2.94431e-06	5.51521e-05	Unknown
Rv0326	-3.15983	4.66162	286.305	1.00305e-06	3.18189e-05	Unknown
Rv1507A	-3.59765	0.906549	73.4027	7.75737e-05	0.000442393	Unknown
eis	-1.00361	3.12599	29.5437	0.00114144	0.00296592	Virulence_Detosification_Adaptation
Rv0024	-1.01041	3.96834	39.9153	0.000484067	0.00155719	Virulence_Detosification_Adaptation
yrbE4A	-1.03154	3.16745	34.8147	0.00071805	0.00208257	Virulence_Detosification_Adaptation
vapB43	-1.03385	1.4586	12.783	0.00980264	0.01741	Virulence_Detosification_Adaptation
vapB33	-1.0371	1.51136	11.2114	0.0131989	0.0224405	Virulence_Detosification_Adaptation
bpoC	-1.04311	2.3769	23.0369	0.00225077	0.00509742	Virulence_Detosification_Adaptation
vapC12	-1.04502	1.20819	15.2448	0.00645585	0.0122214	Virulence_Detosification_Adaptation
vapC33	-1.0463	1.74206	20.0084	0.00326082	0.00688011	Virulence_Detosification_Adaptation
mazE3	-1.04684	3.69919	28.6954	0.00123778	0.0031667	Virulence_Detosification_Adaptation
relB	-1.04743	3.85075	39.0598	0.000515524	0.00163229	Virulence_Detosification_Adaptation
parD2	-1.06625	4.15594	35.6885	0.000668861	0.0019712	Virulence_Detosification_Adaptation
vapC24	-1.08932	3.84577	15.1684	0.00653504	0.0123305	Virulence_Detosification_Adaptation
Rv1566c	-1.11094	3.98203	18.4498	0.00401599	0.00821535	Virulence_Detosification_Adaptation
groEL1	-1.11283	6.48543	49.7809	0.000252423	0.000977178	Virulence_Detosification_Adaptation
yrbE4B	-1.11706	2.58241	33.3131	0.000814137	0.00229414	Virulence_Detosification_Adaptation
ahpC	-1.13901	0.975817	11.8424	0.0116748	0.0201475	Virulence_Detosification_Adaptation
mce2F	-1.14449	3.88016	50.1927	0.000246291	0.000957958	Virulence_Detosification_Adaptation
Rv2581c	-1.26465	4.45747	64.6718	0.00011447	0.000564252	Virulence_Detosification_Adaptation
clpB	-1.2798	8.70596	61.4641	0.000133687	0.000626135	Virulence_Detosification_Adaptation
vapB42	-1.2816	0.809826	18.9847	0.00373334	0.00770971	Virulence_Detosification_Adaptation
vapC19	-1.2878	1.4963	23.0008	0.0022602	0.00511372	Virulence_Detosification_Adaptation
vapB37	-1.33831	3.18147	43.347	0.000380321	0.00130813	Virulence_Detosification_Adaptation
vapC34	-1.36632	2.82861	38.8751	0.000522661	0.00164884	Virulence_Detosification_Adaptation
vapB9	-1.40855	4.81559	88.2608	4.37497e-05	0.000301431	Virulence_Detosification_Adaptation
vapB30	-1.40908	5.36576	90.9798	3.97876e-05	0.000283984	Virulence_Detosification_Adaptation
vapB27	-1.415	3.48619	33.3064	0.0008146	0.00229414	Virulence_Detosification_Adaptation
dnaJ1	-1.44301	7.8692	70.8519	8.65115e-05	0.000471581	Virulence_Detosification_Adaptation
relF	-1.48978	2.91581	52.7461	0.000212288	0.000866556	Virulence_Detosification_Adaptation
[truncated: 47 more rows]

## Sheet: DifGenes_DW1_LW1
The transcriptome of Mycobacterium tuberculosis in a lipid-rich dormancy model through RNAseq analysis
Diana A. Aguilar-Ayala, Laurentijn Tilleman, Filip Van Nieuwerburgh, Dieter Deforce, Juan Carlos Palomino, Peter Vandamme, Jorge A. Gonzalez-Y-Merchand, Anandi Martin
Supplemental material. Table S2. General lineal model 4) DGE analysis for DNRP1 vs LNRP1
Gene	logFC	logCPM	F	PValue	FDR	FunctionalCategories
Rv0559c	4.65904	9.87041	31.3828	0.000664193	0.0343535	Cell_Wall_Cell_Processes
Rv2620c	4.1027	6.21241	30.0999	0.000754759	0.0358155	Cell_Wall_Cell_Processes
arsC	3.90551	8.81443	43.9329	0.000229848	0.0264377	Cell_Wall_Cell_Processes
ctpJ	3.14317	6.96699	62.5371	7.177e-05	0.0159087	Cell_Wall_Cell_Processes
Rv2617c	2.85551	6.44389	33.1932	0.00055858	0.0342223	Cell_Wall_Cell_Processes
Rv1463	2.76127	7.45557	36.357	0.000420299	0.033311	Cell_Wall_Cell_Processes
mmr	2.70157	5.36131	29.4383	0.000807615	0.0358155	Cell_Wall_Cell_Processes
Rv0347	2.46355	6.83414	28.9219	0.000852173	0.0362568	Cell_Wall_Cell_Processes
cysA1	2.15058	6.15448	34.5534	0.000492959	0.033311	Cell_Wall_Cell_Processes
Rv3529c	5.47517	8.71392	49.5021	0.000155885	0.0231062	Conserved_Hypotheticals
cadI	5.18585	10.4025	35.3328	0.000459746	0.033311	Conserved_Hypotheticals
Rv0836c	4.77596	5.491	89.4055	2.12213e-05	0.0123131	Conserved_Hypotheticals
Rv0837c	4.53751	7.80277	41.8063	0.000269657	0.0288156	Conserved_Hypotheticals
Rv3541c	4.03283	5.00375	40.8023	0.000291493	0.0301465	Conserved_Hypotheticals
Rv3542c	3.90875	6.96113	35.4946	0.000453211	0.033311	Conserved_Hypotheticals
Rv3527	3.69982	7.64063	52.8645	0.000125585	0.0204163	Conserved_Hypotheticals
Rv0678	3.6696	9.9468	36.0131	0.000433048	0.033311	Conserved_Hypotheticals
Rv3122	3.63182	4.75382	61.5846	7.55627e-05	0.0159087	Conserved_Hypotheticals
Rv1048c	3.45845	7.84358	47.5468	0.000177836	0.0254823	Conserved_Hypotheticals
Rv1462	3.08934	8.79379	35.6354	0.000447617	0.033311	Conserved_Hypotheticals
Rv0332	2.95966	6.70413	33.2812	0.000554012	0.0342223	Conserved_Hypotheticals
Rv1466	2.87465	6.03556	31.5663	0.000652393	0.0343535	Conserved_Hypotheticals
Rv0329c	2.81805	3.38406	43.2563	0.000241651	0.0264377	Conserved_Hypotheticals
Rv2618	2.8081	4.09871	24.8515	0.00134069	0.0469799	Conserved_Hypotheticals
Rv0674	2.65653	6.03457	31.7641	0.00063997	0.0343535	Conserved_Hypotheticals
Rv0826	2.37249	8.07812	26.1615	0.00115164	0.0426758	Conserved_Hypotheticals
Rv0349	2.22063	5.47736	32.2695	0.00060956	0.0343535	Conserved_Hypotheticals
Rv0330c	2.2199	5.38811	29.0994	0.000836511	0.0362568	Conserved_Hypotheticals
Rv0762c	2.13979	5.65057	27.5694	0.000984643	0.0393429	Conserved_Hypotheticals
Rv3123	1.85118	4.31022	27.0234	0.0010455	0.0400339	Conserved_Hypotheticals
Rv1581c	2.44335	1.89975	35.008	0.000473227	0.033311	Insertion_Seqs_Phages
Rv1580c	2.36033	3.01736	40.3614	0.000301793	0.0301465	Insertion_Seqs_Phages
Rv1579c	2.17436	2.91418	34.7894	0.000482589	0.033311	Insertion_Seqs_Phages
Rv0560c	9.05861	12.2794	60.9302	7.83167e-05	0.0159087	Intermediary_Metabolism_Respiration
Rv0331	5.94102	9.0699	75.3445	3.81942e-05	0.0123131	Intermediary_Metabolism_Respiration
Rv3161c	5.45498	12.6024	31.3644	0.000665388	0.0343535	Intermediary_Metabolism_Respiration
cyp135A1	5.45186	8.4172	35.2852	0.000461689	0.033311	Intermediary_Metabolism_Respiration
Rv3530c	4.66234	8.30096	32.4169	0.000601044	0.0343535	Intermediary_Metabolism_Respiration
hsd4B	4.51348	6.85993	84.2945	2.59977e-05	0.0123131	Intermediary_Metabolism_Respiration
hsaD	4.20702	8.50944	28.3651	0.000903788	0.037595	Intermediary_Metabolism_Respiration
cyp142	3.96551	8.53615	45.7196	0.000202018	0.0254823	Intermediary_Metabolism_Respiration
Rv0303	3.82435	7.91965	61.5783	7.55884e-05	0.0159087	Intermediary_Metabolism_Respiration
Rv2622	3.55866	4.68007	54.9235	0.000110674	0.0195596	Intermediary_Metabolism_Respiration
hsaC	3.51027	8.42309	27.0773	0.00103929	0.0400339	Intermediary_Metabolism_Respiration
hsaB	3.33945	6.2837	31.4486	0.000659929	0.0343535	Intermediary_Metabolism_Respiration
kstD	3.25153	8.7137	34.9363	0.000476274	0.033311	Intermediary_Metabolism_Respiration
Rv3552	3.15572	5.37582	26.7843	0.00107365	0.0404379	Intermediary_Metabolism_Respiration
Rv3551	2.95577	6.22278	24.3563	0.00142236	0.0477937	Intermediary_Metabolism_Respiration
kshB	2.82128	8.39898	27.3638	0.00100701	0.0398899	Intermediary_Metabolism_Respiration
csd	2.77836	7.83081	38.375	0.00035437	0.0325666	Intermediary_Metabolism_Respiration
Rv2251	2.50523	6.44433	43.8047	0.000232027	0.0264377	Intermediary_Metabolism_Respiration
Rv1465	2.43597	6.04038	39.9955	0.000310692	0.0303751	Intermediary_Metabolism_Respiration
glpD1	2.15825	4.45933	29.719	0.000784635	0.0358155	Intermediary_Metabolism_Respiration
Rv0771	2.13669	3.23519	24.1323	0.00146139	0.04866	Intermediary_Metabolism_Respiration
che1	1.85006	6.65337	24.7958	0.00134959	0.0469799	Intermediary_Metabolism_Respiration
ltp2	3.83834	6.54012	37.9124	0.000368251	0.0331787	Lipid_Metabolism
fadE29	3.71721	8.06661	33.7198	0.000531929	0.0342223	Lipid_Metabolism
fadA5	3.69751	9.40009	29.4541	0.000806297	0.0358155	Lipid_Metabolism
desA3	3.37571	8.68193	31.9538	0.000628333	0.0343535	Lipid_Metabolism
echA4	2.9014	7.06074	38.5581	0.000349059	0.0325666	Lipid_Metabolism
ltp4	2.88286	5.44429	56.7956	9.90184e-05	0.0181996	Lipid_Metabolism
fadE8	2.76266	8.82556	31.0813	0.00068418	0.0349312	Lipid_Metabolism
Rv2252	2.27563	5.08128	30.148	0.000751086	0.0358155	Lipid_Metabolism
fadE34	2.07079	6.79484	29.8009	0.000778081	0.0358155	Lipid_Metabolism
IGR75_Rodriguez_Rv0331-Rv0332	6.31098	7.44112	74.2247	4.01952e-05	0.0123131	other ncRNA
IGR838_Rodriguez_Rv3528c-Rv3529c	5.45433	4.59148	78.0922	3.37941e-05	0.0123131	other ncRNA
IGR827_Rodriguez_Rv3514-Rv3515c	4.07994	6.85735	90.0727	2.06829e-05	0.0123131	other ncRNA
IGR842_Rodriguez_Rv3546-Rv3547	4.06558	3.74114	46.2423	0.000194694	0.0254823	other ncRNA
IGR829_Rodriguez_Rv3518c-Rv3519	4.04241	5.16116	74.4497	3.97825e-05	0.0123131	other ncRNA
IGR841_Rodriguez_Rv3538-Rv3539	3.87544	4.4349	82.5822	2.78987e-05	0.0123131	other ncRNA
IGR826_Rodriguez_Rv3514-Rv3515c	3.82789	3.15483	91.3231	1.97197e-05	0.0123131	other ncRNA
IGR834_Rodriguez_Rv3527-Rv3528c	3.60975	2.84242	77.5885	3.45505e-05	0.0123131	other ncRNA
IGR835_Rodriguez_Rv3527-Rv3528c	3.31476	3.83736	75.2009	3.84435e-05	0.0123131	other ncRNA
IGR846_Rodriguez_Rv3571-Rv3572	2.9449	5.19808	60.6283	7.96302e-05	0.0159087	other ncRNA
IGR243_Rodriguez_Rv1048c-Rv1049	2.56298	1.82714	30.9027	0.000696378	0.0351633	other ncRNA
IGR990_Rodriguez_Rv0249c-Rv0250c	2.17442	6.44798	37.1443	0.000392863	0.033311	other ncRNA
IGR122_Rodriguez_Rv0563-Rv0564c	2.14983	7.78486	26.9401	0.00105519	0.0400712	other ncRNA
IGR753_Rodriguez_Rv3172c-Rv3173c	1.7305	4.72828	25.2364	0.00128129	0.0452888	other ncRNA
PPE53	3.40066	8.81669	29.4023	0.000810622	0.0358155	PE_PPE
Rv3160c	5.45869	10.5542	50.8103	0.000143097	0.0219177	Regulatory_Proteins
Rv2912c	4.9685	9.16704	31.511	0.000655917	0.0343535	Regulatory_Proteins
Rv2642	4.04517	8.5813	43.9516	0.000229533	0.0264377	Regulatory_Proteins
Rv0328	3.91221	8.99727	33.9919	0.000518791	0.0340549	Regulatory_Proteins
Rv0302	3.43005	8.33033	34.6904	0.000486903	0.033311	Regulatory_Proteins
Rv1460	3.37902	8.52253	28.2356	0.000916352	0.037595	Regulatory_Proteins
cmtR	3.05058	6.91583	28.922	0.000852171	0.0362568	Regulatory_Proteins
Rv1129c	2.81604	7.92148	25.6104	0.00122675	0.043697	Regulatory_Proteins
Rv0324	2.73478	6.19593	34.0674	0.000515218	0.0340549	Regulatory_Proteins
Rv0348	2.62825	5.61803	46.8277	0.000186889	0.0254823	Regulatory_Proteins
Rv0494	2.33509	3.23332	35.7854	0.000441758	0.033311	Regulatory_Proteins
Rv0325	2.40266	3.96119	29.9943	0.000762893	0.0358155	Unknown
Rv0326	2.21563	3.67834	35.5383	0.000451463	0.033311	Unknown
vapC9	2.19854	4.99758	38.3755	0.000354356	0.0325666	Virulence_Detosification_Adaptation
virS	1.87943	5.11099	27.0814	0.00103881	0.0400339	Virulence_Detosification_Adaptation
vapB9	1.80606	4.16198	25.624	0.00122483	0.043697	Virulence_Detosification_Adaptation
Rv2864c	-1.82918	4.61165	24.6245	0.00137738	0.0472318	Cell_Wall_Cell_Processes
lppT	-1.98405	4.29059	30.455	0.000728197	0.0358155	Cell_Wall_Cell_Processes
Rv0420c	-1.99757	4.45935	24.6305	0.00137639	0.0472318	Cell_Wall_Cell_Processes
gca	-2.06074	5.23751	34.8573	0.000479656	0.033311	Cell_Wall_Cell_Processes
Rv1987	-2.18413	4.8496	30.2827	0.000740931	0.0358155	Cell_Wall_Cell_Processes
narU	-2.69974	3.55822	31.8489	0.000634732	0.0343535	Cell_Wall_Cell_Processes
Rv1433	-2.83947	4.80718	56.8695	9.85909e-05	0.0181996	Cell_Wall_Cell_Processes
narK1	-2.94618	7.1555	29.0603	0.000839932	0.0362568	Cell_Wall_Cell_Processes
lprI	-3.80404	2.90516	82.7994	2.7648e-05	0.0123131	Cell_Wall_Cell_Processes
iniB	-4.09918	8.69766	33.408	0.00054751	0.0342223	Cell_Wall_Cell_Processes
Rv2630	-2.04231	7.27783	24.4044	0.00141416	0.0477937	Conserved_Hypotheticals
Rv2147c	-2.09568	6.8866	29.4854	0.000803697	0.0358155	Conserved_Hypotheticals
Rv0883c	-2.12767	5.5895	25.8611	0.00119183	0.043697	Conserved_Hypotheticals
Rv0430	-2.24568	4.89467	27.9268	0.000947237	0.0381803	Conserved_Hypotheticals
Rv1697	-2.33015	6.14287	33.2787	0.00055414	0.0342223	Conserved_Hypotheticals
Rv0572c	-2.74479	6.40779	43.4792	0.000237681	0.0264377	Conserved_Hypotheticals
Rv0569	-2.90347	7.8747	29.6683	0.000788724	0.0358155	Conserved_Hypotheticals
Rv3717	-2.96543	3.91058	24.3411	0.00142497	0.0477937	Conserved_Hypotheticals
Rv3013	-3.12913	5.28982	28.3055	0.000909538	0.037595	Conserved_Hypotheticals
Rv3126c	-3.45028	3.58206	67.9887	5.41494e-05	0.015551	Conserved_Hypotheticals
Rv3128c	-4.13765	4.17283	90.5076	2.03413e-05	0.0123131	Conserved_Hypotheticals
Rv0516c	-2.752	4.98771	26.2601	0.00113883	0.0425442	Information_Pathways
argG	-2.07789	6.27373	27.0771	0.00103931	0.0400339	Intermediary_Metabolism_Respiration
plcA	-2.26322	3.89887	32.3887	0.000602658	0.0343535	Intermediary_Metabolism_Respiration
argB	-2.63222	6.70802	40.3968	0.00030095	0.0301465	Intermediary_Metabolism_Respiration
argD	-2.63662	6.13186	45.5007	0.000205189	0.0254823	Intermediary_Metabolism_Respiration
argF	-2.6949	5.71273	31.7408	0.000641418	0.0343535	Intermediary_Metabolism_Respiration
argJ	-2.87271	7.41476	46.5401	0.000190673	0.0254823	Intermediary_Metabolism_Respiration
argC	-3.39171	7.52181	61.4628	7.60657e-05	0.0159087	Intermediary_Metabolism_Respiration
glbN	-5.63864	4.74757	138.168	4.62309e-06	0.0123131	Intermediary_Metabolism_Respiration
Rv3371	-4.2412	9.62579	29.552	0.000798199	0.0358155	Lipid_Metabolism
IGR123_Rodriguez_Rv0566c-Rv0567	-1.85017	3.35365	25.7408	0.00120844	0.043697	other ncRNA
IGR717_Rodriguez_Rv3049c-Rv3050c	-2.22749	6.54641	34.5688	0.000492271	0.033311	other ncRNA
Miotto_candidate_180	-2.33557	5.32333	25.615	0.00122611	0.043697	other ncRNA
IGR978_Rodriguez_Rv3476c-Rv3477	-2.61258	5.03991	52.4546	0.000128852	0.0204163	other ncRNA
IGR768_Rodriguez_Rv3208A-Rv3209	-2.7412	2.7255	32.3181	0.000606735	0.0343535	other ncRNA
IGR358_Rodriguez_Rv1527c-Rv1528c	-3.04824	3.78352	32.249	0.00061076	0.0343535	other ncRNA
IGR125_Rodriguez_Rv0572c-Rv0573c	-3.22187	7.35587	61.21	7.71238e-05	0.0159087	other ncRNA
IGR650_Rodriguez_Rv2780-Rv2781c	-3.44075	6.93804	37.3603	0.000385736	0.033311	other ncRNA
IGR472_Rodriguez_Rv1986-Rv1987	-3.91435	7.79419	28.3545	0.000904803	0.037595	other ncRNA
IGR742_Rodriguez_Rv3127-Rv3129	-4.32453	2.98864	53.7003	0.000119242	0.0202932	other ncRNA
PE31	-1.90177	6.55055	28.0655	0.000933199	0.0379473	PE_PPE
Rv0260c	-4.06982	4.07487	94.0065	1.78375e-05	0.0123131	Regulatory_Proteins
